# Supplementary material for: Sequence characterization of eccDNA content in glyphosate sensitive and resistant Palmer amaranth from geographically distant populations
Source: PLoS One. 2022 Sep 14;17(9):e0260906. doi: 10.1371/journal.pone.0260906 (PMC9473621; doi:10.1371/journal.pone.0260906)
Supplement: S1 Table — (XLSX) [file pone.0260906.s001.xlsx]

## Sheet: Supplementary Table 1
Supplementary Table 1. Summary and functional annotation of glyphosate sensitive eccDNAs.
State	predicted_eccDNA	Size	Feature	tRNA start	tRNA stop	AA	NT	gene start	gene stop	orientation	gene	PFAM	pfam	Uniprot	Replicon Gene?
Arizona	az_s_ecc_1001	2188	tRNA	1130	1058	Lys	TTT
Arizona	az_s_ecc_1005	4613	gene					2211	4567	+	az_s000177	PF00565	Staphylococcal nuclease homologue	sp|F4IH31|CAN2_ARATH Staphylococcal-like nuclease CAN2 OS=Arabidopsis thaliana OX=3702 GN=CAN2 PE=1 SV=1	#N/A
Arizona	az_s_ecc_103	3210	gene					347	2187	+	az_s000227	PF00004	ATPase family associated with various cellular activities (AAA)	sp|Q6H6R9|FTSH7_ORYSJ ATP-dependent zinc metalloprotease FTSH 7, chloroplastic OS=Oryza sativa subsp. japonica OX=39947 GN=FTSH7 PE=3 SV=1	#N/A
Arizona	az_s_ecc_1030	13230	gene					11977	13042	+	az_s000006	PF00164	Ribosomal protein S12/S23	sp|Q0G9J5|RR12_LIRTU 30S ribosomal protein S12, chloroplastic OS=Liriodendron tulipifera OX=3415 GN=rps12-A PE=3 SV=1	#N/A
Arizona	az_s_ecc_1030	13230	tRNA	2805	2876	Asn	GTT
Arizona	az_s_ecc_1030	13230	tRNA	11362	11291	Val	GAC
Arizona	az_s_ecc_1030	13230	tRNA	3486	3413	Arg	ACG
Arizona	az_s_ecc_1037	2612	gene					1807	2607	+	az_s000236	PF00346	Respiratory-chain NADH dehydrogenase, 49 Kd subunit	sp|Q9M3I5|NDHH_SPIOL NAD(P)H-quinone oxidoreductase subunit H, chloroplastic OS=Spinacia oleracea OX=3562 GN=ndhH PE=3 SV=1	#N/A
Arizona	az_s_ecc_1038	3399	gene					389	702	+	az_s000221	PF01781	Ribosomal L38e protein family	sp|O22860|RL38_ARATH 60S ribosomal protein L38 OS=Arabidopsis thaliana OX=3702 GN=RPL38A PE=3 SV=1	#N/A
Arizona	az_s_ecc_1049	5078	gene					119	2544	+	az_s000152	PF00067	Cytochrome P450	sp|H2DH21|C7A29_PANGI Cytochrome P450 CYP72A219 OS=Panax ginseng OX=4054 PE=2 SV=1	#N/A
Arizona	az_s_ecc_1054	8760	gene					113	3716	+	az_s000041	PF00069	Protein kinase domain	sp|Q9SW11|PUB35_ARATH U-box domain-containing protein 35 OS=Arabidopsis thaliana OX=3702 GN=PUB35 PE=2 SV=2	#N/A
Arizona	az_s_ecc_1054	8760	tRNA	4252	4167	Met	CAT
Arizona	az_s_ecc_1057	2310	gene					208	1032	+	az_s000244	PF00181	Ribosomal Proteins L2, RNA binding domain	sp|Q589A7|RK2_SILLA 50S ribosomal protein L2, chloroplastic OS=Silene latifolia OX=37657 GN=rpl2 PE=3 SV=1	#N/A
Arizona	az_s_ecc_106	4170	gene					2364	3910	-	az_s000194	PF01504	Phosphatidylinositol-4-phosphate 5-Kinase	sp|Q9SSJ8|FAB1C_ARATH Putative 1-phosphatidylinositol-3-phosphate 5-kinase FAB1C OS=Arabidopsis thaliana OX=3702 GN=FAB1C PE=2 SV=1	#N/A
Arizona	az_s_ecc_1066	10440	tRNA	7599	7671	Thr	TGT
Arizona	az_s_ecc_1066	10440	tRNA	4062	3984	Arg	TCT
Arizona	az_s_ecc_1078	5492	gene					2758	4641	+	az_s000134	PF04535	Domain of unknown function (DUF588)	sp|Q5W6M3|CSPLG_ORYSJ CASP-like protein 4B4 OS=Oryza sativa subsp. japonica OX=39947 GN=Os05g0344400 PE=3 SV=1	#N/A
Arizona	az_s_ecc_1086	8660	gene					3901	8629	+	az_s000045	PF19160	SPARK	sp|Q8GUI4|UGPI6_ARATH Uncharacterized GPI-anchored protein At1g61900 OS=Arabidopsis thaliana OX=3702 GN=At1g61900 PE=2 SV=1	#N/A
Arizona	az_s_ecc_1090	5310	gene					1947	4592	-	az_s000144	PF07714	Protein tyrosine and serine/threonine kinase	sp|Q9LTC0|PBL19_ARATH Probable serine/threonine-protein kinase PBL19 OS=Arabidopsis thaliana OX=3702 GN=PBL19 PE=1 SV=1	#N/A
Arizona	az_s_ecc_1091	6420	tRNA	5600	5673	His	GTG
Arizona	az_s_ecc_1095	6090	tRNA	3488	3416	Ile	TAT
Arizona	az_s_ecc_11	9490	gene					153	634	+	az_s000028	PF00416	Ribosomal protein S13/S18	sp|P34788|RS18_ARATH 40S ribosomal protein S18 OS=Arabidopsis thaliana OX=3702 GN=RPS18A PE=1 SV=1	#N/A
Arizona	az_s_ecc_11	9490	gene					4247	6468	+	az_s000029	PF00416	Ribosomal protein S13/S18	sp|P34788|RS18_ARATH 40S ribosomal protein S18 OS=Arabidopsis thaliana OX=3702 GN=RPS18A PE=1 SV=1	#N/A
Arizona	az_s_ecc_11	9490	gene					7995	9371	-	az_s000030	#N/A	#N/A	#N/A	#N/A
Arizona	az_s_ecc_1108	3976	gene					373	3384	+	az_s000199	PF00574	Clp protease	sp|Q9XJ36|CLPR2_ARATH ATP-dependent Clp protease proteolytic subunit-related protein 2, chloroplastic OS=Arabidopsis thaliana OX=3702 GN=CLPR2 PE=1 SV=1	#N/A
Arizona	az_s_ecc_1112	6240	gene					3238	4432	-	az_s000104	PF02841	Guanylate-binding protein, C-terminal domain	sp|Q5R9T9|GBP6_PONAB Guanylate-binding protein 6 OS=Pongo abelii OX=9601 GN=GBP6 PE=2 SV=1	#N/A
Arizona	az_s_ecc_1122	9392	gene					6668	8091	+	az_s000032	PF00227	Proteasome subunit	sp|Q9LSU1|PSA5_ORYSJ Proteasome subunit alpha type-5 OS=Oryza sativa subsp. japonica OX=39947 GN=PAE1 PE=2 SV=1	#N/A
Arizona	az_s_ecc_1122	9392	tRNA	460	390	Thr	TGT
Arizona	az_s_ecc_1125	5876	gene					70	1292	-	az_s000114	#N/A	#N/A	#N/A	#N/A
Arizona	az_s_ecc_1125	5876	gene					1972	2405	-	az_s000115	#N/A	#N/A	#N/A	#N/A
Arizona	az_s_ecc_113	7555	gene					4073	6014	-	az_s000067	PF03416	Peptidase family C54	sp|Q8S929|ATG4A_ARATH Cysteine protease ATG4a OS=Arabidopsis thaliana OX=3702 GN=ATG4A PE=2 SV=1	#N/A
Arizona	az_s_ecc_1134	8454	gene					389	3649	-	az_s000048	PF02005	N2,N2-dimethylguanosine tRNA methyltransferase	sp|Q9LFU5|TRM1_ARATH Probable tRNA (guanine(26)-N(2))-dimethyltransferase 1 OS=Arabidopsis thaliana OX=3702 GN=At5g15810 PE=2 SV=3	#N/A
Arizona	az_s_ecc_1134	8454	gene					4753	7095	-	az_s000049	PF03214	Reversibly glycosylated polypeptide	sp|Q8RU27|RGP2_SOLTU Probable UDP-arabinopyranose mutase 2 OS=Solanum tuberosum OX=4113 GN=UPTG2 PE=1 SV=1	#N/A
Arizona	az_s_ecc_1134	8454	tRNA	3417	3346	Lys	TTT
Arizona	az_s_ecc_1143	3360	gene					66	2754	+	az_s000222	PF00004	ATPase family associated with various cellular activities (AAA)	sp|Q41365|PRS7_SPIOL 26S proteasome regulatory subunit 7 OS=Spinacia oleracea OX=3562 GN=RPT1 PE=2 SV=1	#N/A
Arizona	az_s_ecc_1154	3297	gene					896	3297	+	az_s000225	PF00082	Subtilase family	sp|Q0WUG6|SBT61_ARATH Subtilisin-like protease SBT6.1 OS=Arabidopsis thaliana OX=3702 GN=SBT6.1 PE=1 SV=1	#N/A
Arizona	az_s_ecc_1156	5490	gene					184	2563	+	az_s000137	#N/A	#N/A	#N/A	#N/A
Arizona	az_s_ecc_1158	5477	gene					141	1585	+	az_s000138	PF13890	Rab3 GTPase-activating protein catalytic subunit	#N/A	#N/A
Arizona	az_s_ecc_1171	2820	tRNA	1559	1631	Glu	TTC
Arizona	az_s_ecc_1176	4470	gene					1540	2722	-	az_s000183	PF00346	Respiratory-chain NADH dehydrogenase, 49 Kd subunit	sp|Q9M3I5|NDHH_SPIOL NAD(P)H-quinone oxidoreductase subunit H, chloroplastic OS=Spinacia oleracea OX=3562 GN=ndhH PE=3 SV=1	#N/A
Arizona	az_s_ecc_1190	8910	tRNA	8773	8701	Gln	TTG
Arizona	az_s_ecc_1192	5160	tRNA	2117	2189	Thr	TGT
Arizona	az_s_ecc_1192	5160	tRNA	3672	3586	Ser	GGA
Arizona	az_s_ecc_1192	5160	tRNA	516	444	Phe	GAA
Arizona	az_s_ecc_1193	4806	tRNA	1096	1023	Asn	GTT
Arizona	az_s_ecc_1202	3547	gene					1404	2087	+	az_s000216	PF01058	NADH ubiquinone oxidoreductase, 20 Kd subunit	sp|Q9M3M0|NDHK_SPIOL NAD(P)H-quinone oxidoreductase subunit K, chloroplastic OS=Spinacia oleracea OX=3562 GN=ndhK PE=3 SV=3	#N/A
Arizona	az_s_ecc_1202	3547	tRNA	3473	3401	Phe	GAA
Arizona	az_s_ecc_1203	6742	gene					358	828	-	az_s000086	#N/A	#N/A	#N/A	#N/A
Arizona	az_s_ecc_1218	3600	gene					403	940	+	az_s000214	#N/A	#N/A	sp|Q9C565|RRG_ARATH Protein RETARDED ROOT GROWTH, mitochondrial OS=Arabidopsis thaliana OX=3702 GN=RRG PE=1 SV=1	#N/A
Arizona	az_s_ecc_1225	4950	gene					2373	3896	+	az_s000161	PF00006	ATP synthase alpha/beta family, nucleotide-binding domain	sp|P06450|ATPA_SPIOL ATP synthase subunit alpha, chloroplastic OS=Spinacia oleracea OX=3562 GN=atpA PE=1 SV=1	#N/A
Arizona	az_s_ecc_1225	4950	tRNA	4062	3991	Arg	TCT
Arizona	az_s_ecc_1241	2418	tRNA	1735	1807	Thr	TGT
Arizona	az_s_ecc_1242	4500	gene					2299	3289	+	az_s000180	PF07779	10 TM Acyl Transferase domain found in Cas1p	sp|Q9FXG3|RWA4_ARATH Protein REDUCED WALL ACETYLATION 4 OS=Arabidopsis thaliana OX=3702 GN=RWA4 PE=2 SV=2	#N/A
Arizona	az_s_ecc_126	6899	gene					3831	4655	-	az_s000079	PF00181	Ribosomal Proteins L2, RNA binding domain	sp|Q589A7|RK2_SILLA 50S ribosomal protein L2, chloroplastic OS=Silene latifolia OX=37657 GN=rpl2 PE=3 SV=1	#N/A
Arizona	az_s_ecc_126	6899	tRNA	3510	3583	His	GTG
Arizona	az_s_ecc_1260	6420	gene					2467	2955	+	az_s000098	#N/A	#N/A	sp|F4JM19|MYO14_ARATH Myosin-14 OS=Arabidopsis thaliana OX=3702 GN=XI-H PE=3 SV=1	#N/A
Arizona	az_s_ecc_1260	6420	gene					4806	5347	+	az_s000099	#N/A	#N/A	sp|F4I5Q6|MYO7_ARATH Myosin-7 OS=Arabidopsis thaliana OX=3702 GN=XI-A PE=3 SV=1	#N/A
Arizona	az_s_ecc_1287	2230	gene					404	1918	-	az_s000245	PF01409	tRNA synthetases class II core domain (F)	sp|Q94K73|SYFM_ARATH Phenylalanine--tRNA ligase, chloroplastic/mitochondrial OS=Arabidopsis thaliana OX=3702 GN=At3g58140 PE=1 SV=1	#N/A
Arizona	az_s_ecc_1297	4973	gene					10	4932	-	az_s000159	PF07899	Frigida-like protein	sp|Q67ZB3|FRL3_ARATH FRIGIDA-like protein 3 OS=Arabidopsis thaliana OX=3702 GN=FRL3 PE=1 SV=1	#N/A
Arizona	az_s_ecc_1298	2760	gene					719	2728	-	az_s000235	#N/A	#N/A	#N/A	#N/A
Arizona	az_s_ecc_1303	3178	gene					850	2726	-	az_s000228	PF00364	Biotin-requiring enzyme	sp|Q06881|BCCP_NOSS1 Biotin carboxyl carrier protein of acetyl-CoA carboxylase OS=Nostoc sp. (strain PCC 7120 / SAG 25.82 / UTEX 2576) OX=103690 GN=accB PE=1 SV=2	#N/A
Arizona	az_s_ecc_1305	4036	gene					889	3525	-	az_s000198	PF03470	XS zinc finger domain	sp|A5YVF1|SGS3_SOLLC Protein SUPPRESSOR OF GENE SILENCING 3 OS=Solanum lycopersicum OX=4081 GN=SGS3 PE=1 SV=1	AP_R.00g000492
Arizona	az_s_ecc_1314	2992	tRNA	136	209	Arg	ACG
Arizona	az_s_ecc_1322	5865	gene					4096	4684	-	az_s000116	PF02485	Core-2/I-Branching enzyme	#N/A	#N/A
Arizona	az_s_ecc_1327	7739	tRNA	7065	7147	Trp	AAA
Arizona	az_s_ecc_1336	7112	gene					5563	7027	-	az_s000075	PF00481	Protein phosphatase 2C	sp|Q9SA22|P2C06_ARATH Probable protein phosphatase 2C 6 OS=Arabidopsis thaliana OX=3702 GN=At1g16220 PE=2 SV=1	#N/A
Arizona	az_s_ecc_1337	5822	gene					4936	5680	-	az_s000120	PF00752	XPG N-terminal domain	sp|Q9W6K2|EXO1_XENLA Exonuclease 1 OS=Xenopus laevis OX=8355 GN=exo1 PE=2 SV=1	#N/A
Arizona	az_s_ecc_1337	5822	gene					1968	3254	-	az_s000119	PF00867	XPG I-region	sp|Q8L6Z7|EXO1_ARATH Exonuclease 1 OS=Arabidopsis thaliana OX=3702 GN=EXO1 PE=2 SV=2	#N/A
Arizona	az_s_ecc_1340	5144	tRNA	422	335	Tyr	GTA
Arizona	az_s_ecc_1342	4740	gene					1422	2573	+	az_s000174	PF00346	Respiratory-chain NADH dehydrogenase, 49 Kd subunit	sp|Q9M3I5|NDHH_SPIOL NAD(P)H-quinone oxidoreductase subunit H, chloroplastic OS=Spinacia oleracea OX=3562 GN=ndhH PE=3 SV=1	#N/A
Arizona	az_s_ecc_1368	2190	tRNA	69	142	Gln	TTG
Arizona	az_s_ecc_1368	2190	tRNA	316	389	Trp	CCA
Arizona	az_s_ecc_1369	9000	gene					5690	6807	+	az_s000037	PF00069	Protein kinase domain	sp|Q9SXB8|Y1133_ARATH G-type lectin S-receptor-like serine/threonine-protein kinase At1g11330 OS=Arabidopsis thaliana OX=3702 GN=At1g11330 PE=1 SV=3	#N/A
Arizona	az_s_ecc_1396	6360	gene					479	1034	+	az_s000101	#N/A	#N/A	#N/A	#N/A
Arizona	az_s_ecc_1396	6360	gene					2429	3528	+	az_s000102	#N/A	#N/A	#N/A	#N/A
Arizona	az_s_ecc_14	4333	gene					983	1768	+	az_s000187	PF03947	Ribosomal Proteins L2, C-terminal domain	sp|Q589A7|RK2_SILLA 50S ribosomal protein L2, chloroplastic OS=Silene latifolia OX=37657 GN=rpl2 PE=3 SV=1	#N/A
Arizona	az_s_ecc_14	4333	tRNA	2128	2055	His	GTG
Arizona	az_s_ecc_1404	5640	gene					2036	4567	-	az_s000127	PF01369	Sec7 domain	sp|Q42510|GNOM_ARATH ARF guanine-nucleotide exchange factor GNOM OS=Arabidopsis thaliana OX=3702 GN=GN PE=1 SV=1	#N/A
Arizona	az_s_ecc_1422	4860	gene					2822	3133	+	az_s000165	PF00338	Ribosomal protein S10p/S20e	sp|Q9M4Y3|RR10_MESCR 30S ribosomal protein S10, chloroplastic OS=Mesembryanthemum crystallinum OX=3544 GN=RPS10 PE=2 SV=1	#N/A
Arizona	az_s_ecc_1422	4860	gene					924	1740	+	az_s000164	#N/A	#N/A	sp|P82162|RR10_SPIOL 30S ribosomal protein S10 alpha, chloroplastic OS=Spinacia oleracea OX=3562 GN=RPS10 PE=1 SV=2	#N/A
Arizona	az_s_ecc_1444	1950	gene					1228	1317	-	az_s000248	#N/A	#N/A	#N/A	#N/A
Arizona	az_s_ecc_1446	5300	gene					2005	2369	-	az_s000145	PF01479	S4 domain	sp|Q9FLF0|RS92_ARATH 40S ribosomal protein S9-2 OS=Arabidopsis thaliana OX=3702 GN=RPS9C PE=1 SV=1	#N/A
Arizona	az_s_ecc_1448	2857	gene					345	2836	-	az_s000233	PF04057	Replication factor-A protein 1, N-terminal domain	sp|Q9SD82|RFA1B_ARATH Replication protein A 70 kDa DNA-binding subunit B OS=Arabidopsis thaliana OX=3702 GN=RPA1B PE=3 SV=1	AP_R.00g000250
Arizona	az_s_ecc_1453	5767	gene					1212	1550	-	az_s000122	#N/A	#N/A	sp|Q42290|MPPB_ARATH Probable mitochondrial-processing peptidase subunit beta, mitochondrial OS=Arabidopsis thaliana OX=3702 GN=MPPbeta PE=1 SV=2	#N/A
Arizona	az_s_ecc_1454	4296	gene					61	1252	+	az_s000188	PF01490	Transmembrane amino acid transporter protein	sp|P92934|AAP6_ARATH Amino acid permease 6 OS=Arabidopsis thaliana OX=3702 GN=AAP6 PE=1 SV=1	#N/A
Arizona	az_s_ecc_1461	5700	gene					2121	4735	-	az_s000123	PF00560	Leucine Rich Repeat	sp|Q8VZG8|MIK2_ARATH MDIS1-interacting receptor like kinase 2 OS=Arabidopsis thaliana OX=3702 GN=MIK2 PE=1 SV=3	#N/A
Arizona	az_s_ecc_1474	6724	tRNA	6581	6652	Glu	TTC
Arizona	az_s_ecc_1478	8100	gene					5690	8098	+	az_s000059	PF02170	PAZ domain	sp|Q9ZVD5|AGO4_ARATH Protein argonaute 4 OS=Arabidopsis thaliana OX=3702 GN=AGO4 PE=1 SV=2	#N/A
Arizona	az_s_ecc_1479	6627	tRNA	3071	2999	Thr	TGT
Arizona	az_s_ecc_1495	2033	gene					579	1181	-	az_s000246	PF05175	Methyltransferase small domain	sp|Q6SKR2|N6MT1_MOUSE Methyltransferase N6AMT1 OS=Mus musculus OX=10090 GN=N6amt1 PE=1 SV=1	#N/A
Arizona	az_s_ecc_1495	2033	tRNA	1969	1898	Thr	TGT
Arizona	az_s_ecc_150	4629	tRNA	873	945	Ile	TAT
Arizona	az_s_ecc_1511	6510	gene					1662	2003	-	az_s000094	PF00164	Ribosomal protein S12/S23	sp|A4GYN8|RR12B_POPTR 30S ribosomal protein S12-B, chloroplastic OS=Populus trichocarpa OX=3694 GN=rps12-B PE=3 SV=1	#N/A
Arizona	az_s_ecc_1511	6510	tRNA	3341	3412	Val	GAC
Arizona	az_s_ecc_1523	4770	gene					212	640	+	az_s000173	#N/A	#N/A	sp|O23006|LYM2_ARATH LysM domain-containing GPI-anchored protein 2 OS=Arabidopsis thaliana OX=3702 GN=LYM2 PE=1 SV=1	#N/A
Arizona	az_s_ecc_1539	10268	gene					5447	6510	+	az_s000016	PF00566	Rab-GTPase-TBC domain	sp|Q0IIM8|TBC8B_HUMAN TBC1 domain family member 8B OS=Homo sapiens OX=9606 GN=TBC1D8B PE=1 SV=2	#N/A
Arizona	az_s_ecc_1539	10268	gene					8665	10097	+	az_s000017	PF00566	Rab-GTPase-TBC domain	sp|B5DFA1|TBD2A_RAT TBC1 domain family member 2A OS=Rattus norvegicus OX=10116 GN=Tbc1d2 PE=2 SV=1	#N/A
Arizona	az_s_ecc_1539	10268	tRNA	5064	4994	Glu	TTC
Arizona	az_s_ecc_1565	8699	gene					2110	2949	+	az_s000043	PF00069	Protein kinase domain	sp|Q9FF29|PR5K_ARATH PR5-like receptor kinase OS=Arabidopsis thaliana OX=3702 GN=PR5K PE=1 SV=1	#N/A
Arizona	az_s_ecc_1565	8699	gene					7282	8680	-	az_s000044	PF07722	Peptidase C26	sp|Q8H0Z4|GT121_ARATH Putative glutamine amidotransferase GAT1_2.1 OS=Arabidopsis thaliana OX=3702 GN=GAT1_2.1 PE=2 SV=1	#N/A
Arizona	az_s_ecc_1565	8699	gene					1469	2080	+	az_s000042	#N/A	#N/A	#N/A	#N/A
Arizona	az_s_ecc_1581	2451	gene					1947	2398	+	az_s000241	PF01713	Smr domain	#N/A	#N/A
Arizona	az_s_ecc_1581	2451	gene					1442	1850	+	az_s000240	#N/A	#N/A	#N/A	#N/A
Arizona	az_s_ecc_1595	3660	tRNA	2673	2602	Asn	GTT
Arizona	az_s_ecc_16	5847	gene					3302	5750	-	az_s000117	PF05191	Adenylate kinase, active site lid	sp|Q08480|KAD4_ORYSJ Adenylate kinase 4 OS=Oryza sativa subsp. japonica OX=39947 GN=ADK-B PE=2 SV=1	#N/A
Arizona	az_s_ecc_1601	4500	gene					2790	4277	+	az_s000181	PF00035	Double-stranded RNA binding motif	sp|Q9SKN2|DRB2_ARATH Double-stranded RNA-binding protein 2 OS=Arabidopsis thaliana OX=3702 GN=DRB2 PE=1 SV=1	#N/A
Arizona	az_s_ecc_161	4250	gene					686	3641	+	az_s000190	PF00650	CRAL/TRIO domain	sp|F4JVA6|SFH6_ARATH Phosphatidylinositol/phosphatidylcholine transfer protein SFH6 OS=Arabidopsis thaliana OX=3702 GN=SFH6 PE=2 SV=1	#N/A
Arizona	az_s_ecc_1611	8100	gene					161	3632	-	az_s000060	PF08414	Respiratory burst NADPH oxidase	sp|Q948T9|RBOHB_SOLTU Respiratory burst oxidase homolog protein B OS=Solanum tuberosum OX=4113 GN=RBOHB PE=1 SV=1	#N/A
Arizona	az_s_ecc_1617	4782	gene					2758	3588	-	az_s000172	PF03947	Ribosomal Proteins L2, C-terminal domain	sp|Q589A7|RK2_SILLA 50S ribosomal protein L2, chloroplastic OS=Silene latifolia OX=37657 GN=rpl2 PE=3 SV=1	#N/A
Arizona	az_s_ecc_1617	4782	tRNA	2438	2511	His	GTG
Arizona	az_s_ecc_1631	4110	gene					1928	3112	-	az_s000197	PF00574	Clp protease	sp|P12210|CLPP_TOBAC ATP-dependent Clp protease proteolytic subunit OS=Nicotiana tabacum OX=4097 GN=clpP PE=2 SV=1	#N/A
Arizona	az_s_ecc_1635	6452	gene					591	1114	+	az_s000096	PF00069	Protein kinase domain	sp|F4JBP3|ATG1B_ARATH Serine/threonine-protein kinase ATG1b OS=Arabidopsis thaliana OX=3702 GN=ATG1B PE=2 SV=1	#N/A
Arizona	az_s_ecc_1650	4241	tRNA	106	177	Asp	GTC
Arizona	az_s_ecc_1656	6418	tRNA	418	488	Gly	GCC
Arizona	az_s_ecc_1656	6418	tRNA	850	766	Ala	CGC
Arizona	az_s_ecc_1665	6750	gene					3063	6280	-	az_s000084	PF00108	Thiolase, N-terminal domain	sp|Q56WD9|THIK2_ARATH 3-ketoacyl-CoA thiolase 2, peroxisomal OS=Arabidopsis thaliana OX=3702 GN=PED1 PE=1 SV=2	#N/A
Arizona	az_s_ecc_1667	8370	gene					4616	4843	+	az_s000051	PF00329	Respiratory-chain NADH dehydrogenase, 30 Kd subunit	sp|Q33994|NDUS3_BETTR NADH dehydrogenase [ubiquinone] iron-sulfur protein 3 OS=Beta trigyna OX=19769 GN=NAD9 PE=3 SV=1	#N/A
Arizona	az_s_ecc_1667	8370	tRNA	5074	5147	Gln	TTG
Arizona	az_s_ecc_1667	8370	tRNA	5321	5394	Trp	CCA
Arizona	az_s_ecc_1673	8284	gene					6555	7652	-	az_s000055	PF00069	Protein kinase domain	sp|Q9C9L5|WAKLH_ARATH Wall-associated receptor kinase-like 9 OS=Arabidopsis thaliana OX=3702 GN=WAKL9 PE=2 SV=1	#N/A
Arizona	az_s_ecc_1673	8284	gene					2	1726	-	az_s000054	PF07714	Protein tyrosine and serine/threonine kinase	sp|Q9LMP1|WAK2_ARATH Wall-associated receptor kinase 2 OS=Arabidopsis thaliana OX=3702 GN=WAK2 PE=1 SV=1	#N/A
Arizona	az_s_ecc_1677	5520	gene					367	4039	+	az_s000133	PF00069	Protein kinase domain	sp|Q9CAI5|CKL2_ARATH Casein kinase 1-like protein 2 OS=Arabidopsis thaliana OX=3702 GN=CKL2 PE=1 SV=1	#N/A
Arizona	az_s_ecc_1678	8371	gene					4957	5736	+	az_s000050	PF03099	Biotin/lipoate A/B protein ligase family	sp|Q9SXP7|LIP2M_ARATH Octanoyltransferase LIP2, mitochondrial OS=Arabidopsis thaliana OX=3702 GN=LIP2 PE=1 SV=1	#N/A
Arizona	az_s_ecc_1692	4178	gene					3023	3392	-	az_s000193	PF02291	Transcription initiation factor IID, 31kD subunit	sp|Q9SYH2|TAF9_ARATH Transcription initiation factor TFIID subunit 9 OS=Arabidopsis thaliana OX=3702 GN=TAF9 PE=1 SV=1	#N/A
Arizona	az_s_ecc_1699	10595	gene					3013	6846	-	az_s000014	PF06200	tify domain	sp|Q8GY55|TIF4B_ARATH Protein TIFY 4B OS=Arabidopsis thaliana OX=3702 GN=TIFY4B PE=1 SV=1	#N/A
Arizona	az_s_ecc_171	5680	gene					4110	5113	-	az_s000124	PF01657	Salt stress response/antifungal	sp|Q9T0J1|CRK26_ARATH Cysteine-rich receptor-like protein kinase 26 OS=Arabidopsis thaliana OX=3702 GN=CRK26 PE=2 SV=1	#N/A
Arizona	az_s_ecc_1718	6450	gene					1327	5365	+	az_s000097	PF11833	Protein CHAPERONE-LIKE PROTEIN OF POR1-like	sp|G5DBJ0|CPP1_NICBE Protein CHAPERONE-LIKE PROTEIN OF POR1, chloroplastic OS=Nicotiana benthamiana OX=4100 GN=CPP1 PE=1 SV=1	#N/A
Arizona	az_s_ecc_172	5250	gene					408	2012	+	az_s000147	PF00179	Ubiquitin-conjugating enzyme	sp|P35130|UBC2_MEDSA Ubiquitin-conjugating enzyme E2 2 OS=Medicago sativa OX=3879 GN=UBC2 PE=2 SV=1	#N/A
Arizona	az_s_ecc_172	5250	gene					4109	5161	-	az_s000148	PF07714	Protein tyrosine and serine/threonine kinase	sp|Q9M9S4|Y1143_ARATH Probable LRR receptor-like serine/threonine-protein kinase At1g14390 OS=Arabidopsis thaliana OX=3702 GN=At1g14390 PE=1 SV=1	#N/A
Arizona	az_s_ecc_1732	7359	gene					2514	6396	+	az_s000073	PF00201	UDP-glucoronosyl and UDP-glucosyl transferase	sp|Q9XIG1|U80B1_ARATH Sterol 3-beta-glucosyltransferase UGT80B1 OS=Arabidopsis thaliana OX=3702 GN=UGT80B1 PE=2 SV=1	#N/A
Arizona	az_s_ecc_1732	7359	gene					1114	1987	+	az_s000072	PF03033	Glycosyltransferase family 28 N-terminal domain	sp|Q9XIG1|U80B1_ARATH Sterol 3-beta-glucosyltransferase UGT80B1 OS=Arabidopsis thaliana OX=3702 GN=UGT80B1 PE=2 SV=1	#N/A
Arizona	az_s_ecc_1736	3930	tRNA	332	403	Val	GAC
Arizona	az_s_ecc_1743	2722	tRNA	289	217	Ile	AAT
Arizona	az_s_ecc_1763	9139	gene					1214	2976	+	az_s000035	#N/A	#N/A	#N/A	#N/A
Arizona	az_s_ecc_1763	9139	tRNA	5137	5209	Asn	GTT
Arizona	az_s_ecc_1770	4802	gene					2732	4133	+	az_s000168	PF08241	Methyltransferase domain	sp|Q9H8H3|MET7A_HUMAN Methyltransferase-like protein 7A OS=Homo sapiens OX=9606 GN=METTL7A PE=1 SV=1	#N/A
Arizona	az_s_ecc_1770	4802	gene					994	1995	+	az_s000167	#N/A	#N/A	#N/A	#N/A
Arizona	az_s_ecc_1770	4802	tRNA	583	654	Met	CAT
Arizona	az_s_ecc_1800	5670	gene					38	491	+	az_s000125	PF00191	Annexin	sp|Q9XEE2|ANXD2_ARATH Annexin D2 OS=Arabidopsis thaliana OX=3702 GN=ANN2 PE=1 SV=1	#N/A
Arizona	az_s_ecc_1802	9494	gene					259	2389	+	az_s000027	#N/A	#N/A	#N/A	#N/A
Arizona	az_s_ecc_181	4796	gene					2551	3431	+	az_s000171	PF00085	Thioredoxin	sp|Q69SA9|PDI54_ORYSJ Protein disulfide isomerase-like 5-4 OS=Oryza sativa subsp. japonica OX=39947 GN=PDIL5-4 PE=2 SV=1	#N/A
Arizona	az_s_ecc_182	6300	tRNA	159	240	Ser	GCT
Arizona	az_s_ecc_183	2400	gene					3	1990	-	az_s000243	PF00249	Myb-like DNA-binding domain	sp|Q9FK47|PHLA_ARATH Myb-related protein 1 OS=Arabidopsis thaliana OX=3702 GN=MYR1 PE=1 SV=1	#N/A
Arizona	az_s_ecc_1831	3526	gene					1433	3166	+	az_s000218	#N/A	#N/A	sp|Q5IBC5|ESP1_ARATH Separase OS=Arabidopsis thaliana OX=3702 GN=ESP1 PE=2 SV=1	#N/A
Arizona	az_s_ecc_1832	6688	gene					3972	6127	-	az_s000088	PF01095	Pectinesterase	sp|O04887|PME2_CITSI Pectinesterase 2 OS=Citrus sinensis OX=2711 GN=PECS-2.1 PE=2 SV=1	#N/A
Arizona	az_s_ecc_1835	4209	gene					1366	2514	+	az_s000191	PF09775	Keratinocyte-associated protein 2	sp|Q5Q995|KTAP2_IXOSC Protein KRTCAP2 homolog OS=Ixodes scapularis OX=6945 PE=2 SV=1	#N/A
Arizona	az_s_ecc_1844	4980	gene					2262	3612	-	az_s000158	PF00069	Protein kinase domain	sp|Q9M1L7|PRK3_ARATH Pollen receptor-like kinase 3 OS=Arabidopsis thaliana OX=3702 GN=PRK3 PE=1 SV=1	#N/A
Arizona	az_s_ecc_1850	9312	gene					2261	2677	+	az_s000033	PF00411	Ribosomal protein S11	sp|P06506|RR11_SPIOL 30S ribosomal protein S11, chloroplastic OS=Spinacia oleracea OX=3562 GN=rps11 PE=1 SV=4	#N/A
Arizona	az_s_ecc_1853	9120	gene					730	5605	+	az_s000036	PF07970	Endoplasmic reticulum vesicle transporter	sp|Q9T042|PDI54_ARATH Protein disulfide-isomerase 5-4 OS=Arabidopsis thaliana OX=3702 GN=PDIL5-4 PE=2 SV=1	#N/A
Arizona	az_s_ecc_1853	9120	tRNA	6592	6520	Lys	CTT
Arizona	az_s_ecc_1861	8579	gene					212	493	+	az_s000046	PF00411	Ribosomal protein S11	sp|P06506|RR11_SPIOL 30S ribosomal protein S11, chloroplastic OS=Spinacia oleracea OX=3562 GN=rps11 PE=1 SV=4	#N/A
Arizona	az_s_ecc_1865	4590	gene					1230	3209	-	az_s000178	PF00252	Ribosomal protein L16p/L10e	sp|P93847|RL10_SOLME 60S ribosomal protein L10 OS=Solanum melongena OX=4111 GN=RPL10 PE=2 SV=1	#N/A
Arizona	az_s_ecc_1873	3908	gene					662	1243	+	az_s000201	#N/A	#N/A	#N/A	#N/A
Arizona	az_s_ecc_189	9300	gene					3941	8073	+	az_s000034	PF04199	Putative cyclase	sp|Q94JT5|CYL2_ARATH Cyclase-like protein 2 OS=Arabidopsis thaliana OX=3702 GN=CYCLASE2 PE=2 SV=1	#N/A
Arizona	az_s_ecc_1896	5070	tRNA	603	532	Ser	GCT
Arizona	az_s_ecc_1900	9379	tRNA	804	732	Trp	AAA
Arizona	az_s_ecc_1905	3840	gene					951	1634	-	az_s000208	PF01058	NADH ubiquinone oxidoreductase, 20 Kd subunit	sp|Q9M3M0|NDHK_SPIOL NAD(P)H-quinone oxidoreductase subunit K, chloroplastic OS=Spinacia oleracea OX=3562 GN=ndhK PE=3 SV=3	#N/A
Arizona	az_s_ecc_1905	3840	tRNA	3659	3731	Glu	TTC
Arizona	az_s_ecc_1912	4423	gene					376	1601	-	az_s000184	#N/A	#N/A	#N/A	#N/A
Arizona	az_s_ecc_1924	4178	gene					2262	3742	+	az_s000192	PF00076	RNA recognition motif. (a.k.a. RRM, RBD, or RNP domain)	sp|Q9LYE3|ASI1_ARATH Protein ANTI-SILENCING 1 OS=Arabidopsis thaliana OX=3702 GN=ASI1 PE=4 SV=2	#N/A
Arizona	az_s_ecc_1932	5210	gene					443	3892	-	az_s000150	PF00535	Glycosyl transferase family 2	sp|Q9Y673|ALG5_HUMAN Dolichyl-phosphate beta-glucosyltransferase OS=Homo sapiens OX=9606 GN=ALG5 PE=1 SV=1	#N/A
Arizona	az_s_ecc_1940	4215	tRNA	1751	1823	Thr	TGT
Arizona	az_s_ecc_1941	8366	gene					3034	5483	+	az_s000052	PF13855	Leucine rich repeat	sp|P43298|TMK1_ARATH Receptor protein kinase TMK1 OS=Arabidopsis thaliana OX=3702 GN=TMK1 PE=1 SV=1	#N/A
Arizona	az_s_ecc_1947	5058	gene					3242	4752	-	az_s000156	PF00400	WD domain, G-beta repeat	sp|Q9FN19|HOS15_ARATH WD40 repeat-containing protein HOS15 OS=Arabidopsis thaliana OX=3702 GN=HOS15 PE=2 SV=1	#N/A
Arizona	az_s_ecc_1951	6802	gene					4714	6074	+	az_s000081	PF06232	Embryo-specific protein 3, (ATS3)	sp|Q681K2|ATS3A_ARATH Embryo-specific protein ATS3A OS=Arabidopsis thaliana OX=3702 GN=ATS3A PE=1 SV=1	#N/A
Arizona	az_s_ecc_1954	6125	gene					93	1310	+	az_s000108	PF01145	SPFH domain / Band 7 family	sp|Q4FZT0|STML2_RAT Stomatin-like protein 2, mitochondrial OS=Rattus norvegicus OX=10116 GN=Stoml2 PE=1 SV=1	#N/A
Arizona	az_s_ecc_1954	6125	gene					3945	5185	+	az_s000109	PF16200	C-terminal region of band_7	sp|Q9UJZ1|STML2_HUMAN Stomatin-like protein 2, mitochondrial OS=Homo sapiens OX=9606 GN=STOML2 PE=1 SV=1	#N/A
Arizona	az_s_ecc_1964	7409	tRNA	2400	2327	Met	CAT
Arizona	az_s_ecc_1967	3990	tRNA	833	656	Lys	TTT
Arizona	az_s_ecc_1971	6795	gene					388	2515	+	az_s000082	PF07714	Protein tyrosine and serine/threonine kinase	sp|Q41328|PTI1_SOLLC Pto-interacting protein 1 OS=Solanum lycopersicum OX=4081 GN=PTI1 PE=1 SV=2	#N/A
Arizona	az_s_ecc_1978	5882	tRNA	4874	4946	Ile	TAT
Arizona	az_s_ecc_1979	6044	tRNA	2516	2589	Arg	ACG
Arizona	az_s_ecc_1979	6044	tRNA	3198	3127	Asn	GTT
Arizona	az_s_ecc_1987	7530	gene					2023	3115	+	az_s000069	PF00574	Clp protease	sp|A0A360|CLPP_COFAR ATP-dependent Clp protease proteolytic subunit OS=Coffea arabica OX=13443 GN=clpP PE=3 SV=1	#N/A
Arizona	az_s_ecc_1987	7530	tRNA	6501	6574	Gln	TTG
Arizona	az_s_ecc_1998	3168	gene					1110	1637	+	az_s000229	PF00056	lactate/malate dehydrogenase, NAD binding domain	sp|P29038|LDH_MAIZE L-lactate dehydrogenase OS=Zea mays OX=4577 PE=2 SV=1	#N/A
Arizona	az_s_ecc_2010	8280	gene					3342	4266	+	az_s000057	PF00891	O-methyltransferase domain	sp|Q43609|COMT1_PRUDU Caffeic acid 3-O-methyltransferase OS=Prunus dulcis OX=3755 GN=COMT1 PE=2 SV=1	#N/A
Arizona	az_s_ecc_2011	8970	gene					4128	7555	+	az_s000039	PF01202	Shikimate kinase	sp|O82290|SKL2_ARATH Probable inactive shikimate kinase like 2, chloroplastic OS=Arabidopsis thaliana OX=3702 GN=SKL2 PE=2 SV=2	#N/A
Arizona	az_s_ecc_2013	9630	gene					8592	9259	+	az_s000024	PF01602	Adaptin N terminal region	sp|Q6Z382|COPG2_ORYSJ Coatomer subunit gamma-2 OS=Oryza sativa subsp. japonica OX=39947 GN=Os07g0201100 PE=2 SV=1	#N/A
Arizona	az_s_ecc_2013	9630	gene					810	3704	+	az_s000023	#N/A	#N/A	sp|Q8GX23|PERK5_ARATH Proline-rich receptor-like protein kinase PERK5 OS=Arabidopsis thaliana OX=3702 GN=PERK5 PE=2 SV=1	#N/A
Arizona	az_s_ecc_2023	3690	gene					289	3346	+	az_s000211	PF18141	Domain of unknown function (DUF5599)	sp|Q9FJR0|RENT1_ARATH Regulator of nonsense transcripts 1 homolog OS=Arabidopsis thaliana OX=3702 GN=UPF1 PE=1 SV=2	#N/A
Arizona	az_s_ecc_2025	4530	gene					726	3410	-	az_s000179	PF01915	Glycosyl hydrolase family 3 C-terminal domain	sp|Q9SGZ5|BXL7_ARATH Probable beta-D-xylosidase 7 OS=Arabidopsis thaliana OX=3702 GN=BXL7 PE=2 SV=2	#N/A
Arizona	az_s_ecc_203	3451	tRNA	635	565	Lys	TTT
Arizona	az_s_ecc_2033	5830	gene					2413	3273	-	az_s000118	PF00253	Ribosomal protein S14p/S29e	sp|P05716|RT14_VICFA Ribosomal protein S14, mitochondrial OS=Vicia faba OX=3906 GN=RPS14 PE=3 SV=2	#N/A
Arizona	az_s_ecc_2036	5880	gene					890	5857	+	az_s000112	PF00271	Helicase conserved C-terminal domain	sp|Q9LYJ9|RH46_ARATH DEAD-box ATP-dependent RNA helicase 46 OS=Arabidopsis thaliana OX=3702 GN=RH46 PE=2 SV=2	#N/A
Arizona	az_s_ecc_2052	2430	gene					789	1752	-	az_s000242	PF02403	Seryl-tRNA synthetase N-terminal domain	sp|O81983|SYS_HELAN Serine--tRNA ligase OS=Helianthus annuus OX=4232 PE=2 SV=1	#N/A
Arizona	az_s_ecc_2056	7457	gene					3492	3761	-	az_s000070	PF01423	LSM domain	sp|P24715|RUXG_MEDSA Probable small nuclear ribonucleoprotein G OS=Medicago sativa OX=3879 GN=C29 PE=3 SV=1	#N/A
Arizona	az_s_ecc_2058	6963	gene					1438	2509	-	az_s000076	PF00164	Ribosomal protein S12/S23	sp|P68536|RT12_PETPA Ribosomal protein S12, mitochondrial OS=Petunia parodii OX=55890 GN=RPS12 PE=3 SV=1	#N/A
Arizona	az_s_ecc_2068	9323	tRNA	562	633	Leu	AAG
Arizona	az_s_ecc_2075	3360	gene					270	1522	-	az_s000223	PF00888	Cullin family	sp|Q94AH6|CUL1_ARATH Cullin-1 OS=Arabidopsis thaliana OX=3702 GN=CUL1 PE=1 SV=1	#N/A
Arizona	az_s_ecc_2095	6870	gene					1656	6149	+	az_s000080	PF03896	Translocon-associated protein (TRAP), alpha subunit	sp|P45434|SSRA_ARATH Translocon-associated protein subunit alpha OS=Arabidopsis thaliana OX=3702 GN=At2g21160 PE=2 SV=3	#N/A
Arizona	az_s_ecc_2112	3345	gene					19	1359	-	az_s000224	#N/A	#N/A	sp|Q93ZB7|GTE11_ARATH Transcription factor GTE11 OS=Arabidopsis thaliana OX=3702 GN=GTE11 PE=1 SV=1	#N/A
Arizona	az_s_ecc_2117	3049	gene					273	2707	+	az_s000232	PF17862	AAA+ lid domain	sp|Q9MAK9|PS10B_ARATH 26S proteasome regulatory subunit S10B homolog B OS=Arabidopsis thaliana OX=3702 GN=RPT4B PE=1 SV=1	#N/A
Arizona	az_s_ecc_2127	7938	gene					3993	4325	+	az_s000062	#N/A	#N/A	sp|Q9SBB2|ABC1_ARATH Protein ABC transporter 1, mitochondrial OS=Arabidopsis thaliana OX=3702 GN=ABC1 PE=2 SV=1	#N/A
Arizona	az_s_ecc_2139	4590	tRNA	2046	2127	Ser	GCT
Arizona	az_s_ecc_2139	4590	tRNA	3412	3341	Gln	TTG
Arizona	az_s_ecc_2140	3383	tRNA	2212	2303	Ser	TGA
Arizona	az_s_ecc_2140	3383	tRNA	1288	1218	Gly	GCC
Arizona	az_s_ecc_2145	7230	tRNA	2017	2088	His	ATG
Arizona	az_s_ecc_2145	7230	tRNA	6150	6059	Ser	TGA
Arizona	az_s_ecc_2145	7230	tRNA	1389	1306	Tyr	GTA
Arizona	az_s_ecc_2145	7230	tRNA	905	832	Asp	GTC
Arizona	az_s_ecc_2148	2640	tRNA	1434	1506	***	TTA
Arizona	az_s_ecc_215	6464	gene					2685	5863	-	az_s000095	PF00069	Protein kinase domain	sp|Q8GYA4|CRK10_ARATH Cysteine-rich receptor-like protein kinase 10 OS=Arabidopsis thaliana OX=3702 GN=CRK10 PE=1 SV=3	#N/A
Arizona	az_s_ecc_2154	2670	tRNA	1653	1582	Met	CAT
Arizona	az_s_ecc_2158	7296	tRNA	107	179	Asp	ATC
Arizona	az_s_ecc_2159	1251	gene					29	400	-	az_s000251	#N/A	#N/A	sp|Q9LPL4|SKP2A_ARATH F-box protein SKP2A OS=Arabidopsis thaliana OX=3702 GN=SKP2A PE=1 SV=1	#N/A
Arizona	az_s_ecc_216	5112	tRNA	2742	2813	Glu	TTC
Arizona	az_s_ecc_2164	7920	gene					316	1065	+	az_s000063	#N/A	#N/A	sp|Q9FIL1|BSK5_ARATH Serine/threonine-protein kinase BSK5 OS=Arabidopsis thaliana OX=3702 GN=BSK5 PE=1 SV=1	#N/A
Arizona	az_s_ecc_2165	6540	tRNA	1471	1399	Thr	TGT
Arizona	az_s_ecc_2168	5254	gene					2480	3216	+	az_s000146	#N/A	#N/A	#N/A	#N/A
Arizona	az_s_ecc_2183	6000	tRNA	3532	3461	Met	CAT
Arizona	az_s_ecc_2186	4550	tRNA	958	885	His	GTG
Arizona	az_s_ecc_2203	5087	gene					52	1521	-	az_s000151	PF00348	Polyprenyl synthetase	sp|Q39108|GGR_ARATH Heterodimeric geranylgeranyl pyrophosphate synthase small subunit, chloroplastic OS=Arabidopsis thaliana OX=3702 GN=GGR PE=1 SV=2	#N/A
Arizona	az_s_ecc_2203	5087	tRNA	4581	4662	Ser	AGA
Arizona	az_s_ecc_2204	5367	gene					3613	4255	-	az_s000141	PF13259	Protein of unknown function (DUF4050)	#N/A	#N/A
Arizona	az_s_ecc_2208	5393	gene					3903	5218	+	az_s000140	PF07714	Protein tyrosine and serine/threonine kinase	sp|Q1PDV6|PBL27_ARATH Serine/threonine-protein kinase PBL27 OS=Arabidopsis thaliana OX=3702 GN=PBL27 PE=1 SV=1	#N/A
Arizona	az_s_ecc_2208	5393	tRNA	1718	1789	Trp	CCA
Arizona	az_s_ecc_2209	6626	gene					2079	6063	+	az_s000091	PF00450	Serine carboxypeptidase	sp|Q93Y09|SCP45_ARATH Serine carboxypeptidase-like 45 OS=Arabidopsis thaliana OX=3702 GN=SCPL45 PE=2 SV=1	#N/A
Arizona	az_s_ecc_221	3870	gene					61	1524	+	az_s000205	PF13962	Domain of unknown function	#N/A	#N/A
Arizona	az_s_ecc_2215	3712	gene					2058	2691	+	az_s000210	#N/A	#N/A	sp|Q10MI0|SRL2_ORYSJ Protein SEMI-ROLLED LEAF 2 OS=Oryza sativa subsp. japonica OX=39947 GN=SRL2 PE=2 SV=1	#N/A
Arizona	az_s_ecc_2217	6210	gene					669	2820	+	az_s000105	PF06325	Ribosomal protein L11 methyltransferase (PrmA)	sp|P74003|PRMC_SYNY3 Release factor glutamine methyltransferase OS=Synechocystis sp. (strain PCC 6803 / Kazusa) OX=1111708 GN=prmC PE=3 SV=1	#N/A
Arizona	az_s_ecc_222	4800	gene					4308	4640	+	az_s000170	PF00479	Glucose-6-phosphate dehydrogenase, NAD binding domain	sp|Q43793|G6PDC_TOBAC Glucose-6-phosphate 1-dehydrogenase, chloroplastic OS=Nicotiana tabacum OX=4097 PE=2 SV=1	#N/A
Arizona	az_s_ecc_222	4800	gene					941	1397	+	az_s000169	#N/A	#N/A	#N/A	#N/A
Arizona	az_s_ecc_2256	8984	gene					3602	5863	-	az_s000038	#N/A	#N/A	sp|Q8BKX6|SMG1_MOUSE Serine/threonine-protein kinase SMG1 OS=Mus musculus OX=10090 GN=Smg1 PE=1 SV=3	#N/A
Arizona	az_s_ecc_2264	5340	gene					1348	2727	+	az_s000142	PF02874	ATP synthase alpha/beta family, beta-barrel domain	sp|P69370|ATPB_NICPL ATP synthase subunit beta, chloroplastic OS=Nicotiana plumbaginifolia OX=4092 GN=atpB PE=3 SV=1	#N/A
Arizona	az_s_ecc_2264	5340	tRNA	3335	3263	Glu	TTC
Arizona	az_s_ecc_2285	1554	gene					100	1411	+	az_s000250	PF00318	Ribosomal protein S2	sp|O22518|RSSA_SOYBN 40S ribosomal protein SA OS=Glycine max OX=3847 PE=2 SV=1	#N/A
Arizona	az_s_ecc_2291	4620	gene					775	4127	+	az_s000176	PF00202	Aminotransferase class-III	sp|Q9SR86|AGT23_ARATH Alanine--glyoxylate aminotransferase 2 homolog 3, mitochondrial OS=Arabidopsis thaliana OX=3702 GN=At3g08860 PE=2 SV=1	#N/A
Arizona	az_s_ecc_23	7590	tRNA	6096	6180	Ala	CGC
Arizona	az_s_ecc_23	7590	tRNA	7451	7542	Ser	TGA
Arizona	az_s_ecc_23	7590	tRNA	6528	6458	Gly	GCC
Arizona	az_s_ecc_2307	4680	tRNA	2385	2456	His	ATG
Arizona	az_s_ecc_2307	4680	tRNA	1757	1674	Tyr	GTA
Arizona	az_s_ecc_2307	4680	tRNA	1272	1199	Asp	GTC
Arizona	az_s_ecc_231	4936	tRNA	3547	3475	Thr	TGT
Arizona	az_s_ecc_232	6127	gene					56	1207	+	az_s000107	PF03106	WRKY DNA -binding domain	sp|Q8S8P5|WRK33_ARATH Probable WRKY transcription factor 33 OS=Arabidopsis thaliana OX=3702 GN=WRKY33 PE=1 SV=2	#N/A
Arizona	az_s_ecc_2334	6593	gene					6167	6591	+	az_s000092	PF00022	Actin	sp|Q10DV7|ACT1_ORYSJ Actin-1 OS=Oryza sativa subsp. japonica OX=39947 GN=ACT1 PE=2 SV=1	#N/A
Arizona	az_s_ecc_2351	13350	gene					3007	10406	+	az_s000005	PF19031	First Longin domain of INTU, CCZ1 and HPS4	sp|C0Z274|CCZ1B_ARATH Vacuolar fusion protein CCZ1 homolog B OS=Arabidopsis thaliana OX=3702 GN=CCZ1B PE=1 SV=1	#N/A
Arizona	az_s_ecc_2356	7200	gene					4723	6941	+	az_s000074	PF02358	Trehalose-phosphatase	sp|Q9SUW0|TPPG_ARATH Probable trehalose-phosphate phosphatase G OS=Arabidopsis thaliana OX=3702 GN=TPPG PE=2 SV=1	#N/A
Arizona	az_s_ecc_2359	4830	tRNA	61	134	Arg	ACG
Arizona	az_s_ecc_2359	4830	tRNA	742	671	Asn	GTT
Arizona	az_s_ecc_2362	2700	tRNA	2603	2675	Thr	GGT
Arizona	az_s_ecc_240	1767	tRNA	17	89	Ile	TAT
Arizona	az_s_ecc_242	5490	gene					948	1310	+	az_s000135	PF01603	Protein phosphatase 2A regulatory B subunit (B56 family)	sp|Q9LU89|2A5N_ARATH Serine/threonine protein phosphatase 2A 59 kDa regulatory subunit B' eta isoform OS=Arabidopsis thaliana OX=3702 GN=B'ETA PE=1 SV=1	#N/A
Arizona	az_s_ecc_242	5490	gene					4754	5488	+	az_s000136	PF01603	Protein phosphatase 2A regulatory B subunit (B56 family)	sp|Q9LU89|2A5N_ARATH Serine/threonine protein phosphatase 2A 59 kDa regulatory subunit B' eta isoform OS=Arabidopsis thaliana OX=3702 GN=B'ETA PE=1 SV=1	#N/A
Arizona	az_s_ecc_244	4110	tRNA	2801	2872	His	ATG
Arizona	az_s_ecc_244	4110	tRNA	2173	2090	Tyr	GTA
Arizona	az_s_ecc_244	4110	tRNA	1683	1610	Asp	GTC
Arizona	az_s_ecc_245	8190	gene					1397	2484	-	az_s000058	PF04081	DNA polymerase delta, subunit 4	sp|Q3T0X9|DPOD4_BOVIN DNA polymerase delta subunit 4 OS=Bos taurus OX=9913 GN=POLD4 PE=1 SV=1	#N/A
Arizona	az_s_ecc_248	10290	tRNA	5045	4973	Val	GAC
Arizona	az_s_ecc_25	5066	gene					933	1280	-	az_s000154	PF00416	Ribosomal protein S13/S18	sp|P34788|RS18_ARATH 40S ribosomal protein S18 OS=Arabidopsis thaliana OX=3702 GN=RPS18A PE=1 SV=1	#N/A
Arizona	az_s_ecc_25	5066	gene					3851	4329	-	az_s000155	PF00416	Ribosomal protein S13/S18	sp|P34788|RS18_ARATH 40S ribosomal protein S18 OS=Arabidopsis thaliana OX=3702 GN=RPS18A PE=1 SV=1	#N/A
Arizona	az_s_ecc_251	4260	gene					153	2671	-	az_s000189	PF00646	F-box domain	sp|Q9SA27|RH36_ARATH DEAD-box ATP-dependent RNA helicase 36 OS=Arabidopsis thaliana OX=3702 GN=RH36 PE=2 SV=1	#N/A
Arizona	az_s_ecc_258	3930	gene					144	1735	+	az_s000200	PF00295	Glycosyl hydrolases family 28	sp|W8P8Q3|SALK6_KALTU Probable galacturan 1,4-alpha-galacturonidase SALK6 OS=Kali turgidum OX=151250 PE=1 SV=3	#N/A
Arizona	az_s_ecc_266	4590	tRNA	2510	2423	Ser	GCT
Arizona	az_s_ecc_266	4590	tRNA	2050	1977	Phe	GAA
Arizona	az_s_ecc_273	5340	gene					262	4257	-	az_s000143	PF11965	Domain of unknown function (DUF3479)	sp|Q9ZUU2|PXL2C_ARATH Thioredoxin-like protein AAED1, chloroplastic OS=Arabidopsis thaliana OX=3702 GN=At2g37240 PE=1 SV=2	#N/A
Arizona	az_s_ecc_295	6030	gene					1219	1899	-	az_s000111	PF00181	Ribosomal Proteins L2, RNA binding domain	sp|Q2VEB7|RK2_SOLTU 50S ribosomal protein L2, chloroplastic OS=Solanum tuberosum OX=4113 GN=rpl2-A PE=3 SV=1	#N/A
Arizona	az_s_ecc_316	4500	gene					1548	3594	+	az_s000182	PF13855	Leucine rich repeat	sp|Q9SVW8|PIRL4_ARATH Plant intracellular Ras-group-related LRR protein 4 OS=Arabidopsis thaliana OX=3702 GN=PIRL4 PE=1 SV=1	#N/A
Arizona	az_s_ecc_320	3866	gene					864	2547	+	az_s000206	PF08375	Proteasome regulatory subunit C-terminal	sp|Q9LNU4|PSD3A_ARATH 26S proteasome non-ATPase regulatory subunit 3 homolog A OS=Arabidopsis thaliana OX=3702 GN=RPN3A PE=1 SV=3	#N/A
Arizona	az_s_ecc_325	2514	gene					92	1381	+	az_s000238	PF00892	EamA-like transporter family	sp|Q8GXB4|WTR2_ARATH WAT1-related protein At1g09380 OS=Arabidopsis thaliana OX=3702 GN=At1g09380 PE=2 SV=1	#N/A
Arizona	az_s_ecc_325	2514	tRNA	431	513	Asp	ATC
Arizona	az_s_ecc_326	3810	tRNA	2055	2127	Phe	GAA
Arizona	az_s_ecc_335	6657	gene					1252	4479	-	az_s000090	PF12796	Ankyrin repeats (3 copies)	sp|Q9SQK3|EM506_ARATH Ankyrin repeat domain-containing protein EMB506, chloroplastic OS=Arabidopsis thaliana OX=3702 GN=EMB506 PE=1 SV=1	#N/A
Arizona	az_s_ecc_348	4830	gene					518	4737	-	az_s000166	PF05859	Mis12 protein	sp|Q2V0Z5|MIS12_ARATH Protein MIS12 homolog OS=Arabidopsis thaliana OX=3702 GN=MIS12 PE=3 SV=1	#N/A
Arizona	az_s_ecc_355	2609	gene					314	2009	-	az_s000237	PF00684	DnaJ central domain	sp|P43644|DNJH_ATRNU DnaJ protein homolog ANJ1 OS=Atriplex nummularia OX=3553 PE=2 SV=1	#N/A
Arizona	az_s_ecc_361	3760	gene					2013	3143	+	az_s000209	#N/A	#N/A	#N/A	#N/A
Arizona	az_s_ecc_363	7860	gene					5279	6277	+	az_s000064	PF01781	Ribosomal L38e protein family	sp|O22860|RL38_ARATH 60S ribosomal protein L38 OS=Arabidopsis thaliana OX=3702 GN=RPL38A PE=3 SV=1	#N/A
Arizona	az_s_ecc_380	9823	gene					701	1333	+	az_s000021	#N/A	#N/A	sp|A7RP64|PNO1_NEMVE RNA-binding protein pno1 OS=Nematostella vectensis OX=45351 GN=pno1 PE=3 SV=1	#N/A
Arizona	az_s_ecc_405	19859	gene					6397	6738	+	az_s000001	PF00164	Ribosomal protein S12/S23	sp|A4GYN8|RR12B_POPTR 30S ribosomal protein S12-B, chloroplastic OS=Populus trichocarpa OX=3694 GN=rps12-B PE=3 SV=1	#N/A
Arizona	az_s_ecc_405	19859	tRNA	19217	19144	His	GTG
Arizona	az_s_ecc_405	19859	tRNA	5058	4986	Val	GAC
Arizona	az_s_ecc_413	10170	gene					1	2641	-	az_s000018	PF00067	Cytochrome P450	sp|Q9LSF8|C82G1_ARATH Dimethylnonatriene synthase OS=Arabidopsis thaliana OX=3702 GN=CYP82G1 PE=1 SV=1	#N/A
Arizona	az_s_ecc_413	10170	gene					6120	8098	-	az_s000019	PF00067	Cytochrome P450	sp|Q9LSF8|C82G1_ARATH Dimethylnonatriene synthase OS=Arabidopsis thaliana OX=3702 GN=CYP82G1 PE=1 SV=1	#N/A
Arizona	az_s_ecc_416	3680	gene					1083	3648	-	az_s000213	PF04862	Protein of unknown function (DUF642)	#N/A	#N/A
Arizona	az_s_ecc_425	3411	gene					711	3337	+	az_s000220	PF00657	GDSL-like Lipase/Acylhydrolase	sp|Q9FNP2|GDL75_ARATH GDSL esterase/lipase At5g08460 OS=Arabidopsis thaliana OX=3702 GN=At5g08460 PE=2 SV=1	#N/A
Arizona	az_s_ecc_438	10724	gene					7579	9075	+	az_s000012	PF00006	ATP synthase alpha/beta family, nucleotide-binding domain	sp|P00825|ATPB_SPIOL ATP synthase subunit beta, chloroplastic OS=Spinacia oleracea OX=3562 GN=atpB PE=1 SV=2	#N/A
Arizona	az_s_ecc_438	10724	tRNA	9683	9611	Glu	TTC
Arizona	az_s_ecc_448	9960	tRNA	3212	3140	Tyr	GTA
Arizona	az_s_ecc_454	6930	gene					6337	6919	+	az_s000078	PF00834	Ribulose-phosphate 3 epimerase family	sp|Q43157|RPE_SPIOL Ribulose-phosphate 3-epimerase, chloroplastic OS=Spinacia oleracea OX=3562 GN=RPE PE=1 SV=1	#N/A
Arizona	az_s_ecc_454	6930	gene					541	2088	-	az_s000077	PF00834	Ribulose-phosphate 3 epimerase family	sp|Q9SAU2|RPE_ARATH Ribulose-5-phosphate-3-epimerase, chloroplastic OS=Arabidopsis thaliana OX=3702 GN=RPE PE=2 SV=1	#N/A
Arizona	az_s_ecc_461	1876	tRNA	213	140	Glu	TTC
Arizona	az_s_ecc_464	5790	gene					108	1072	-	az_s000121	#N/A	#N/A	sp|Q9SK66|NDUA9_ARATH NADH dehydrogenase [ubiquinone] 1 alpha subcomplex subunit 9, mitochondrial OS=Arabidopsis thaliana OX=3702 GN=At2g20360 PE=1 SV=2	#N/A
Arizona	az_s_ecc_471	6071	gene					3891	5979	-	az_s000110	PF05368	NmrA-like family	sp|Q84V83|LAR_DESUN Leucoanthocyanidin reductase OS=Desmodium uncinatum OX=225101 GN=LAR PE=1 SV=1	#N/A
Arizona	az_s_ecc_473	4890	gene					433	2632	-	az_s000163	PF07714	Protein tyrosine and serine/threonine kinase	sp|Q9ZQ31|STY13_ARATH Serine/threonine-protein kinase STY13 OS=Arabidopsis thaliana OX=3702 GN=STY13 PE=1 SV=2	#N/A
Arizona	az_s_ecc_48	9480	gene					6889	9192	+	az_s000031	#N/A	#N/A	#N/A	#N/A
Arizona	az_s_ecc_493	9870	gene					4282	4862	+	az_s000020	PF02144	Repair protein Rad1/Rec1/Rad17	#N/A	#N/A
Arizona	az_s_ecc_504	7710	gene					2563	3084	-	az_s000066	PF13499	EF-hand domain pair	sp|Q9LI84|CML16_ARATH Probable calcium-binding protein CML16 OS=Arabidopsis thaliana OX=3702 GN=CML16 PE=2 SV=2	#N/A
Arizona	az_s_ecc_504	7710	tRNA	1927	1855	His	ATG
Arizona	az_s_ecc_526	3017	tRNA	1053	982	Glu	TTC
Arizona	az_s_ecc_537	5317	tRNA	1275	1203	Phe	GAA
Arizona	az_s_ecc_537	5317	tRNA	1133	1061	Phe	GAA
Arizona	az_s_ecc_540	6750	gene					40	5878	+	az_s000085	PF00076	RNA recognition motif. (a.k.a. RRM, RBD, or RNP domain)	sp|Q7XTT4|NUCL2_ORYSJ Nucleolin 2 OS=Oryza sativa subsp. japonica OX=39947 GN=Os04g0620700 PE=2 SV=2	#N/A
Arizona	az_s_ecc_542	6299	tRNA	2510	2583	Arg	ACG
Arizona	az_s_ecc_542	6299	tRNA	3192	3121	Asn	GTT
Arizona	az_s_ecc_543	6123	tRNA	1924	1996	Thr	TGT
Arizona	az_s_ecc_545	6533	gene					2552	5544	-	az_s000093	#N/A	#N/A	sp|Q9SRE5|Y1666_ARATH Uncharacterized protein At1g76660 OS=Arabidopsis thaliana OX=3702 GN=At1g76660 PE=2 SV=1	#N/A
Arizona	az_s_ecc_545	6533	tRNA	701	629	Thr	TGT
Arizona	az_s_ecc_565	3840	gene					680	3522	-	az_s000207	PF00072	Response regulator receiver domain	sp|Q6LA42|APRR5_ARATH Two-component response regulator-like APRR5 OS=Arabidopsis thaliana OX=3702 GN=APRR5 PE=1 SV=2	#N/A
Arizona	az_s_ecc_584	5424	gene					4547	5422	-	az_s000139	PF00153	Mitochondrial carrier protein	sp|P40941|ADT2_ARATH ADP,ATP carrier protein 2, mitochondrial OS=Arabidopsis thaliana OX=3702 GN=AAC2 PE=1 SV=2	#N/A
Arizona	az_s_ecc_585	6150	gene					1371	2169	+	az_s000106	PF00071	Ras family	sp|Q8H156|RAN3_ARATH GTP-binding nuclear protein Ran-3 OS=Arabidopsis thaliana OX=3702 GN=RAN3 PE=1 SV=2	#N/A
Arizona	az_s_ecc_592	5580	gene					518	3293	+	az_s000129	PF04146	YT521-B-like domain	sp|Q9LJE5|ECT2_ARATH YTH domain-containing protein ECT2 OS=Arabidopsis thaliana OX=3702 GN=ECT2 PE=1 SV=1	#N/A
Arizona	az_s_ecc_619	3120	gene					2116	2981	+	az_s000231	PF00361	Proton-conducting membrane transporter	sp|P93313|NU4M_ARATH NADH-ubiquinone oxidoreductase chain 4 OS=Arabidopsis thaliana OX=3702 GN=ND4 PE=2 SV=2	#N/A
Arizona	az_s_ecc_619	3120	gene					1417	2105	+	az_s000230	PF00361	Proton-conducting membrane transporter	sp|P27572|NU4M_WHEAT NADH-ubiquinone oxidoreductase chain 4 OS=Triticum aestivum OX=4565 GN=ND4 PE=2 SV=2	#N/A
Arizona	az_s_ecc_62	6360	gene					4399	5625	-	az_s000103	PF07714	Protein tyrosine and serine/threonine kinase	sp|Q8GYA4|CRK10_ARATH Cysteine-rich receptor-like protein kinase 10 OS=Arabidopsis thaliana OX=3702 GN=CRK10 PE=1 SV=3	#N/A
Arizona	az_s_ecc_621	11686	gene					11264	11613	-	az_s000007	PF00125	Core histone H2A/H2B/H3/H4	sp|P80553|H3_NARPS Histone H3 OS=Narcissus pseudonarcissus OX=39639 PE=1 SV=3	#N/A
Arizona	az_s_ecc_624	2790	gene					970	1059	-	az_s000234	#N/A	#N/A	#N/A	#N/A
Arizona	az_s_ecc_626	5550	gene					3868	4425	-	az_s000130	PF17135	Ribosomal protein 60S L18 and 50S L18e	sp|O65729|RL18_CICAR 60S ribosomal protein L18 (Fragment) OS=Cicer arietinum OX=3827 GN=RPL18 PE=2 SV=1	#N/A
Arizona	az_s_ecc_627	8550	gene					6242	8457	-	az_s000047	PF01237	Oxysterol-binding protein	sp|Q940Y1|ORP2A_ARATH Oxysterol-binding protein-related protein 2A OS=Arabidopsis thaliana OX=3702 GN=ORP2A PE=2 SV=1	#N/A
Arizona	az_s_ecc_628	7710	gene					5341	7267	-	az_s000065	PF03016	Exostosin family	sp|Q940Q8|IX10L_ARATH Probable beta-1,4-xylosyltransferase IRX10L OS=Arabidopsis thaliana OX=3702 GN=IRX10L PE=2 SV=1	#N/A
Arizona	az_s_ecc_63	6963	tRNA	1740	1823	Tyr	GTA
Arizona	az_s_ecc_63	6963	tRNA	2226	2299	Asp	GTC
Arizona	az_s_ecc_63	6963	tRNA	1112	1041	His	ATG
Arizona	az_s_ecc_630	5068	gene					1176	3728	+	az_s000153	#N/A	#N/A	#N/A	#N/A
Arizona	az_s_ecc_636	4380	gene					904	1490	+	az_s000185	PF00071	Ras family	sp|Q9SID8|RAH1D_ARATH Ras-related protein RABH1d OS=Arabidopsis thaliana OX=3702 GN=RABH1D PE=3 SV=1	#N/A
Arizona	az_s_ecc_64	6390	gene					1657	6027	+	az_s000100	#N/A	#N/A	#N/A	#N/A
Arizona	az_s_ecc_642	1414	tRNA	582	653	Asp	GTC
Arizona	az_s_ecc_642	1414	tRNA	953	1024	Asp	GTC
Arizona	az_s_ecc_642	1414	tRNA	1325	1396	Asp	GTC
Arizona	az_s_ecc_65	8280	gene					40	7158	-	az_s000056	PF15785	Serine/threonine-protein kinase smg-1	sp|Q8BKX6|SMG1_MOUSE Serine/threonine-protein kinase SMG1 OS=Mus musculus OX=10090 GN=Smg1 PE=1 SV=3	#N/A
Arizona	az_s_ecc_655	5087	tRNA	4829	4909	Ser	AGA
Arizona	az_s_ecc_657	10348	gene					7125	8596	+	az_s000015	PF00639	PPIC-type PPIASE domain	sp|Q9Y237|PIN4_HUMAN Peptidyl-prolyl cis-trans isomerase NIMA-interacting 4 OS=Homo sapiens OX=9606 GN=PIN4 PE=1 SV=1	#N/A
Arizona	az_s_ecc_66	8207	tRNA	5270	5340	Gly	GCC
Arizona	az_s_ecc_66	8207	tRNA	5702	5618	Ala	CGC
Arizona	az_s_ecc_66	8207	tRNA	4344	4253	Ser	TGA
Arizona	az_s_ecc_66	8207	tRNA	1225	1154	His	ATG
Arizona	az_s_ecc_673	10950	gene					6617	9280	-	az_s000011	PF00076	RNA recognition motif. (a.k.a. RRM, RBD, or RNP domain)	sp|Q94EH8|THO4C_ARATH THO complex subunit 4C OS=Arabidopsis thaliana OX=3702 GN=ALY3 PE=1 SV=1	#N/A
Arizona	az_s_ecc_673	10950	gene					2262	2840	-	az_s000010	#N/A	#N/A	#N/A	#N/A
Arizona	az_s_ecc_68	4826	tRNA	4048	4121	Lys	CTT
Arizona	az_s_ecc_683	4380	gene					2210	3612	-	az_s000186	PF00314	Thaumatin family	sp|P33679|ZEAM_MAIZE Zeamatin OS=Zea mays OX=4577 GN=Zlp PE=1 SV=2	#N/A
Arizona	az_s_ecc_687	3690	gene					62	3671	+	az_s000212	#N/A	#N/A	sp|Q9S7P5|SPL12_ARATH Squamosa promoter-binding-like protein 12 OS=Arabidopsis thaliana OX=3702 GN=SPL12 PE=1 SV=1	#N/A
Arizona	az_s_ecc_691	4140	gene					1325	1611	-	az_s000195	#N/A	#N/A	#N/A	#N/A
Arizona	az_s_ecc_696	4892	gene					2743	4508	-	az_s000162	PF10225	NEMP family	#N/A	#N/A
Arizona	az_s_ecc_698	2460	gene					402	2362	+	az_s000239	#N/A	#N/A	#N/A	#N/A
Arizona	az_s_ecc_70	8330	gene					4475	7179	+	az_s000053	PF00962	Adenosine/AMP deaminase	sp|O80452|AMPD_ARATH AMP deaminase OS=Arabidopsis thaliana OX=3702 GN=AMPD PE=1 SV=2	#N/A
Arizona	az_s_ecc_703	4950	gene					1694	4678	-	az_s000160	PF13632	Glycosyl transferase family group 2	sp|Q9ZQB9|CSLCC_ARATH Probable xyloglucan glycosyltransferase 12 OS=Arabidopsis thaliana OX=3702 GN=CSLC12 PE=1 SV=1	#N/A
Arizona	az_s_ecc_706	3307	tRNA	65	152	Ser	GCT
Arizona	az_s_ecc_706	3307	tRNA	1384	1455	Gln	TTG
Arizona	az_s_ecc_711	9570	gene					8576	9226	-	az_s000026	PF00006	ATP synthase alpha/beta family, nucleotide-binding domain	sp|B1NWD5|ATPA_MANES ATP synthase subunit alpha, chloroplastic OS=Manihot esculenta OX=3983 GN=atpA PE=3 SV=1	#N/A
Arizona	az_s_ecc_711	9570	gene					8451	8894	+	az_s000025	PF02874	ATP synthase alpha/beta family, beta-barrel domain	sp|Q33C53|ATPA_NICTO ATP synthase subunit alpha, chloroplastic OS=Nicotiana tomentosiformis OX=4098 GN=atpA PE=3 SV=1	#N/A
Arizona	az_s_ecc_718	3864	tRNA	2159	2242	Tyr	GTA
Arizona	az_s_ecc_718	3864	tRNA	2644	2717	Asp	GTC
Arizona	az_s_ecc_718	3864	tRNA	1531	1460	His	ATG
Arizona	az_s_ecc_747	11040	gene					5640	6056	+	az_s000009	PF00411	Ribosomal protein S11	sp|P06506|RR11_SPIOL 30S ribosomal protein S11, chloroplastic OS=Spinacia oleracea OX=3562 GN=rps11 PE=1 SV=4	#N/A
Arizona	az_s_ecc_747	11040	gene					76	420	+	az_s000008	PF03947	Ribosomal Proteins L2, C-terminal domain	sp|P06509|RK2_SPIOL 50S ribosomal protein L2, chloroplastic OS=Spinacia oleracea OX=3562 GN=rpl2-A PE=1 SV=4	#N/A
Arizona	az_s_ecc_765	5039	gene					2662	3218	-	az_s000157	PF01556	DnaJ C terminal domain	sp|P59910|DJB13_HUMAN DnaJ homolog subfamily B member 13 OS=Homo sapiens OX=9606 GN=DNAJB13 PE=1 SV=1	#N/A
Arizona	az_s_ecc_769	6720	gene					1178	6217	-	az_s000087	PF02861	Clp amino terminal domain, pathogenicity island component	sp|Q9LF37|CLPB3_ARATH Chaperone protein ClpB3, chloroplastic OS=Arabidopsis thaliana OX=3702 GN=CLPB3 PE=1 SV=1	#N/A
Arizona	az_s_ecc_77	4114	gene					2106	4062	+	az_s000196	PF05879	Root hair defective 3 GTP-binding protein (RHD3)	sp|Q0JLS6|RHD3_ORYSJ Protein ROOT HAIR DEFECTIVE 3 OS=Oryza sativa subsp. japonica OX=39947 GN=RHD3 PE=2 SV=1	#N/A
Arizona	az_s_ecc_778	5820	tRNA	529	610	Arg	TCT
Arizona	az_s_ecc_787	3907	gene					1334	3272	-	az_s000202	PF03169	OPT oligopeptide transporter protein	sp|O82485|OPT7_ARATH Oligopeptide transporter 7 OS=Arabidopsis thaliana OX=3702 GN=OPT7 PE=2 SV=1	#N/A
Arizona	az_s_ecc_793	4710	gene					1728	3757	+	az_s000175	PF01159	Ribosomal protein L6e	sp|P34091|RL6_MESCR 60S ribosomal protein L6 OS=Mesembryanthemum crystallinum OX=3544 GN=RPL6 PE=2 SV=1	#N/A
Arizona	az_s_ecc_8	7434	gene					452	2606	+	az_s000071	PF00854	POT family	sp|Q9LYR6|PTR49_ARATH Protein NRT1/ PTR FAMILY 6.1 OS=Arabidopsis thaliana OX=3702 GN=NPF6.1 PE=2 SV=1	#N/A
Arizona	az_s_ecc_809	3270	gene					210	1309	-	az_s000226	#N/A	#N/A	#N/A	#N/A
Arizona	az_s_ecc_820	6677	gene					1383	3636	+	az_s000089	PF02882	Tetrahydrofolate dehydrogenase/cyclohydrolase, NAD(P)-binding domain	sp|A2RVV7|FOLD1_ARATH Bifunctional protein FolD 1, mitochondrial OS=Arabidopsis thaliana OX=3702 GN=FOLD1 PE=2 SV=1	#N/A
Arizona	az_s_ecc_821	4192	tRNA	3022	2950	Thr	AGT
Arizona	az_s_ecc_822	8700	tRNA	2598	2669	Asp	GTC
Arizona	az_s_ecc_83	10710	gene					3220	9967	+	az_s000013	PF13193	AMP-binding enzyme C-terminal domain	sp|Q9M0X9|4CLL7_ARATH 4-coumarate--CoA ligase-like 7 OS=Arabidopsis thaliana OX=3702 GN=4CLL7 PE=1 SV=1	#N/A
Arizona	az_s_ecc_83	10710	tRNA	6131	6059	Trp	AAA
Arizona	az_s_ecc_834	5597	tRNA	4677	4606	Thr	TGT
Arizona	az_s_ecc_86	8114	tRNA	2454	2538	Ala	CGC
Arizona	az_s_ecc_86	8114	tRNA	3810	3901	Ser	TGA
Arizona	az_s_ecc_86	8114	tRNA	7942	7871	His	ATG
Arizona	az_s_ecc_86	8114	tRNA	2886	2816	Gly	GCC
Arizona	az_s_ecc_864	7950	gene					6235	7783	-	az_s000061	#N/A	#N/A	sp|Q94A79|DMS3_ARATH Protein DEFECTIVE IN MERISTEM SILENCING 3 OS=Arabidopsis thaliana OX=3702 GN=DMS3 PE=1 SV=1	#N/A
Arizona	az_s_ecc_864	7950	tRNA	2766	2599	Trp	AAA
Arizona	az_s_ecc_871	2602	tRNA	1685	1757	Thr	TGT
Arizona	az_s_ecc_877	9630	gene					1075	5017	+	az_s000022	PF01086	Clathrin light chain	sp|O04209|CLC2_ARATH Clathrin light chain 2 OS=Arabidopsis thaliana OX=3702 GN=CLC2 PE=1 SV=1	#N/A
Arizona	az_s_ecc_88	3480	gene					1469	2561	+	az_s000219	PF10516	SHNi-TPR	#N/A	#N/A
Arizona	az_s_ecc_883	3570	tRNA	3127	3200	Leu	AAG
Arizona	az_s_ecc_884	7310	tRNA	2352	2425	Leu	AAG
Arizona	az_s_ecc_9	8760	gene					6432	7239	+	az_s000040	#N/A	#N/A	#N/A	#N/A
Arizona	az_s_ecc_9	8760	tRNA	7519	7590	Gly	ACC
Arizona	az_s_ecc_9	8760	tRNA	7820	7893	Ser	ACT
Arizona	az_s_ecc_900	3529	gene					650	1993	+	az_s000217	PF08491	Squalene epoxidase	sp|O48651|SQE1_PANGI Squalene monooxygenase SE1 OS=Panax ginseng OX=4054 GN=SQE1 PE=2 SV=1	#N/A
Arizona	az_s_ecc_913	6750	gene					2607	4511	-	az_s000083	#N/A	#N/A	sp|Q9UKZ1|CNO11_HUMAN CCR4-NOT transcription complex subunit 11 OS=Homo sapiens OX=9606 GN=CNOT11 PE=1 SV=1	#N/A
Arizona	az_s_ecc_919	2220	tRNA	1246	1317	Lys	TTT
Arizona	az_s_ecc_92	3588	gene					68	1302	+	az_s000215	PF00069	Protein kinase domain	sp|Q65XV8|RK176_ORYSJ Receptor-like cytoplasmic kinase 176 OS=Oryza sativa subsp. japonica OX=39947 GN=RLCK176 PE=1 SV=1	#N/A
Arizona	az_s_ecc_921	3540	tRNA	2921	2994	Arg	ACG
Arizona	az_s_ecc_939	3900	gene					1473	2101	+	az_s000204	PF06886	Targeting protein for Xklp2 (TPX2) domain	sp|Q94C48|WDL5_ARATH Protein WVD2-like 5 OS=Arabidopsis thaliana OX=3702 GN=WDL5 PE=1 SV=1	#N/A
Arizona	az_s_ecc_939	3900	gene					238	706	+	az_s000203	#N/A	#N/A	#N/A	#N/A
Arizona	az_s_ecc_943	5529	gene					290	5314	+	az_s000131	PF00561	alpha/beta hydrolase fold	sp|Q6PC62|SPG21_DANRE Maspardin OS=Danio rerio OX=7955 GN=spg21 PE=2 SV=1	#N/A
Arizona	az_s_ecc_947	2873	tRNA	660	582	Tyr	ATA
Arizona	az_s_ecc_955	1999	gene					335	1516	-	az_s000247	PF00069	Protein kinase domain	sp|O80396|M2K3_ARATH Mitogen-activated protein kinase kinase 3 OS=Arabidopsis thaliana OX=3702 GN=MKK3 PE=1 SV=1	#N/A
Arizona	az_s_ecc_966	7530	gene					1334	1862	-	az_s000068	#N/A	#N/A	sp|Q9T0A0|LACS4_ARATH Long chain acyl-CoA synthetase 4 OS=Arabidopsis thaliana OX=3702 GN=LACS4 PE=2 SV=1	#N/A
Arizona	az_s_ecc_970	1591	gene					44	1461	+	az_s000249	PF00454	Phosphatidylinositol 3- and 4-kinase	sp|Q9ZPY9|P4KG4_ARATH Phosphatidylinositol 4-kinase gamma 4 OS=Arabidopsis thaliana OX=3702 GN=PI4KG4 PE=1 SV=1	#N/A
Arizona	az_s_ecc_972	5243	gene					2456	4802	+	az_s000149	PF00076	RNA recognition motif. (a.k.a. RRM, RBD, or RNP domain)	sp|P42731|PABP2_ARATH Polyadenylate-binding protein 2 OS=Arabidopsis thaliana OX=3702 GN=PAB2 PE=1 SV=1	#N/A
Arizona	az_s_ecc_974	5580	gene					64	3385	-	az_s000128	#N/A	#N/A	sp|Q6DW74|DGDG1_LOTJA Digalactosyldiacylglycerol synthase 1, chloroplastic OS=Lotus japonicus OX=34305 GN=DGD1 PE=2 SV=1	#N/A
Arizona	az_s_ecc_974	5580	tRNA	2237	2308	Glu	TTC
Arizona	az_s_ecc_975	5661	gene					1063	4809	+	az_s000126	PF02431	Chalcone-flavanone isomerase	sp|Q9C8L2|FAP3_ARATH Fatty-acid-binding protein 3, chloroplastic OS=Arabidopsis thaliana OX=3702 GN=FAP3 PE=1 SV=1	#N/A
Arizona	az_s_ecc_98	15300	gene					14297	15149	-	az_s000004	PF00069	Protein kinase domain	sp|Q9C5S8|CRK5_ARATH Cysteine-rich receptor-like protein kinase 5 OS=Arabidopsis thaliana OX=3702 GN=CRK5 PE=1 SV=1	#N/A
Arizona	az_s_ecc_98	15300	gene					9318	10229	-	az_s000003	PF00494	Squalene/phytoene synthase	sp|A2AIL4|NDUF6_MOUSE NADH dehydrogenase (ubiquinone) complex I, assembly factor 6 OS=Mus musculus OX=10090 GN=Ndufaf6 PE=1 SV=1	#N/A
Arizona	az_s_ecc_98	15300	gene					1307	7949	-	az_s000002	PF01650	Peptidase C13 family	sp|P49042|VPE_RICCO Vacuolar-processing enzyme OS=Ricinus communis OX=3988 PE=1 SV=1	#N/A
Arizona	az_s_ecc_98	15300	tRNA	8905	8978	Asn	GTT
Arizona	az_s_ecc_98	15300	tRNA	12011	11939	Val	GAC
Arizona	az_s_ecc_985	5880	gene					2544	5844	+	az_s000113	#N/A	#N/A	sp|Q21313|EPI1_CAEEL Laminin-like protein epi-1 OS=Caenorhabditis elegans OX=6239 GN=epi-1 PE=1 SV=1	#N/A
Arizona	az_s_ecc_991	5520	gene					1734	4381	+	az_s000132	PF02309	AUX/IAA family	sp|Q8RYC6|IAA32_ARATH Auxin-responsive protein IAA32 OS=Arabidopsis thaliana OX=3702 GN=IAA32 PE=1 SV=2	#N/A
Arizona	az_s_ecc_996	6360	tRNA	1068	1140	Thr	TGT
Arizona	az_s_ecc_996	6360	tRNA	2622	2536	Ser	GGA
Georgia	ga_s_ecc_1000	8310	tRNA	3536	3608	Asp	ATC
Georgia	ga_s_ecc_1000	8310	tRNA	8196	8124	Thr	TGT
Georgia	ga_s_ecc_101	3870	tRNA	856	947	Ser	TGA
Georgia	ga_s_ecc_102	10196	gene					4660	7863	+	ga_s000099	PF08276	PAN-like domain	sp|Q9SXB8|Y1133_ARATH G-type lectin S-receptor-like serine/threonine-protein kinase At1g11330 OS=Arabidopsis thaliana OX=3702 GN=At1g11330 PE=1 SV=3	#N/A
Georgia	ga_s_ecc_1032	7991	tRNA	4993	4920	Met	CAT
Georgia	ga_s_ecc_1046	16092	gene					13433	13977	+	ga_s000029	PF07189	Splicing factor 3B subunit 10 (SF3b10)	sp|P58728|SF3BB_ARATH Uncharacterized protein At4g14342 OS=Arabidopsis thaliana OX=3702 GN=At4g14342 PE=3 SV=1	#N/A
Georgia	ga_s_ecc_1046	16092	gene					1434	6062	-	ga_s000028	#N/A	#N/A	sp|Q67Y69|WDL7_ARATH Protein WVD2-like 7 OS=Arabidopsis thaliana OX=3702 GN=WDL7 PE=2 SV=1	#N/A
Georgia	ga_s_ecc_1052	4527	gene					730	1146	-	ga_s000230	PF00411	Ribosomal protein S11	sp|P06506|RR11_SPIOL 30S ribosomal protein S11, chloroplastic OS=Spinacia oleracea OX=3562 GN=rps11 PE=1 SV=4	#N/A
Georgia	ga_s_ecc_1056	2308	tRNA	636	565	Asn	GTT
Georgia	ga_s_ecc_1065	5730	gene					899	3039	-	ga_s000205	PF00400	WD domain, G-beta repeat	sp|Q39836|GBLP_SOYBN Guanine nucleotide-binding protein subunit beta-like protein OS=Glycine max OX=3847 PE=2 SV=1	#N/A
Georgia	ga_s_ecc_1076	10620	gene					1169	8718	+	ga_s000092	PF02887	Pyruvate kinase, alpha/beta domain	sp|Q2RAK2|KPYC1_ORYSJ Pyruvate kinase 1, cytosolic OS=Oryza sativa subsp. japonica OX=39947 GN=Os11g0148500 PE=1 SV=1	#N/A
Georgia	ga_s_ecc_1079	5520	gene					672	1964	+	ga_s000208	#N/A	#N/A	#N/A	#N/A
Georgia	ga_s_ecc_1079	5520	gene					2730	3634	+	ga_s000209	#N/A	#N/A	#N/A	#N/A
Georgia	ga_s_ecc_1082	13131	tRNA	2325	2398	Val	CAC
Georgia	ga_s_ecc_1083	5538	gene					1079	3051	-	ga_s000207	PF00722	Glycosyl hydrolases family 16	sp|P35694|XTH2_SOYBN Xyloglucan endotransglucosylase/hydrolase 2 OS=Glycine max OX=3847 PE=2 SV=1	#N/A
Georgia	ga_s_ecc_1086	11130	gene					4049	8178	-	ga_s000085	#N/A	#N/A	sp|O65359|SYP41_ARATH Syntaxin-41 OS=Arabidopsis thaliana OX=3702 GN=SYP41 PE=1 SV=1	#N/A
Georgia	ga_s_ecc_1087	7650	tRNA	31	122	Ser	TGA
Georgia	ga_s_ecc_1087	7650	tRNA	6696	6767	His	ATG
Georgia	ga_s_ecc_1087	7650	tRNA	6067	5984	Tyr	GTA
Georgia	ga_s_ecc_1087	7650	tRNA	5582	5509	Asp	GTC
Georgia	ga_s_ecc_1093	3120	tRNA	313	386	Arg	ACG
Georgia	ga_s_ecc_1093	3120	tRNA	994	923	Asn	GTT
Georgia	ga_s_ecc_1095	3720	gene					242	2048	+	ga_s000244	PF13920	Zinc finger, C3HC4 type (RING finger)	sp|Q9FHE4|BRG1_ARATH BOI-related E3 ubiquitin-protein ligase 1 OS=Arabidopsis thaliana OX=3702 GN=BRG1 PE=1 SV=1	#N/A
Georgia	ga_s_ecc_1097	6510	tRNA	4462	4391	Asp	GTC
Georgia	ga_s_ecc_1098	7687	gene					1467	1901	-	ga_s000165	PF01554	MatE	sp|Q8RWF5|DTX6_ARATH Protein DETOXIFICATION 6 OS=Arabidopsis thaliana OX=3702 GN=DTX6 PE=2 SV=1	#N/A
Georgia	ga_s_ecc_1098	7687	gene					892	1262	-	ga_s000164	#N/A	#N/A	#N/A	#N/A
Georgia	ga_s_ecc_1101	8520	gene					427	2090	+	ga_s000147	PF02845	CUE domain	#N/A	#N/A
Georgia	ga_s_ecc_1106	10500	tRNA	6621	6548	***	TCA
Georgia	ga_s_ecc_1106	10500	tRNA	6479	6406	Lys	TTT
Georgia	ga_s_ecc_1106	10500	tRNA	6329	6258	Ser	ACT
Georgia	ga_s_ecc_1106	10500	tRNA	6131	6059	Ile	TAT
Georgia	ga_s_ecc_1106	10500	tRNA	5978	5906	Asn	GTT
Georgia	ga_s_ecc_1112	4950	tRNA	1279	1207	Arg	TCT
Georgia	ga_s_ecc_1113	5034	gene					2350	2715	-	ga_s000223	PF03141	Putative S-adenosyl-L-methionine-dependent methyltransferase	sp|Q9ZPH9|PMTF_ARATH Probable methyltransferase PMT15 OS=Arabidopsis thaliana OX=3702 GN=At4g00750 PE=2 SV=1	#N/A
Georgia	ga_s_ecc_1118	6069	gene					1667	3948	-	ga_s000201	PF00111	2Fe-2S iron-sulfur cluster binding domain	sp|Q9LU21|PNSB3_ARATH Photosynthetic NDH subunit of subcomplex B 3, chloroplastic OS=Arabidopsis thaliana OX=3702 GN=PNSB3 PE=2 SV=1	#N/A
Georgia	ga_s_ecc_1120	5312	tRNA	4837	4923	Ser	GGA
Georgia	ga_s_ecc_1121	20318	gene					14898	15395	+	ga_s000005	PF00582	Universal stress protein family	#N/A	#N/A
Georgia	ga_s_ecc_1123	9210	gene					2234	6318	+	ga_s000131	PF10496	SNARE-complex protein Syntaxin-18 N-terminus	sp|P59277|SYP81_ARATH Syntaxin-81 OS=Arabidopsis thaliana OX=3702 GN=SYP81 PE=1 SV=2	#N/A
Georgia	ga_s_ecc_1130	11910	gene					2494	3658	+	ga_s000067	PF03031	NLI interacting factor-like phosphatase	sp|Q05D32|CTSL2_HUMAN CTD small phosphatase-like protein 2 OS=Homo sapiens OX=9606 GN=CTDSPL2 PE=1 SV=2	#N/A
Georgia	ga_s_ecc_1130	11910	tRNA	5493	5565	Ser	AGA
Georgia	ga_s_ecc_1138	10752	gene					2460	9404	-	ga_s000091	PF08243	SPT2 chromatin protein	#N/A	#N/A
Georgia	ga_s_ecc_1139	7170	gene					1240	2913	-	ga_s000180	#N/A	#N/A	#N/A	#N/A
Georgia	ga_s_ecc_1142	10866	gene					1649	3087	-	ga_s000089	PF00574	Clp protease	sp|P12210|CLPP_TOBAC ATP-dependent Clp protease proteolytic subunit OS=Nicotiana tabacum OX=4097 GN=clpP PE=2 SV=1	#N/A
Georgia	ga_s_ecc_1145	1535	tRNA	676	604	Phe	GAA
Georgia	ga_s_ecc_1149	5359	tRNA	382	468	Ser	GGA
Georgia	ga_s_ecc_1149	5359	tRNA	3537	3609	Phe	GAA
Georgia	ga_s_ecc_1149	5359	tRNA	1936	1864	Thr	TGT
Georgia	ga_s_ecc_115	2040	gene					472	763	-	ga_s000257	#N/A	#N/A	#N/A	#N/A
Georgia	ga_s_ecc_1150	12480	gene					7829	10072	+	ga_s000060	PF03101	FAR1 DNA-binding domain	sp|Q9LKR4|FRS10_ARATH Putative protein FAR1-RELATED SEQUENCE 10 OS=Arabidopsis thaliana OX=3702 GN=FRS10 PE=2 SV=2	#N/A
Georgia	ga_s_ecc_1165	10334	tRNA	5005	4933	Thr	TGT
Georgia	ga_s_ecc_1165	10334	tRNA	3412	3340	Ala	CGC
Georgia	ga_s_ecc_1168	7170	gene					695	5573	-	ga_s000181	#N/A	#N/A	sp|Q1H5E9|PRDA1_ARATH Protein PEP-RELATED DEVELOPMENT ARRESTED 1, chloroplastic OS=Arabidopsis thaliana OX=3702 GN=PRDA1 PE=1 SV=1	#N/A
Georgia	ga_s_ecc_1168	7170	tRNA	5724	5653	Lys	TTT
Georgia	ga_s_ecc_1169	7015	gene					3169	6311	+	ga_s000187	#N/A	#N/A	#N/A	#N/A
Georgia	ga_s_ecc_117	10230	tRNA	9887	9967	Leu	AAG
Georgia	ga_s_ecc_1171	2326	tRNA	2046	1956	Val	GAC
Georgia	ga_s_ecc_118	16194	gene					3695	6320	+	ga_s000027	PF03798	TLC domain	sp|Q6PGS5|TLC4B_XENLA TLC domain-containing protein 4-B OS=Xenopus laevis OX=8355 GN=tlcd4-b PE=2 SV=1	#N/A
Georgia	ga_s_ecc_1186	9060	gene					151	3266	+	ga_s000135	PF00483	Nucleotidyl transferase	sp|P55229|GLGL1_ARATH Glucose-1-phosphate adenylyltransferase large subunit 1, chloroplastic OS=Arabidopsis thaliana OX=3702 GN=ADG2 PE=1 SV=3	#N/A
Georgia	ga_s_ecc_1188	13842	gene					829	10311	-	ga_s000045	#N/A	#N/A	#N/A	#N/A
Georgia	ga_s_ecc_1204	14280	gene					1	966	+	ga_s000040	PF00069	Protein kinase domain	sp|Q9ZVM9|Y1461_ARATH Probable serine/threonine-protein kinase At1g54610 OS=Arabidopsis thaliana OX=3702 GN=At1g54610 PE=1 SV=1	#N/A
Georgia	ga_s_ecc_1204	14280	gene					4597	10139	-	ga_s000042	PF02622	Uncharacterized ACR, COG1678	sp|Q3AQ69|Y1601_CHLCH UPF0301 protein Cag_1601 OS=Chlorobium chlorochromatii (strain CaD3) OX=340177 GN=Cag_1601 PE=3 SV=1	#N/A
Georgia	ga_s_ecc_1204	14280	gene					1402	3451	+	ga_s000041	#N/A	#N/A	sp|F4I114|Y1960_ARATH Probable serine/threonine-protein kinase At1g09600 OS=Arabidopsis thaliana OX=3702 GN=At1g09600 PE=3 SV=1	#N/A
Georgia	ga_s_ecc_1209	11136	gene					6712	7443	+	ga_s000084	PF00181	Ribosomal Proteins L2, RNA binding domain	sp|P06509|RK2_SPIOL 50S ribosomal protein L2, chloroplastic OS=Spinacia oleracea OX=3562 GN=rpl2-A PE=1 SV=4	#N/A
Georgia	ga_s_ecc_1209	11136	tRNA	7763	7690	His	GTG
Georgia	ga_s_ecc_1233	3302	tRNA	1280	1352	Asp	ATC
Georgia	ga_s_ecc_1240	13615	gene					945	1109	-	ga_s000046	PF01479	S4 domain	sp|Q9FLF0|RS92_ARATH 40S ribosomal protein S9-2 OS=Arabidopsis thaliana OX=3702 GN=RPS9C PE=1 SV=1	#N/A
Georgia	ga_s_ecc_1243	6450	tRNA	853	782	Leu	TAG
Georgia	ga_s_ecc_1245	3310	gene					2349	2837	+	ga_s000250	PF03931	Skp1 family, tetramerisation domain	sp|Q9LNT9|ASK4_ARATH SKP1-like protein 4 OS=Arabidopsis thaliana OX=3702 GN=ASK4 PE=1 SV=1	#N/A
Georgia	ga_s_ecc_1246	10869	tRNA	10306	10226	Ser	AGA
Georgia	ga_s_ecc_1246	10869	tRNA	8006	7925	Ser	AGA
Georgia	ga_s_ecc_1248	17080	gene					12140	16877	+	ga_s000012	PF00010	Helix-loop-helix DNA-binding domain	sp|Q9LSE2|ICE1_ARATH Transcription factor ICE1 OS=Arabidopsis thaliana OX=3702 GN=SCRM PE=1 SV=1	#N/A
Georgia	ga_s_ecc_1248	17080	gene					61	3907	+	ga_s000011	PF06507	Auxin response factor	sp|K4DF01|ARF2B_SOLLC Auxin response factor 2B OS=Solanum lycopersicum OX=4081 GN=ARF2B PE=2 SV=1	#N/A
Georgia	ga_s_ecc_1262	10956	gene					5991	9197	+	ga_s000087	PF14853	Fis1 C-terminal tetratricopeptide repeat	sp|Q9M1J1|FIS1A_ARATH Mitochondrial fission 1 protein A OS=Arabidopsis thaliana OX=3702 GN=FIS1A PE=1 SV=1	#N/A
Georgia	ga_s_ecc_1263	9690	gene					3518	4119	+	ga_s000115	#N/A	#N/A	#N/A	#N/A
Georgia	ga_s_ecc_1269	7290	gene					196	1692	-	ga_s000176	PF00006	ATP synthase alpha/beta family, nucleotide-binding domain	sp|P00825|ATPB_SPIOL ATP synthase subunit beta, chloroplastic OS=Spinacia oleracea OX=3562 GN=atpB PE=1 SV=2	#N/A
Georgia	ga_s_ecc_1269	7290	gene					4152	4835	-	ga_s000177	PF01058	NADH ubiquinone oxidoreductase, 20 Kd subunit	sp|Q9M3M0|NDHK_SPIOL NAD(P)H-quinone oxidoreductase subunit K, chloroplastic OS=Spinacia oleracea OX=3562 GN=ndhK PE=3 SV=3	#N/A
Georgia	ga_s_ecc_1269	7290	tRNA	2765	2837	Phe	GAA
Georgia	ga_s_ecc_1269	7290	tRNA	6861	6933	Glu	TTC
Georgia	ga_s_ecc_1270	7290	gene					6391	7236	-	ga_s000175	PF00006	ATP synthase alpha/beta family, nucleotide-binding domain	sp|Q68RZ9|ATPB_PANGI ATP synthase subunit beta, chloroplastic OS=Panax ginseng OX=4054 GN=atpB PE=3 SV=1	#N/A
Georgia	ga_s_ecc_1270	7290	gene					3059	3742	-	ga_s000174	PF01058	NADH ubiquinone oxidoreductase, 20 Kd subunit	sp|Q9M3M0|NDHK_SPIOL NAD(P)H-quinone oxidoreductase subunit K, chloroplastic OS=Spinacia oleracea OX=3562 GN=ndhK PE=3 SV=3	#N/A
Georgia	ga_s_ecc_1270	7290	gene					70	597	-	ga_s000173	PF02874	ATP synthase alpha/beta family, beta-barrel domain	sp|P00825|ATPB_SPIOL ATP synthase subunit beta, chloroplastic OS=Spinacia oleracea OX=3562 GN=atpB PE=1 SV=2	#N/A
Georgia	ga_s_ecc_1270	7290	tRNA	1672	1744	Phe	GAA
Georgia	ga_s_ecc_1270	7290	tRNA	5770	5842	Glu	TTC
Georgia	ga_s_ecc_1272	10303	gene					348	3032	-	ga_s000097	PF06221	Putative zinc finger motif, C2HC5-type	sp|Q9QXN3|TRIP4_MOUSE Activating signal cointegrator 1 OS=Mus musculus OX=10090 GN=Trip4 PE=1 SV=2	#N/A
Georgia	ga_s_ecc_1274	11070	tRNA	1297	1369	Lys	TTT
Georgia	ga_s_ecc_1275	4600	gene					565	4137	-	ga_s000228	PF13193	AMP-binding enzyme C-terminal domain	sp|Q9SMT7|4CLLA_ARATH Oxalate--CoA ligase OS=Arabidopsis thaliana OX=3702 GN=AAE3 PE=1 SV=1	#N/A
Georgia	ga_s_ecc_1277	6217	tRNA	2093	2164	Leu	TAG
Georgia	ga_s_ecc_1294	9060	gene					482	2958	-	ga_s000134	PF02365	No apical meristem (NAM) protein	sp|Q9ZVH0|FEZ_ARATH Protein FEZ OS=Arabidopsis thaliana OX=3702 GN=FEZ PE=2 SV=1	AP_R.00g000493
Georgia	ga_s_ecc_1297	4260	gene					3	3010	+	ga_s000238	PF00637	Region in Clathrin and VPS	sp|Q2RBN7|CLH1_ORYSJ Clathrin heavy chain 1 OS=Oryza sativa subsp. japonica OX=39947 GN=Os11g0104900 PE=3 SV=1	#N/A
Georgia	ga_s_ecc_1297	4260	gene					3266	4183	-	ga_s000239	PF00637	Region in Clathrin and VPS	sp|Q2RBN7|CLH1_ORYSJ Clathrin heavy chain 1 OS=Oryza sativa subsp. japonica OX=39947 GN=Os11g0104900 PE=3 SV=1	#N/A
Georgia	ga_s_ecc_1299	10685	tRNA	1404	1331	Asp	ATC
Georgia	ga_s_ecc_13	5130	tRNA	2132	2203	Asp	GTC
Georgia	ga_s_ecc_1306	8430	gene					812	4603	+	ga_s000150	#N/A	#N/A	#N/A	AP_R.00g000494
Georgia	ga_s_ecc_1306	8430	tRNA	6719	6648	Thr	TGT
Georgia	ga_s_ecc_1318	16350	gene					13262	14875	-	ga_s000026	PF00115	Cytochrome C and Quinol oxidase polypeptide I	sp|Q09333|COX1_ALBTU Cytochrome c oxidase subunit 1 (Fragment) OS=Albinaria turrita OX=27820 GN=COI PE=3 SV=1	#N/A
Georgia	ga_s_ecc_1318	16350	gene					12246	12548	-	ga_s000025	PF00116	Cytochrome C oxidase subunit II, periplasmic domain	sp|Q38RV3|COX2_RHYIS Cytochrome c oxidase subunit 2 OS=Rhynchomys isarogensis OX=238000 GN=MT-CO2 PE=3 SV=1	#N/A
Georgia	ga_s_ecc_1318	16350	gene					11318	11908	-	ga_s000024	PF00119	ATP synthase A chain	sp|P14413|ATP6_CRIGR ATP synthase subunit a OS=Cricetulus griseus OX=10029 GN=MT-ATP6 PE=3 SV=1	#N/A
Georgia	ga_s_ecc_1318	16350	gene					285	908	-	ga_s000018	PF00146	NADH dehydrogenase	sp|P41304|NU1M_DIDVI NADH-ubiquinone oxidoreductase chain 1 OS=Didelphis virginiana OX=9267 GN=MT-ND1 PE=3 SV=1	#N/A
Georgia	ga_s_ecc_1318	16350	gene					8767	9174	-	ga_s000020	PF00361	Proton-conducting membrane transporter	sp|O79555|NU4M_LYCSM NADH-ubiquinone oxidoreductase chain 4 OS=Lycodon semicarinatus OX=56549 GN=MT-ND4 PE=3 SV=1	#N/A
Georgia	ga_s_ecc_1318	16350	gene					9752	10048	-	ga_s000022	PF00420	NADH-ubiquinone/plastoquinone oxidoreductase chain 4L	sp|O21514|NU4LM_PHOSU NADH-ubiquinone oxidoreductase chain 4L OS=Phodopus sungorus OX=10044 GN=MT-ND4L PE=3 SV=1	#N/A
Georgia	ga_s_ecc_1318	16350	gene					10236	10977	-	ga_s000023	PF00507	NADH-ubiquinone/plastoquinone oxidoreductase, chain 3	sp|O21563|NU3M_SIGOC NADH-ubiquinone oxidoreductase chain 3 OS=Sigmodon ochrognathus OX=56214 GN=MT-ND3 PE=3 SV=1	#N/A
Georgia	ga_s_ecc_1318	16350	gene					6736	7495	-	ga_s000019	PF06455	NADH dehydrogenase subunit 5 C-terminus	sp|P03921|NU5M_MOUSE NADH-ubiquinone oxidoreductase chain 5 OS=Mus musculus OX=10090 GN=Mtnd5 PE=1 SV=3	#N/A
Georgia	ga_s_ecc_1318	16350	gene					9211	9633	-	ga_s000021	#N/A	#N/A	#N/A	#N/A
Georgia	ga_s_ecc_1318	16350	gene					157	183	-	ga_s000017	#N/A	#N/A	#N/A	#N/A
Georgia	ga_s_ecc_1318	16350	tRNA	12983	13053	Ser	TGA
Georgia	ga_s_ecc_1318	16350	tRNA	16082	16152	Gln	TTG
Georgia	ga_s_ecc_1328	3540	gene					726	1670	-	ga_s000246	PF13639	Ring finger domain	sp|Q852U6|RHY1A_ARATH Probable E3 ubiquitin-protein ligase RHY1A OS=Arabidopsis thaliana OX=3702 GN=RHY1A PE=1 SV=1	#N/A
Georgia	ga_s_ecc_133	6823	gene					3764	4901	-	ga_s000189	PF00632	HECT-domain (ubiquitin-transferase)	sp|Q9SU29|UPL5_ARATH E3 ubiquitin-protein ligase UPL5 OS=Arabidopsis thaliana OX=3702 GN=UPL5 PE=1 SV=1	#N/A
Georgia	ga_s_ecc_1333	10135	gene					399	1370	+	ga_s000102	PF03732	Retrotransposon gag protein	#N/A	AP_R.00g000470
Georgia	ga_s_ecc_1334	3150	gene					1410	1751	-	ga_s000253	PF00164	Ribosomal protein S12/S23	sp|A4GYN8|RR12B_POPTR 30S ribosomal protein S12-B, chloroplastic OS=Populus trichocarpa OX=3694 GN=rps12-B PE=3 SV=1	#N/A
Georgia	ga_s_ecc_1334	3150	tRNA	3089	3150	Val	GAC
Georgia	ga_s_ecc_1335	4218	gene					1426	4088	-	ga_s000241	PF02365	No apical meristem (NAM) protein	sp|Q9FWX2|NAC7_ARATH NAC domain-containing protein 7 OS=Arabidopsis thaliana OX=3702 GN=NAC007 PE=1 SV=2	AP_R.00g000493
Georgia	ga_s_ecc_1336	4184	gene					909	3571	-	ga_s000242	PF02365	No apical meristem (NAM) protein	sp|Q9FWX2|NAC7_ARATH NAC domain-containing protein 7 OS=Arabidopsis thaliana OX=3702 GN=NAC007 PE=1 SV=2	AP_R.00g000493
Georgia	ga_s_ecc_1337	10452	gene					2474	9508	+	ga_s000094	PF14569	Zinc-binding RING-finger	sp|Q941L0|CESA3_ARATH Cellulose synthase A catalytic subunit 3 [UDP-forming] OS=Arabidopsis thaliana OX=3702 GN=CESA3 PE=1 SV=2	#N/A
Georgia	ga_s_ecc_1348	5430	tRNA	1916	1988	Thr	TGT
Georgia	ga_s_ecc_1352	4964	tRNA	2295	2367	Thr	TGT
Georgia	ga_s_ecc_1354	11340	tRNA	9341	9270	Glu	TTC
Georgia	ga_s_ecc_1359	5310	tRNA	2647	2719	Thr	TGT
Georgia	ga_s_ecc_1361	6259	gene					1085	4161	+	ga_s000199	PF04970	Lecithin retinol acyltransferase	sp|Q93V51|PSE1_ARATH Protein LEAD-SENSITIVE 1 OS=Arabidopsis thaliana OX=3702 GN=PSE1 PE=2 SV=1	#N/A
Georgia	ga_s_ecc_1361	6259	tRNA	1955	1873	Asp	ATC
Georgia	ga_s_ecc_1370	11205	gene					3705	4016	+	ga_s000081	PF15511	Centromere kinetochore component CENP-T histone fold	sp|P0CG89|H4_SOYBN Histone H4 OS=Glycine max OX=3847 PE=3 SV=1	#N/A
Georgia	ga_s_ecc_1375	11910	gene					234	2980	+	ga_s000068	PF02212	Dynamin GTPase effector domain	sp|Q8S944|DRP3A_ARATH Dynamin-related protein 3A OS=Arabidopsis thaliana OX=3702 GN=DRP3A PE=1 SV=2	#N/A
Georgia	ga_s_ecc_1377	9420	tRNA	3398	3326	Ile	TAT
Georgia	ga_s_ecc_138	13849	gene					7638	12243	+	ga_s000044	PF01459	Eukaryotic porin	sp|P42055|VDAC1_SOLTU Mitochondrial outer membrane protein porin of 34 kDa OS=Solanum tuberosum OX=4113 PE=1 SV=2	#N/A
Georgia	ga_s_ecc_1382	18990	gene					5428	6195	-	ga_s000006	PF01486	K-box region	sp|A2RVQ5|AGL16_ARATH Agamous-like MADS-box protein AGL16 OS=Arabidopsis thaliana OX=3702 GN=AGL16 PE=1 SV=1	#N/A
Georgia	ga_s_ecc_1389	14524	gene					12483	14149	-	ga_s000039	PF03106	WRKY DNA -binding domain	sp|Q6VWJ6|WRK46_HORVU WRKY transcription factor SUSIBA2 OS=Hordeum vulgare OX=4513 GN=WRKY46 PE=1 SV=1	#N/A
Georgia	ga_s_ecc_1390	13170	gene					2	2997	+	ga_s000049	PF02225	PA domain	sp|Q9FLI4|SBT13_ARATH Subtilisin-like protease SBT1.3 OS=Arabidopsis thaliana OX=3702 GN=SBT1.3 PE=2 SV=1	#N/A
Georgia	ga_s_ecc_1390	13170	gene					7214	8735	+	ga_s000050	PF09258	Glycosyl transferase family 64 domain	sp|Q9LY62|GT644_ARATH Glycosyltransferase family 64 protein C4 OS=Arabidopsis thaliana OX=3702 GN=EPC1 PE=2 SV=1	#N/A
Georgia	ga_s_ecc_1391	5165	tRNA	2040	1963	Asn	GTT
Georgia	ga_s_ecc_1394	3652	gene					1733	2091	+	ga_s000245	PF01412	Putative GTPase activating protein for Arf	sp|O82171|AGD10_ARATH ADP-ribosylation factor GTPase-activating protein AGD10 OS=Arabidopsis thaliana OX=3702 GN=AGD10 PE=2 SV=1	#N/A
Georgia	ga_s_ecc_1399	12455	gene					7554	7908	-	ga_s000063	PF01237	Oxysterol-binding protein	sp|Q9SW00|ORP4B_ARATH Oxysterol-binding protein-related protein 4B OS=Arabidopsis thaliana OX=3702 GN=ORP4B PE=2 SV=2	#N/A
Georgia	ga_s_ecc_1401	8100	tRNA	623	546	Ile	TAT
Georgia	ga_s_ecc_1406	7470	gene					2176	6285	-	ga_s000169	PF07714	Protein tyrosine and serine/threonine kinase	sp|Q9SXB8|Y1133_ARATH G-type lectin S-receptor-like serine/threonine-protein kinase At1g11330 OS=Arabidopsis thaliana OX=3702 GN=At1g11330 PE=1 SV=3	#N/A
Georgia	ga_s_ecc_1416	15749	gene					8127	9192	+	ga_s000031	PF00164	Ribosomal protein S12/S23	sp|Q0G9J5|RR12_LIRTU 30S ribosomal protein S12, chloroplastic OS=Liriodendron tulipifera OX=3415 GN=rps12-A PE=3 SV=1	#N/A
Georgia	ga_s_ecc_1416	15749	tRNA	7509	7438	Val	GAC
Georgia	ga_s_ecc_1417	11462	gene					90	1100	+	ga_s000073	PF00012	Hsp70 protein	sp|P27322|HSP72_SOLLC Heat shock cognate 70 kDa protein 2 OS=Solanum lycopersicum OX=4081 GN=HSC-2 PE=2 SV=1	AP_R.00g000100
Georgia	ga_s_ecc_1417	11462	gene					4686	6158	+	ga_s000074	PF00012	Hsp70 protein	sp|P22953|HS701_ARATH Heat shock 70 kDa protein 1 OS=Arabidopsis thaliana OX=3702 GN=HSP70-1 PE=1 SV=3	AP_R.00g000100
Georgia	ga_s_ecc_1419	5520	gene					3771	4413	+	ga_s000210	PF07714	Protein tyrosine and serine/threonine kinase	sp|Q9C5S8|CRK5_ARATH Cysteine-rich receptor-like protein kinase 5 OS=Arabidopsis thaliana OX=3702 GN=CRK5 PE=1 SV=1	#N/A
Georgia	ga_s_ecc_1424	9328	gene					2809	5486	-	ga_s000129	PF05019	Coenzyme Q (ubiquinone) biosynthesis protein Coq4	sp|Q9ZPR0|COQ4_ARATH Ubiquinone biosynthesis protein COQ4 homolog, mitochondrial OS=Arabidopsis thaliana OX=3702 GN=At2g03690 PE=2 SV=1	#N/A
Georgia	ga_s_ecc_1424	9328	gene					558	1604	+	ga_s000128	#N/A	#N/A	sp|B3H4F1|SP1L1_ARATH Protein SPIRAL1-like 1 OS=Arabidopsis thaliana OX=3702 GN=SP1L1 PE=2 SV=1	#N/A
Georgia	ga_s_ecc_1426	9879	tRNA	7248	7321	Thr	AGT
Georgia	ga_s_ecc_1426	9879	tRNA	8214	8128	Tyr	GTA
Georgia	ga_s_ecc_1426	9879	tRNA	8060	7974	Tyr	GTA
Georgia	ga_s_ecc_1426	9879	tRNA	6698	6625	Val	AAC
Georgia	ga_s_ecc_1427	8400	tRNA	2377	2305	Arg	CCT
Georgia	ga_s_ecc_1428	11220	tRNA	268	341	Val	AAC
Georgia	ga_s_ecc_1429	5070	tRNA	2210	2283	Asp	GTC
Georgia	ga_s_ecc_143	10097	gene					6176	9586	+	ga_s000104	PF02826	D-isomer specific 2-hydroxyacid dehydrogenase, NAD binding domain	sp|Q9C9W5|HPR1_ARATH Glycerate dehydrogenase HPR, peroxisomal OS=Arabidopsis thaliana OX=3702 GN=HPR PE=1 SV=1	#N/A
Georgia	ga_s_ecc_1430	19854	tRNA	13516	13436	Lys	CTT
Georgia	ga_s_ecc_1434	10457	gene					5546	7874	+	ga_s000093	PF00155	Aminotransferase class I and II	sp|P31531|1A1C_SOYBN 1-aminocyclopropane-1-carboxylate synthase OS=Glycine max OX=3847 GN=ACS1 PE=2 SV=1	#N/A
Georgia	ga_s_ecc_1446	5101	tRNA	445	526	Ser	GCT
Georgia	ga_s_ecc_1446	5101	tRNA	2681	2766	Trp	AAA
Georgia	ga_s_ecc_1462	12881	gene					4495	6683	-	ga_s000053	PF00724	NADH:flavin oxidoreductase / NADH oxidase family	sp|Q9FUP0|OPR3_ARATH 12-oxophytodienoate reductase 3 OS=Arabidopsis thaliana OX=3702 GN=OPR3 PE=1 SV=2	#N/A
Georgia	ga_s_ecc_1462	12881	gene					8012	11167	-	ga_s000054	PF07714	Protein tyrosine and serine/threonine kinase	sp|Q9FGD7|PUB50_ARATH Putative U-box domain-containing protein 50 OS=Arabidopsis thaliana OX=3702 GN=PUB50 PE=3 SV=1	#N/A
Georgia	ga_s_ecc_1471	13620	tRNA	12876	12803	Ile	AAT
Georgia	ga_s_ecc_1477	1240	tRNA	1016	945	Asp	GTC
Georgia	ga_s_ecc_1477	1240	tRNA	645	574	Asp	GTC
Georgia	ga_s_ecc_1477	1240	tRNA	273	202	Asp	GTC
Georgia	ga_s_ecc_1488	8250	gene					3110	6211	-	ga_s000152	PF00400	WD domain, G-beta repeat	sp|Q9Y7K5|YGI3_SCHPO Uncharacterized WD repeat-containing protein C2A9.03 OS=Schizosaccharomyces pombe (strain 972 / ATCC 24843) OX=284812 GN=SPBC2A9.03 PE=4 SV=2	#N/A
Georgia	ga_s_ecc_1493	10185	gene					2330	5900	-	ga_s000100	PF07933	Protein of unknown function (DUF1681)	sp|Q681Q7|Y1390_ARATH Uncharacterized protein At1g03900 OS=Arabidopsis thaliana OX=3702 GN=At1g03900 PE=1 SV=1	#N/A
Georgia	ga_s_ecc_1493	10185	gene					9457	9785	+	ga_s000101	#N/A	#N/A	#N/A	#N/A
Georgia	ga_s_ecc_1495	4904	tRNA	296	368	Trp	AAA
Georgia	ga_s_ecc_1496	3420	gene					169	2979	-	ga_s000248	PF01501	Glycosyl transferase family 8	sp|Q9ZVI7|GAUT7_ARATH Probable galacturonosyltransferase 7 OS=Arabidopsis thaliana OX=3702 GN=GAUT7 PE=1 SV=2	#N/A
Georgia	ga_s_ecc_15	9450	gene					2024	6983	+	ga_s000124	PF00271	Helicase conserved C-terminal domain	sp|Q8H136|RH14_ARATH DEAD-box ATP-dependent RNA helicase 14 OS=Arabidopsis thaliana OX=3702 GN=RH14 PE=1 SV=2	#N/A
Georgia	ga_s_ecc_1506	11160	tRNA	5202	5289	Thr	GGT
Georgia	ga_s_ecc_1507	7789	gene					1081	5197	+	ga_s000162	PF12697	Alpha/beta hydrolase family	#N/A	#N/A
Georgia	ga_s_ecc_1518	6600	gene					782	3433	-	ga_s000191	PF11715	Nucleoporin Nup120/160	sp|Q9FNZ2|C3H48_ARATH Zinc finger CCCH domain-containing protein 48 OS=Arabidopsis thaliana OX=3702 GN=ZFWD1 PE=2 SV=1	#N/A
Georgia	ga_s_ecc_1520	12817	gene					5721	12206	-	ga_s000056	PF00271	Helicase conserved C-terminal domain	sp|Q9ZV43|CHR8_ARATH Protein CHROMATIN REMODELING 8 OS=Arabidopsis thaliana OX=3702 GN=CHR8 PE=2 SV=1	#N/A
Georgia	ga_s_ecc_1523	7958	tRNA	4389	4460	Asn	GTT
Georgia	ga_s_ecc_1523	7958	tRNA	5070	4997	Arg	ACG
Georgia	ga_s_ecc_1525	11430	gene					961	2646	-	ga_s000075	PF07855	Autophagy-related protein 101	sp|F4K265|AT101_ARATH Autophagy-related protein 101 OS=Arabidopsis thaliana OX=3702 GN=ATG101 PE=1 SV=1	#N/A
Georgia	ga_s_ecc_1527	9090	tRNA	85	2	Asp	ATC
Georgia	ga_s_ecc_1537	6948	gene					4283	5001	+	ga_s000188	PF04178	Got1/Sft2-like family	sp|Q6NMM1|GOT1_ARATH Vesicle transport protein GOT1 OS=Arabidopsis thaliana OX=3702 GN=GOT1 PE=1 SV=1	#N/A
Georgia	ga_s_ecc_1540	9510	gene					1356	2942	-	ga_s000121	PF00230	Major intrinsic protein	sp|P42767|PIP1_ATRCA Aquaporin PIP-type OS=Atriplex canescens OX=35922 PE=2 SV=1	#N/A
Georgia	ga_s_ecc_1550	13308	gene					9366	9814	-	ga_s000048	#N/A	#N/A	sp|B6UFC7|PRIN2_MAIZE Protein PLASTID REDOX INSENSITIVE 2, chloroplastic OS=Zea mays OX=4577 GN=PRIN2 PE=2 SV=1	#N/A
Georgia	ga_s_ecc_1551	5422	gene					3062	5052	-	ga_s000214	PF00338	Ribosomal protein S10p/S20e	sp|Q9STY6|RS202_ARATH 40S ribosomal protein S20-2 OS=Arabidopsis thaliana OX=3702 GN=RPS20B PE=2 SV=1	#N/A
Georgia	ga_s_ecc_1551	5422	tRNA	1466	1395	Val	TAC
Georgia	ga_s_ecc_1559	11460	tRNA	2614	2542	Thr	TGT
Georgia	ga_s_ecc_1560	12480	gene					401	1583	+	ga_s000061	PF00400	WD domain, G-beta repeat	sp|Q38884|EIF3I_ARATH Eukaryotic translation initiation factor 3 subunit I OS=Arabidopsis thaliana OX=3702 GN=TIF3I1 PE=2 SV=2	#N/A
Georgia	ga_s_ecc_1560	12480	gene					3055	6571	+	ga_s000062	PF00400	WD domain, G-beta repeat	sp|Q38884|EIF3I_ARATH Eukaryotic translation initiation factor 3 subunit I OS=Arabidopsis thaliana OX=3702 GN=TIF3I1 PE=2 SV=2	#N/A
Georgia	ga_s_ecc_1560	12480	tRNA	11997	11926	Asp	GTC
Georgia	ga_s_ecc_1560	12480	tRNA	11628	11557	Asp	GTC
Georgia	ga_s_ecc_1560	12480	tRNA	11256	11185	Asp	GTC
Georgia	ga_s_ecc_1560	12480	tRNA	10885	10814	Asp	GTC
Georgia	ga_s_ecc_1560	12480	tRNA	9876	9805	Asp	GTC
Georgia	ga_s_ecc_1560	12480	tRNA	9231	9160	Asn	GTT
Georgia	ga_s_ecc_1560	12480	tRNA	8965	8894	Asp	GTC
Georgia	ga_s_ecc_1560	12480	tRNA	8674	8603	Asp	GTC
Georgia	ga_s_ecc_160	2835	tRNA	1916	1844	Gly	TCC
Georgia	ga_s_ecc_161	5133	gene					2007	4396	-	ga_s000218	PF06105	Aph-1 protein	sp|Q8L9G7|APH1_ARATH Gamma-secretase subunit APH1-like OS=Arabidopsis thaliana OX=3702 GN=At2g31440 PE=2 SV=2	#N/A
Georgia	ga_s_ecc_169	5280	gene					2903	3427	+	ga_s000216	PF00071	Ras family	sp|P31583|RHN1_NICPL Ras-related protein RHN1 OS=Nicotiana plumbaginifolia OX=4092 GN=RHN1 PE=2 SV=1	#N/A
Georgia	ga_s_ecc_17	4470	tRNA	2929	2999	Lys	TTT
Georgia	ga_s_ecc_172	8471	gene					6137	8185	+	ga_s000149	PF00141	Peroxidase	sp|Q7XZP5|APX5_ARATH L-ascorbate peroxidase 5, peroxisomal OS=Arabidopsis thaliana OX=3702 GN=APX5 PE=1 SV=2	#N/A
Georgia	ga_s_ecc_180	8749	gene					2678	4367	+	ga_s000141	#N/A	#N/A	#N/A	#N/A
Georgia	ga_s_ecc_181	9090	gene					3242	8411	+	ga_s000133	PF03690	Uncharacterised protein family (UPF0160)	sp|Q9JK81|MYG1_MOUSE MYG1 exonuclease OS=Mus musculus OX=10090 GN=Myg1 PE=1 SV=1	#N/A
Georgia	ga_s_ecc_182	9420	tRNA	1612	1685	Arg	ACG
Georgia	ga_s_ecc_182	9420	tRNA	2293	2222	Asn	GTT
Georgia	ga_s_ecc_192	10412	gene					5835	8379	-	ga_s000095	PF03151	Triose-phosphate Transporter family	sp|Q94B38|GPT2_ARATH Glucose-6-phosphate/phosphate translocator 2, chloroplastic OS=Arabidopsis thaliana OX=3702 GN=GPT2 PE=2 SV=2	#N/A
Georgia	ga_s_ecc_202	6390	gene					80	846	+	ga_s000195	#N/A	#N/A	sp|O22864|NLP8_ARATH Protein NLP8 OS=Arabidopsis thaliana OX=3702 GN=NLP8 PE=2 SV=1	#N/A
Georgia	ga_s_ecc_206	8730	gene					1472	3684	-	ga_s000142	#N/A	#N/A	sp|Q9UKZ1|CNO11_HUMAN CCR4-NOT transcription complex subunit 11 OS=Homo sapiens OX=9606 GN=CNOT11 PE=1 SV=1	#N/A
Georgia	ga_s_ecc_208	8055	gene					7142	7981	-	ga_s000158	PF00067	Cytochrome P450	sp|O81077|ABAH2_ARATH Abscisic acid 8'-hydroxylase 2 OS=Arabidopsis thaliana OX=3702 GN=CYP707A2 PE=2 SV=1	#N/A
Georgia	ga_s_ecc_209	5850	tRNA	4952	5023	Asn	GTT
Georgia	ga_s_ecc_209	5850	tRNA	5633	5560	Arg	ACG
Georgia	ga_s_ecc_210	15880	gene					1546	6692	-	ga_s000030	PF17047	Synaptotagmin-like mitochondrial-lipid-binding domain	sp|B6ETT4|SYT2_ARATH Synaptotagmin-2 OS=Arabidopsis thaliana OX=3702 GN=SYT2 PE=2 SV=1	#N/A
Georgia	ga_s_ecc_216	8080	gene					4000	5224	+	ga_s000157	PF01408	Oxidoreductase family, NAD-binding Rossmann fold	sp|Q9SZ83|Y4967_ARATH Uncharacterized oxidoreductase At4g09670 OS=Arabidopsis thaliana OX=3702 GN=At4g09670 PE=1 SV=1	#N/A
Georgia	ga_s_ecc_216	8080	gene					263	2344	+	ga_s000156	#N/A	#N/A	#N/A	#N/A
Georgia	ga_s_ecc_218	9318	gene					2071	8904	-	ga_s000130	PF00481	Protein phosphatase 2C	sp|O82302|P2C29_ARATH Protein phosphatase 2C 29 OS=Arabidopsis thaliana OX=3702 GN=PLL1 PE=1 SV=2	#N/A
Georgia	ga_s_ecc_22	8858	gene					1867	5328	+	ga_s000140	PF00646	F-box domain	sp|Q9SDA8|FBL10_ARATH F-box/LRR-repeat protein 10 OS=Arabidopsis thaliana OX=3702 GN=FBL10 PE=2 SV=1	#N/A
Georgia	ga_s_ecc_22	8858	gene					57	784	+	ga_s000139	PF07821	Alpha-amylase C-terminal beta-sheet domain	sp|P17859|AMYA_VIGMU Alpha-amylase OS=Vigna mungo OX=3915 GN=AMY1.1 PE=2 SV=1	#N/A
Georgia	ga_s_ecc_234	5107	gene					2698	4064	-	ga_s000219	PF03004	Plant transposase (Ptta/En/Spm family)	#N/A	#N/A
Georgia	ga_s_ecc_243	7350	tRNA	1213	1284	Gly	TCC
Georgia	ga_s_ecc_249	7328	gene					1222	4351	-	ga_s000171	PF00160	Cyclophilin type peptidyl-prolyl cis-trans isomerase/CLD	sp|O49605|CP21A_ARATH Peptidyl-prolyl cis-trans isomerase CYP21-1 OS=Arabidopsis thaliana OX=3702 GN=CYP21-1 PE=2 SV=1	#N/A
Georgia	ga_s_ecc_253	7260	tRNA	6173	6246	Arg	ACG
Georgia	ga_s_ecc_253	7260	tRNA	6855	6784	Asn	GTT
Georgia	ga_s_ecc_255	10350	gene					4371	5902	+	ga_s000096	PF01652	Eukaryotic initiation factor 4E	sp|O81481|IF4E1_MAIZE Eukaryotic translation initiation factor 4E-1 OS=Zea mays OX=4577 PE=2 SV=1	#N/A
Georgia	ga_s_ecc_257	4770	gene					3485	4583	-	ga_s000227	#N/A	#N/A	#N/A	AP_R.00g000080
Georgia	ga_s_ecc_259	10923	gene					5507	6572	-	ga_s000088	PF00164	Ribosomal protein S12/S23	sp|Q0G9J5|RR12_LIRTU 30S ribosomal protein S12, chloroplastic OS=Liriodendron tulipifera OX=3415 GN=rps12-A PE=3 SV=1	#N/A
Georgia	ga_s_ecc_259	10923	tRNA	7187	7258	Val	GAC
Georgia	ga_s_ecc_263	13110	tRNA	10704	10777	Arg	TCT
Georgia	ga_s_ecc_263	13110	tRNA	10868	10941	Lys	TTT
Georgia	ga_s_ecc_27	15067	gene					8450	9947	-	ga_s000037	PF00022	Actin	sp|P53492|ACT7_ARATH Actin-7 OS=Arabidopsis thaliana OX=3702 GN=ACT7 PE=1 SV=1	#N/A
Georgia	ga_s_ecc_271	4290	gene					807	1418	+	ga_s000237	#N/A	#N/A	#N/A	#N/A
Georgia	ga_s_ecc_279	6449	tRNA	6210	6139	Gln	TTG
Georgia	ga_s_ecc_288	4458	gene					371	4457	+	ga_s000233	PF00005	ABC transporter	sp|Q8LPK2|AB2B_ARATH ABC transporter B family member 2 OS=Arabidopsis thaliana OX=3702 GN=ABCB2 PE=1 SV=3	#N/A
Georgia	ga_s_ecc_29	3768	tRNA	527	601	Met	CAT
Georgia	ga_s_ecc_290	7813	gene					2313	3382	+	ga_s000160	PF00213	ATP synthase delta (OSCP) subunit	sp|P11402|ATPD_SPIOL ATP synthase delta chain, chloroplastic OS=Spinacia oleracea OX=3562 GN=ATPD PE=1 SV=2	#N/A
Georgia	ga_s_ecc_290	7813	gene					5056	6497	-	ga_s000161	PF01190	Pollen protein Ole e 1 like	#N/A	#N/A
Georgia	ga_s_ecc_292	8760	tRNA	4677	4605	Thr	TGT
Georgia	ga_s_ecc_299	12626	tRNA	6142	6071	Gly	TCC
Georgia	ga_s_ecc_3	10130	gene					4116	4532	+	ga_s000103	PF00411	Ribosomal protein S11	sp|P06506|RR11_SPIOL 30S ribosomal protein S11, chloroplastic OS=Spinacia oleracea OX=3562 GN=rps11 PE=1 SV=4	#N/A
Georgia	ga_s_ecc_301	3870	tRNA	1809	1880	Thr	TGT
Georgia	ga_s_ecc_315	5933	gene					3963	5275	+	ga_s000203	PF00406	Adenylate kinase	sp|Q08480|KAD4_ORYSJ Adenylate kinase 4 OS=Oryza sativa subsp. japonica OX=39947 GN=ADK-B PE=2 SV=1	#N/A
Georgia	ga_s_ecc_318	6564	tRNA	254	325	His	ATG
Georgia	ga_s_ecc_318	6564	tRNA	5311	5381	Gly	GCC
Georgia	ga_s_ecc_318	6564	tRNA	5725	5641	Ala	CGC
Georgia	ga_s_ecc_318	6564	tRNA	4386	4295	Ser	TGA
Georgia	ga_s_ecc_324	7320	gene					2675	4789	-	ga_s000172	#N/A	#N/A	#N/A	#N/A
Georgia	ga_s_ecc_326	5190	gene					318	4516	-	ga_s000217	#N/A	#N/A	#N/A	#N/A
Georgia	ga_s_ecc_327	7380	gene					1459	2479	+	ga_s000170	PF04782	Protein of unknown function (DUF632)	#N/A	#N/A
Georgia	ga_s_ecc_329	4248	gene					817	3194	-	ga_s000240	PF03030	Inorganic H+ pyrophosphatase	sp|P21616|AVP_VIGRR Pyrophosphate-energized vacuolar membrane proton pump OS=Vigna radiata var. radiata OX=3916 PE=1 SV=4	#N/A
Georgia	ga_s_ecc_330	9360	gene					33	2459	-	ga_s000127	PF18150	Domain of unknown function (DUF5600)	sp|Q94CF0|EHD1_ARATH EH domain-containing protein 1 OS=Arabidopsis thaliana OX=3702 GN=EHD1 PE=1 SV=1	#N/A
Georgia	ga_s_ecc_331	4792	gene					1930	4370	+	ga_s000226	PF13418	Galactose oxidase, central domain	sp|Q7Z6M1|RABEK_HUMAN Rab9 effector protein with kelch motifs OS=Homo sapiens OX=9606 GN=RABEPK PE=1 SV=1	#N/A
Georgia	ga_s_ecc_340	7599	gene					5346	6328	-	ga_s000166	PF00179	Ubiquitin-conjugating enzyme	sp|Q42551|SCE1_ARATH SUMO-conjugating enzyme SCE1 OS=Arabidopsis thaliana OX=3702 GN=SCE1 PE=1 SV=1	#N/A
Georgia	ga_s_ecc_342	4410	gene					104	628	-	ga_s000234	#N/A	#N/A	sp|Q9SD20|MS5L2_ARATH Protein POLLENLESS 3-LIKE 2 OS=Arabidopsis thaliana OX=3702 GN=At3g51280 PE=2 SV=1	#N/A
Georgia	ga_s_ecc_355	5880	tRNA	5499	5427	Val	CAC
Georgia	ga_s_ecc_363	8243	gene					2970	4218	+	ga_s000153	PF02453	Reticulon	sp|Q6DR04|RTNLQ_ARATH Reticulon-like protein B17 OS=Arabidopsis thaliana OX=3702 GN=RTNLB17 PE=2 SV=1	#N/A
Georgia	ga_s_ecc_367	12543	gene					4168	5891	+	ga_s000058	PF00004	ATPase family associated with various cellular activities (AAA)	sp|Q1PDW5|FTSH6_ARATH ATP-dependent zinc metalloprotease FTSH 6, chloroplastic OS=Arabidopsis thaliana OX=3702 GN=FTSH6 PE=2 SV=1	#N/A
Georgia	ga_s_ecc_367	12543	gene					6060	6389	+	ga_s000059	PF01434	Peptidase family M41	sp|Q1PDW5|FTSH6_ARATH ATP-dependent zinc metalloprotease FTSH 6, chloroplastic OS=Arabidopsis thaliana OX=3702 GN=FTSH6 PE=2 SV=1	#N/A
Georgia	ga_s_ecc_368	15394	gene					10343	11777	+	ga_s000033	PF07498	Rho termination factor, N-terminal domain	sp|Q94K75|RHON1_ARATH Rho-N domain-containing protein 1, chloroplastic OS=Arabidopsis thaliana OX=3702 GN=RHON1 PE=1 SV=1	#N/A
Georgia	ga_s_ecc_368	15394	gene					13499	15313	+	ga_s000034	PF12174	RCD1-SRO-TAF4 (RST) plant domain	sp|F4K4L7|TAF4B_ARATH Transcription initiation factor TFIID subunit 4b OS=Arabidopsis thaliana OX=3702 GN=TAF4B PE=1 SV=1	#N/A
Georgia	ga_s_ecc_368	15394	gene					8380	9721	+	ga_s000032	#N/A	#N/A	#N/A	#N/A
Georgia	ga_s_ecc_370	12330	gene					125	2625	-	ga_s000064	PF02466	Tim17/Tim22/Tim23/Pmp24 family	sp|Q9FLT9|HP302_ARATH Chloroplastic import inner membrane translocase subunit HP30-2 OS=Arabidopsis thaliana OX=3702 GN=HP30-2 PE=1 SV=1	#N/A
Georgia	ga_s_ecc_38	4943	tRNA	2818	2745	His	GTG
Georgia	ga_s_ecc_384	12000	gene					739	971	+	ga_s000066	PF00026	Eukaryotic aspartyl protease	sp|Q8VYL3|APA2_ARATH Aspartic proteinase A2 OS=Arabidopsis thaliana OX=3702 GN=APA2 PE=2 SV=1	#N/A
Georgia	ga_s_ecc_387	7980	gene					6964	7921	-	ga_s000159	PF00346	Respiratory-chain NADH dehydrogenase, 49 Kd subunit	sp|Q9M3I5|NDHH_SPIOL NAD(P)H-quinone oxidoreductase subunit H, chloroplastic OS=Spinacia oleracea OX=3562 GN=ndhH PE=3 SV=1	#N/A
Georgia	ga_s_ecc_4	3309	gene					72	3072	-	ga_s000251	PF08569	Mo25-like	sp|Q9FGK3|MO25N_ARATH Putative MO25-like protein At5g47540 OS=Arabidopsis thaliana OX=3702 GN=At5g47540 PE=2 SV=1	#N/A
Georgia	ga_s_ecc_407	5490	tRNA	1039	1111	Ser	ACT
Georgia	ga_s_ecc_409	4740	tRNA	3844	3771	Gln	TTG
Georgia	ga_s_ecc_413	11490	gene					8094	11343	+	ga_s000072	PF00226	DnaJ domain	sp|Q9SR96|DNJ63_ARATH DnaJ protein ERDJ3A OS=Arabidopsis thaliana OX=3702 GN=ERDJ3A PE=1 SV=1	#N/A
Georgia	ga_s_ecc_413	11490	gene					144	875	+	ga_s000071	#N/A	#N/A	sp|Q9SR96|DNJ63_ARATH DnaJ protein ERDJ3A OS=Arabidopsis thaliana OX=3702 GN=ERDJ3A PE=1 SV=1	#N/A
Georgia	ga_s_ecc_416	18055	gene					8446	11061	+	ga_s000007	PF03759	PRONE (Plant-specific Rop nucleotide exchanger)	sp|Q9LZN0|ROGF7_ARATH Rop guanine nucleotide exchange factor 7 OS=Arabidopsis thaliana OX=3702 GN=ROPGEF7 PE=1 SV=1	#N/A
Georgia	ga_s_ecc_416	18055	gene					14828	15275	+	ga_s000008	PF14368	Probable lipid transfer	#N/A	#N/A
Georgia	ga_s_ecc_422	6269	gene					588	1004	+	ga_s000197	PF00583	Acetyltransferase (GNAT) family	sp|O80438|MAK3_ARATH N-alpha-acetyltransferase MAK3 OS=Arabidopsis thaliana OX=3702 GN=MAK3 PE=1 SV=1	#N/A
Georgia	ga_s_ecc_422	6269	gene					3373	4142	+	ga_s000198	#N/A	#N/A	sp|O80438|MAK3_ARATH N-alpha-acetyltransferase MAK3 OS=Arabidopsis thaliana OX=3702 GN=MAK3 PE=1 SV=1	#N/A
Georgia	ga_s_ecc_427	9450	gene					3615	5153	-	ga_s000125	PF01535	PPR repeat	sp|Q9FME4|PP438_ARATH Pentatricopeptide repeat-containing protein PNM1, mitochondrial OS=Arabidopsis thaliana OX=3702 GN=PNM1 PE=1 SV=1	#N/A
Georgia	ga_s_ecc_427	9450	gene					6320	8093	+	ga_s000126	#N/A	#N/A	sp|Q6NZP1|ZRAB3_MOUSE DNA annealing helicase and endonuclease ZRANB3 OS=Mus musculus OX=10090 GN=Zranb3 PE=1 SV=1	#N/A
Georgia	ga_s_ecc_428	16355	gene					316	8835	-	ga_s000016	PF14538	Raptor N-terminal CASPase like domain	sp|Q93YQ1|RTOR1_ARATH Regulatory-associated protein of TOR 1 OS=Arabidopsis thaliana OX=3702 GN=RAPTOR1 PE=1 SV=1	#N/A
Georgia	ga_s_ecc_440	2310	gene					87	1873	-	ga_s000256	PF00892	EamA-like transporter family	sp|Q9LI65|WTR24_ARATH WAT1-related protein At3g30340 OS=Arabidopsis thaliana OX=3702 GN=At3g30340 PE=2 SV=1	#N/A
Georgia	ga_s_ecc_443	9735	gene					764	2482	+	ga_s000113	PF01794	Ferric reductase like transmembrane component	sp|Q948T9|RBOHB_SOLTU Respiratory burst oxidase homolog protein B OS=Solanum tuberosum OX=4113 GN=RBOHB PE=1 SV=1	#N/A
Georgia	ga_s_ecc_443	9735	gene					2969	3508	+	ga_s000114	PF08030	Ferric reductase NAD binding domain	sp|Q948T9|RBOHB_SOLTU Respiratory burst oxidase homolog protein B OS=Solanum tuberosum OX=4113 GN=RBOHB PE=1 SV=1	#N/A
Georgia	ga_s_ecc_449	8340	tRNA	6741	6813	Glu	TTC
Georgia	ga_s_ecc_454	8610	gene					3205	5789	+	ga_s000146	PF06886	Targeting protein for Xklp2 (TPX2) domain	sp|Q9ASW8|WDL2_ARATH Protein WVD2-like 2 OS=Arabidopsis thaliana OX=3702 GN=WDL2 PE=2 SV=1	#N/A
Georgia	ga_s_ecc_455	3396	tRNA	3176	3105	Asp	GTC
Georgia	ga_s_ecc_455	3396	tRNA	2818	2747	Asp	GTC
Georgia	ga_s_ecc_455	3396	tRNA	2444	2373	Tyr	GTA
Georgia	ga_s_ecc_455	3396	tRNA	2099	2028	Asp	GTC
Georgia	ga_s_ecc_455	3396	tRNA	1727	1656	Asp	GTC
Georgia	ga_s_ecc_455	3396	tRNA	1092	1021	Asp	GTC
Georgia	ga_s_ecc_455	3396	tRNA	445	374	Asp	GTC
Georgia	ga_s_ecc_455	3396	tRNA	73	2	Asp	GTC
Georgia	ga_s_ecc_46	9750	tRNA	150	77	Val	GAC
Georgia	ga_s_ecc_461	15272	gene					7536	10851	+	ga_s000035	#N/A	#N/A	sp|Q3KRD5|TOM34_RAT Mitochondrial import receptor subunit TOM34 OS=Rattus norvegicus OX=10116 GN=Tomm34 PE=1 SV=1	#N/A
Georgia	ga_s_ecc_461	15272	tRNA	5210	5282	Ser	GCT
Georgia	ga_s_ecc_463	10801	gene					7345	9082	+	ga_s000090	PF14381	Ethylene-responsive protein kinase Le-CTR1	sp|Q9FPR3|EDR1_ARATH Serine/threonine-protein kinase EDR1 OS=Arabidopsis thaliana OX=3702 GN=EDR1 PE=1 SV=1	#N/A
Georgia	ga_s_ecc_463	10801	tRNA	360	432	Ala	TGC
Georgia	ga_s_ecc_469	2332	tRNA	1023	952	Thr	TGT
Georgia	ga_s_ecc_482	20880	gene					3706	4017	+	ga_s000003	PF15511	Centromere kinetochore component CENP-T histone fold	sp|P0CG89|H4_SOYBN Histone H4 OS=Glycine max OX=3847 PE=3 SV=1	#N/A
Georgia	ga_s_ecc_482	20880	gene					4467	6724	-	ga_s000004	PF16363	GDP-mannose 4,6 dehydratase	sp|Q9SN95|UXS5_ARATH UDP-glucuronic acid decarboxylase 5 OS=Arabidopsis thaliana OX=3702 GN=UXS5 PE=2 SV=1	#N/A
Georgia	ga_s_ecc_483	3540	gene					2473	2889	-	ga_s000247	PF00411	Ribosomal protein S11	sp|P06506|RR11_SPIOL 30S ribosomal protein S11, chloroplastic OS=Spinacia oleracea OX=3562 GN=rps11 PE=1 SV=4	#N/A
Georgia	ga_s_ecc_484	14250	gene					2211	2504	-	ga_s000043	PF03171	2OG-Fe(II) oxygenase superfamily	sp|Q39112|GAOX3_ARATH Gibberellin 20 oxidase 3 OS=Arabidopsis thaliana OX=3702 GN=GA20OX3 PE=2 SV=1	#N/A
Georgia	ga_s_ecc_5	6030	gene					5411	6030	-	ga_s000202	PF00687	Ribosomal protein L1p/L10e family	sp|Q8VZB9|R10A1_ARATH 60S ribosomal protein L10a-1 OS=Arabidopsis thaliana OX=3702 GN=RPL10AA PE=1 SV=1	#N/A
Georgia	ga_s_ecc_515	3297	gene					115	2645	+	ga_s000252	PF05368	NmrA-like family	sp|O65679|PILR3_ARATH Probable pinoresinol-lariciresinol reductase 3 OS=Arabidopsis thaliana OX=3702 GN=PLR3 PE=3 SV=2	#N/A
Georgia	ga_s_ecc_516	6322	tRNA	3043	3116	Arg	ACG
Georgia	ga_s_ecc_516	6322	tRNA	3724	3653	Asn	GTT
Georgia	ga_s_ecc_519	6686	gene					1926	2201	+	ga_s000190	#N/A	#N/A	sp|Q5IH14|SPP1_TOBAC Sucrose-phosphatase 1 OS=Nicotiana tabacum OX=4097 GN=SPP1 PE=2 SV=1	#N/A
Georgia	ga_s_ecc_528	4334	gene					1088	1925	-	ga_s000236	PF00164	Ribosomal protein S12/S23	sp|Q0G9J5|RR12_LIRTU 30S ribosomal protein S12, chloroplastic OS=Liriodendron tulipifera OX=3415 GN=rps12-A PE=3 SV=1	#N/A
Georgia	ga_s_ecc_531	9870	gene					52	4326	+	ga_s000108	#N/A	#N/A	sp|Q9LUI2|NET1A_ARATH Protein NETWORKED 1A OS=Arabidopsis thaliana OX=3702 GN=NET1A PE=1 SV=1	#N/A
Georgia	ga_s_ecc_539	8203	gene					311	1756	+	ga_s000154	PF00128	Alpha amylase, catalytic domain	sp|P17859|AMYA_VIGMU Alpha-amylase OS=Vigna mungo OX=3915 GN=AMY1.1 PE=2 SV=1	#N/A
Georgia	ga_s_ecc_539	8203	gene					2792	6456	+	ga_s000155	PF13516	Leucine Rich repeat	sp|Q9SDA8|FBL10_ARATH F-box/LRR-repeat protein 10 OS=Arabidopsis thaliana OX=3702 GN=FBL10 PE=2 SV=1	#N/A
Georgia	ga_s_ecc_541	11190	gene					2119	8341	-	ga_s000082	PF02897	Prolyl oligopeptidase, N-terminal beta-propeller domain	sp|Q9QUR6|PPCE_MOUSE Prolyl endopeptidase OS=Mus musculus OX=10090 GN=Prep PE=1 SV=1	#N/A
Georgia	ga_s_ecc_541	11190	gene					8558	9152	-	ga_s000083	PF02897	Prolyl oligopeptidase, N-terminal beta-propeller domain	sp|P48147|PPCE_HUMAN Prolyl endopeptidase OS=Homo sapiens OX=9606 GN=PREP PE=1 SV=2	#N/A
Georgia	ga_s_ecc_553	5460	tRNA	94	165	Tyr	GTA
Georgia	ga_s_ecc_553	5460	tRNA	812	883	Asp	GTC
Georgia	ga_s_ecc_553	5460	tRNA	1183	1254	Asp	GTC
Georgia	ga_s_ecc_553	5460	tRNA	1928	1999	Asp	GTC
Georgia	ga_s_ecc_553	5460	tRNA	2300	2371	Asp	GTC
Georgia	ga_s_ecc_553	5460	tRNA	2672	2743	Asp	GTC
Georgia	ga_s_ecc_553	5460	tRNA	3072	3143	Asp	GTC
Georgia	ga_s_ecc_553	5460	tRNA	3444	3515	Asp	GTC
Georgia	ga_s_ecc_553	5460	tRNA	3815	3886	Asp	GTC
Georgia	ga_s_ecc_553	5460	tRNA	4187	4258	Asp	GTC
Georgia	ga_s_ecc_553	5460	tRNA	4555	4626	Asp	GTC
Georgia	ga_s_ecc_553	5460	tRNA	5344	5415	Asp	GTC
Georgia	ga_s_ecc_560	11425	gene					3592	7002	-	ga_s000076	PF13606	Ankyrin repeat	sp|O22025|CFXQ_CYAM1 Ribulose bisphosphate carboxylase/oxygenase activase, chloroplastic OS=Cyanidioschyzon merolae (strain 10D) OX=280699 GN=Rca PE=1 SV=2	#N/A
Georgia	ga_s_ecc_567	11370	gene					7920	9383	-	ga_s000077	PF00141	Peroxidase	sp|Q9SB81|PER42_ARATH Peroxidase 42 OS=Arabidopsis thaliana OX=3702 GN=PER42 PE=1 SV=2	#N/A
Georgia	ga_s_ecc_569	8490	gene					2129	5172	-	ga_s000148	#N/A	#N/A	sp|Q8LPT3|MEBL_ARATH Membrane protein of ER body-like protein OS=Arabidopsis thaliana OX=3702 GN=MEBL PE=2 SV=1	#N/A
Georgia	ga_s_ecc_572	7020	gene					4783	6551	-	ga_s000185	PF03357	Snf7	sp|Q8LE58|CHM1A_ARATH ESCRT-related protein CHMP1A OS=Arabidopsis thaliana OX=3702 GN=CHMP1A PE=1 SV=1	#N/A
Georgia	ga_s_ecc_575	9972	gene					5310	7318	+	ga_s000107	PF03587	EMG1/NEP1 methyltransferase	sp|O35130|NEP1_MOUSE Ribosomal RNA small subunit methyltransferase NEP1 OS=Mus musculus OX=10090 GN=Emg1 PE=1 SV=1	#N/A
Georgia	ga_s_ecc_585	8340	gene					28	2172	-	ga_s000151	#N/A	#N/A	#N/A	#N/A
Georgia	ga_s_ecc_59	6480	gene					208	564	-	ga_s000192	PF02806	Alpha amylase, C-terminal all-beta domain	sp|Q41058|GLGB1_PEA 1,4-alpha-glucan-branching enzyme 1, chloroplastic/amyloplastic OS=Pisum sativum OX=3888 GN=SBEI PE=1 SV=1	#N/A
Georgia	ga_s_ecc_59	6480	gene					2245	3612	-	ga_s000193	#N/A	#N/A	sp|Q41058|GLGB1_PEA 1,4-alpha-glucan-branching enzyme 1, chloroplastic/amyloplastic OS=Pisum sativum OX=3888 GN=SBEI PE=1 SV=1	#N/A
Georgia	ga_s_ecc_590	13440	gene					768	6265	-	ga_s000047	PF01163	RIO1 family	sp|Q54VD8|RIO1_DICDI Serine/threonine-protein kinase rio1 OS=Dictyostelium discoideum OX=44689 GN=rio1 PE=3 SV=1	#N/A
Georgia	ga_s_ecc_591	11220	gene					2772	3188	+	ga_s000080	PF00411	Ribosomal protein S11	sp|P06506|RR11_SPIOL 30S ribosomal protein S11, chloroplastic OS=Spinacia oleracea OX=3562 GN=rps11 PE=1 SV=4	#N/A
Georgia	ga_s_ecc_597	21390	gene					306	798	+	ga_s000002	#N/A	#N/A	#N/A	#N/A
Georgia	ga_s_ecc_603	8640	gene					2926	5034	-	ga_s000144	PF01019	Gamma-glutamyltranspeptidase	sp|Q9M0G0|GAGT3_ARATH Glutathione hydrolase 3 OS=Arabidopsis thaliana OX=3702 GN=GGT3 PE=2 SV=1	#N/A
Georgia	ga_s_ecc_603	8640	gene					423	956	+	ga_s000143	#N/A	#N/A	sp|Q9M076|PFKA6_ARATH ATP-dependent 6-phosphofructokinase 6 OS=Arabidopsis thaliana OX=3702 GN=PFK6 PE=1 SV=1	#N/A
Georgia	ga_s_ecc_61	4987	tRNA	1805	1727	Tyr	ATA
Georgia	ga_s_ecc_612	9990	tRNA	765	836	Thr	TGT
Georgia	ga_s_ecc_613	930	tRNA	503	432	Lys	TTT
Georgia	ga_s_ecc_614	690	tRNA	410	339	Lys	TTT
Georgia	ga_s_ecc_615	690	tRNA	110	39	Lys	TTT
Georgia	ga_s_ecc_616	1082	tRNA	576	505	Lys	TTT
Georgia	ga_s_ecc_617	12932	gene					1211	1840	-	ga_s000051	PF03997	VPS28 protein	sp|Q9S9T7|VP282_ARATH Vacuolar protein sorting-associated protein 28 homolog 2 OS=Arabidopsis thaliana OX=3702 GN=VPS28-2 PE=1 SV=2	#N/A
Georgia	ga_s_ecc_617	12932	gene					8926	12099	-	ga_s000052	PF05553	Cotton fibre expressed protein	#N/A	#N/A
Georgia	ga_s_ecc_617	12932	tRNA	6780	6852	Val	TAC
Georgia	ga_s_ecc_629	3334	gene					2153	3314	-	ga_s000249	PF00900	Ribosomal family S4e	sp|P46300|RS4_SOLTU 40S ribosomal protein S4 OS=Solanum tuberosum OX=4113 GN=RPS4 PE=2 SV=1	#N/A
Georgia	ga_s_ecc_634	4358	tRNA	3359	3431	Gly	TCC
Georgia	ga_s_ecc_635	5820	tRNA	1815	1888	Val	AAC
Georgia	ga_s_ecc_635	5820	tRNA	2420	2493	Asn	ATT
Georgia	ga_s_ecc_635	5820	tRNA	2575	2648	Thr	TGT
Georgia	ga_s_ecc_635	5820	tRNA	3014	3086	Gly	CCC
Georgia	ga_s_ecc_654	12137	gene					5718	10220	+	ga_s000065	PF03029	Conserved hypothetical ATP binding protein	sp|Q8W586|QQT2_ARATH GPN-loop GTPase QQT2 OS=Arabidopsis thaliana OX=3702 GN=QQT2 PE=1 SV=1	#N/A
Georgia	ga_s_ecc_661	9570	gene					518	4164	+	ga_s000116	PF00481	Protein phosphatase 2C	sp|Q9FX08|P2C12_ARATH Probable protein phosphatase 2C 12 OS=Arabidopsis thaliana OX=3702 GN=At1g47380 PE=2 SV=1	#N/A
Georgia	ga_s_ecc_668	6394	gene					2353	4881	+	ga_s000194	PF00582	Universal stress protein family	sp|Q8LGG8|USPAL_ARATH Universal stress protein A-like protein OS=Arabidopsis thaliana OX=3702 GN=At3g01520 PE=1 SV=2	#N/A
Georgia	ga_s_ecc_672	7472	gene					175	906	+	ga_s000167	PF00181	Ribosomal Proteins L2, RNA binding domain	sp|P06509|RK2_SPIOL 50S ribosomal protein L2, chloroplastic OS=Spinacia oleracea OX=3562 GN=rpl2-A PE=1 SV=4	#N/A
Georgia	ga_s_ecc_672	7472	gene					6032	6412	+	ga_s000168	PF00411	Ribosomal protein S11	sp|P06506|RR11_SPIOL 30S ribosomal protein S11, chloroplastic OS=Spinacia oleracea OX=3562 GN=rps11 PE=1 SV=4	#N/A
Georgia	ga_s_ecc_676	8612	gene					358	2447	+	ga_s000145	PF08711	TFIIS helical bundle-like domain	sp|F4KFC7|MD26C_ARATH Probable mediator of RNA polymerase II transcription subunit 26c OS=Arabidopsis thaliana OX=3702 GN=MED26C PE=1 SV=1	#N/A
Georgia	ga_s_ecc_679	5024	gene					870	2579	-	ga_s000224	PF01238	Phosphomannose isomerase type I	sp|Q9M884|MPI1_ARATH Mannose-6-phosphate isomerase 1 OS=Arabidopsis thaliana OX=3702 GN=PMI1 PE=1 SV=1	#N/A
Georgia	ga_s_ecc_680	5430	gene					1134	3064	+	ga_s000213	PF00673	ribosomal L5P family C-terminus	sp|P42794|RL112_ARATH 60S ribosomal protein L11-2 OS=Arabidopsis thaliana OX=3702 GN=RPL11B PE=2 SV=2	#N/A
Georgia	ga_s_ecc_682	7710	gene					5667	6612	+	ga_s000163	#N/A	#N/A	sp|Q8RXA7|SCD1_ARATH DENN domain and WD repeat-containing protein SCD1 OS=Arabidopsis thaliana OX=3702 GN=SCD1 PE=1 SV=1	#N/A
Georgia	ga_s_ecc_693	5022	tRNA	2056	1956	Ala	TGC
Georgia	ga_s_ecc_70	5040	gene					1328	1744	-	ga_s000222	PF00411	Ribosomal protein S11	sp|P06506|RR11_SPIOL 30S ribosomal protein S11, chloroplastic OS=Spinacia oleracea OX=3562 GN=rps11 PE=1 SV=4	#N/A
Georgia	ga_s_ecc_719	15240	gene					11202	15088	+	ga_s000036	PF03094	Mlo family	sp|O80580|MLO15_ARATH MLO-like protein 15 OS=Arabidopsis thaliana OX=3702 GN=MLO15 PE=2 SV=1	#N/A
Georgia	ga_s_ecc_72	8947	gene					1348	2441	+	ga_s000137	PF00574	Clp protease	sp|A0A360|CLPP_COFAR ATP-dependent Clp protease proteolytic subunit OS=Coffea arabica OX=13443 GN=clpP PE=3 SV=1	#N/A
Georgia	ga_s_ecc_72	8947	tRNA	5827	5900	Gln	TTG
Georgia	ga_s_ecc_721	12257	tRNA	895	1073	Ile	TAT
Georgia	ga_s_ecc_729	9840	gene					8543	8773	-	ga_s000110	PF00083	Sugar (and other) transporter	sp|Q7EZD7|MST3_ORYSJ Sugar transport protein MST3 OS=Oryza sativa subsp. japonica OX=39947 GN=MST3 PE=2 SV=1	#N/A
Georgia	ga_s_ecc_729	9840	gene					170	2275	+	ga_s000109	PF01095	Pectinesterase	sp|Q9FJ21|PME58_ARATH Probable pectinesterase/pectinesterase inhibitor 58 OS=Arabidopsis thaliana OX=3702 GN=PME58 PE=2 SV=1	#N/A
Georgia	ga_s_ecc_738	7163	gene					2699	6020	+	ga_s000182	PF04101	Glycosyltransferase family 28 C-terminal domain	sp|O82730|MGDG2_ARATH Monogalactosyldiacylglycerol synthase 2, chloroplastic OS=Arabidopsis thaliana OX=3702 GN=MGD2 PE=1 SV=1	#N/A
Georgia	ga_s_ecc_738	7163	tRNA	3997	4069	Tyr	ATA
Georgia	ga_s_ecc_739	21390	gene					18479	19317	+	ga_s000001	PF09597	IGR protein motif	#N/A	#N/A
Georgia	ga_s_ecc_744	12857	gene					826	2350	-	ga_s000055	PF00006	ATP synthase alpha/beta family, nucleotide-binding domain	sp|P06450|ATPA_SPIOL ATP synthase subunit alpha, chloroplastic OS=Spinacia oleracea OX=3562 GN=atpA PE=1 SV=1	#N/A
Georgia	ga_s_ecc_744	12857	tRNA	660	731	Arg	TCT
Georgia	ga_s_ecc_746	5010	gene					731	1496	-	ga_s000225	PF05916	GINS complex protein	sp|A4IFH4|PSF1_BOVIN DNA replication complex GINS protein PSF1 OS=Bos taurus OX=9913 GN=GINS1 PE=2 SV=1	#N/A
Georgia	ga_s_ecc_748	9090	gene					1975	8183	-	ga_s000132	PF02148	Zn-finger in ubiquitin-hydrolases and other protein	sp|E5KGE0|BRIZ1_ARATH BRAP2 RING ZnF UBP domain-containing protein 1 OS=Arabidopsis thaliana OX=3702 GN=BRIZ1 PE=1 SV=1	#N/A
Georgia	ga_s_ecc_761	7257	gene					5641	6320	-	ga_s000178	#N/A	#N/A	#N/A	#N/A
Georgia	ga_s_ecc_762	4504	gene					174	2652	+	ga_s000232	PF00069	Protein kinase domain	sp|Q3EDL4|Y1154_ARATH Probable serine/threonine-protein kinase At1g01540 OS=Arabidopsis thaliana OX=3702 GN=At1g01540 PE=1 SV=2	#N/A
Georgia	ga_s_ecc_764	4410	gene					1236	2140	+	ga_s000235	PF01399	PCI domain	sp|Q8GYA6|PS13B_ARATH 26S proteasome non-ATPase regulatory subunit 13 homolog B OS=Arabidopsis thaliana OX=3702 GN=RPN9B PE=1 SV=1	#N/A
Georgia	ga_s_ecc_764	4410	tRNA	1149	1068	Lys	TTT
Georgia	ga_s_ecc_770	2054	tRNA	1889	1963	Leu	TAA
Georgia	ga_s_ecc_774	9984	gene					3774	5549	+	ga_s000106	#N/A	#N/A	#N/A	#N/A
Georgia	ga_s_ecc_78	8880	gene					6094	7590	+	ga_s000138	PF02874	ATP synthase alpha/beta family, beta-barrel domain	sp|P00825|ATPB_SPIOL ATP synthase subunit beta, chloroplastic OS=Spinacia oleracea OX=3562 GN=atpB PE=1 SV=2	#N/A
Georgia	ga_s_ecc_78	8880	tRNA	8198	8126	Glu	TTC
Georgia	ga_s_ecc_780	17880	gene					2930	5153	+	ga_s000009	PF00185	Aspartate/ornithine carbamoyltransferase, Asp/Orn binding domain	sp|Q43087|PYRB2_PEA Aspartate carbamoyltransferase 2, chloroplastic OS=Pisum sativum OX=3888 GN=PYRB2 PE=2 SV=1	#N/A
Georgia	ga_s_ecc_780	17880	gene					6773	12341	-	ga_s000010	PF00581	Rhodanese-like domain	sp|Q9ZNW0|MOCS3_ARATH Adenylyltransferase and sulfurtransferase MOCS3 OS=Arabidopsis thaliana OX=3702 GN=MOCS3 PE=2 SV=1	#N/A
Georgia	ga_s_ecc_783	4546	gene					395	4149	-	ga_s000229	PF03099	Biotin/lipoate A/B protein ligase family	sp|Q9SL92|HCS1_ARATH Biotin--protein ligase 1, chloroplastic OS=Arabidopsis thaliana OX=3702 GN=HCS1 PE=1 SV=2	#N/A
Georgia	ga_s_ecc_788	9540	gene					7182	7568	-	ga_s000119	PF03732	Retrotransposon gag protein	#N/A	#N/A
Georgia	ga_s_ecc_788	9540	gene					7761	8803	-	ga_s000120	#N/A	#N/A	#N/A	#N/A
Georgia	ga_s_ecc_793	16949	gene					6685	8961	+	ga_s000013	PF00106	short chain dehydrogenase	sp|Q8L9C4|KCR1_ARATH Very-long-chain 3-oxoacyl-CoA reductase 1 OS=Arabidopsis thaliana OX=3702 GN=KCR1 PE=1 SV=1	#N/A
Georgia	ga_s_ecc_793	16949	gene					10288	10714	+	ga_s000014	PF00106	short chain dehydrogenase	sp|Q8L9C4|KCR1_ARATH Very-long-chain 3-oxoacyl-CoA reductase 1 OS=Arabidopsis thaliana OX=3702 GN=KCR1 PE=1 SV=1	#N/A
Georgia	ga_s_ecc_793	16949	gene					14422	16414	-	ga_s000015	PF00282	Pyridoxal-dependent decarboxylase conserved domain	sp|P93082|TDC1_CAMAC Tryptophan decarboxylase TDC1 OS=Camptotheca acuminata OX=16922 GN=TDC1 PE=1 SV=1	#N/A
Georgia	ga_s_ecc_796	3030	gene					288	1321	+	ga_s000254	PF01058	NADH ubiquinone oxidoreductase, 20 Kd subunit	sp|Q9M3M0|NDHK_SPIOL NAD(P)H-quinone oxidoreductase subunit K, chloroplastic OS=Spinacia oleracea OX=3562 GN=ndhK PE=3 SV=3	#N/A
Georgia	ga_s_ecc_796	3030	tRNA	2707	2635	Phe	GAA
Georgia	ga_s_ecc_802	5532	tRNA	1715	1644	Gly	TCC
Georgia	ga_s_ecc_802	5532	tRNA	1568	1497	Gly	TCC
Georgia	ga_s_ecc_804	11034	gene					1140	1373	+	ga_s000086	PF00164	Ribosomal protein S12/S23	sp|A4GGC9|RR12_PHAVU 30S ribosomal protein S12, chloroplastic OS=Phaseolus vulgaris OX=3885 GN=rps12-A PE=3 SV=1	#N/A
Georgia	ga_s_ecc_808	7050	gene					1790	6897	+	ga_s000184	PF05664	Unc-13 homolog	sp|Q8RX56|UNC13_ARATH Protein unc-13 homolog OS=Arabidopsis thaliana OX=3702 GN=PATROL1 PE=2 SV=1	#N/A
Georgia	ga_s_ecc_813	6270	gene					3339	6237	-	ga_s000196	PF07714	Protein tyrosine and serine/threonine kinase	sp|Q9SXB8|Y1133_ARATH G-type lectin S-receptor-like serine/threonine-protein kinase At1g11330 OS=Arabidopsis thaliana OX=3702 GN=At1g11330 PE=1 SV=3	#N/A
Georgia	ga_s_ecc_815	2790	gene					184	526	-	ga_s000255	PF00164	Ribosomal protein S12/S23	sp|Q0G9J5|RR12_LIRTU 30S ribosomal protein S12, chloroplastic OS=Liriodendron tulipifera OX=3415 GN=rps12-A PE=3 SV=1	#N/A
Georgia	ga_s_ecc_815	2790	tRNA	1865	1936	Val	GAC
Georgia	ga_s_ecc_816	5100	gene					1861	2432	-	ga_s000220	PF16076	Acyltransferase C-terminus	sp|Q8LG50|LPAT2_ARATH 1-acyl-sn-glycerol-3-phosphate acyltransferase 2 OS=Arabidopsis thaliana OX=3702 GN=LPAT2 PE=1 SV=2	#N/A
Georgia	ga_s_ecc_816	5100	gene					2912	3453	-	ga_s000221	#N/A	#N/A	sp|Q41745|LPAT_MAIZE 1-acyl-sn-glycerol-3-phosphate acyltransferase PLS1 OS=Zea mays OX=4577 GN=PLS1 PE=2 SV=1	#N/A
Georgia	ga_s_ecc_818	7103	gene					2684	3529	+	ga_s000183	#N/A	#N/A	#N/A	#N/A
Georgia	ga_s_ecc_827	7200	gene					500	4148	-	ga_s000179	#N/A	#N/A	sp|Q66GQ2|Y5162_ARATH Uncharacterized protein At5g41620 OS=Arabidopsis thaliana OX=3702 GN=At5g41620 PE=2 SV=2	#N/A
Georgia	ga_s_ecc_837	8070	tRNA	3468	3540	Val	CAC
Georgia	ga_s_ecc_846	7020	gene					3570	6188	+	ga_s000186	#N/A	#N/A	#N/A	#N/A
Georgia	ga_s_ecc_849	14878	gene					11613	12707	-	ga_s000038	PF00574	Clp protease	sp|A0A360|CLPP_COFAR ATP-dependent Clp protease proteolytic subunit OS=Coffea arabica OX=13443 GN=clpP PE=3 SV=1	#N/A
Georgia	ga_s_ecc_849	14878	tRNA	8224	8151	Gln	TTG
Georgia	ga_s_ecc_855	5820	gene					3407	3880	-	ga_s000204	PF00097	Zinc finger, C3HC4 type (RING finger)	sp|Q09463|RNF5_CAEEL E3 ubiquitin ligase rnf-5 OS=Caenorhabditis elegans OX=6239 GN=rnf-5 PE=1 SV=1	#N/A
Georgia	ga_s_ecc_86	9835	gene					74	1804	+	ga_s000111	PF00122	E1-E2 ATPase	sp|Q9LF79|ACA8_ARATH Calcium-transporting ATPase 8, plasma membrane-type OS=Arabidopsis thaliana OX=3702 GN=ACA8 PE=1 SV=1	#N/A
Georgia	ga_s_ecc_86	9835	gene					5831	9774	+	ga_s000112	PF00122	E1-E2 ATPase	sp|Q9LU41|ACA9_ARATH Calcium-transporting ATPase 9, plasma membrane-type OS=Arabidopsis thaliana OX=3702 GN=ACA9 PE=2 SV=2	#N/A
Georgia	ga_s_ecc_86	9835	tRNA	2725	2632	Asp	GTC
Georgia	ga_s_ecc_864	10201	gene					611	4591	-	ga_s000098	PF00060	Ligand-gated ion channel	sp|Q84W41|GLR36_ARATH Glutamate receptor 3.6 OS=Arabidopsis thaliana OX=3702 GN=GLR3.6 PE=2 SV=1	#N/A
Georgia	ga_s_ecc_866	11276	gene					9525	11267	-	ga_s000078	PF13959	Domain of unknown function (DUF4217)	sp|Q84T03|RH27_ORYSJ DEAD-box ATP-dependent RNA helicase 27 OS=Oryza sativa subsp. japonica OX=39947 GN=Os03g0802700 PE=3 SV=1	#N/A
Georgia	ga_s_ecc_876	5330	gene					4448	4537	+	ga_s000215	#N/A	#N/A	#N/A	#N/A
Georgia	ga_s_ecc_876	5330	tRNA	1892	1964	Cys	GCA
Georgia	ga_s_ecc_877	8850	tRNA	3359	3445	Tyr	GTA
Georgia	ga_s_ecc_877	8850	tRNA	3511	3597	Tyr	GTA
Georgia	ga_s_ecc_877	8850	tRNA	4343	4270	Thr	AGT
Georgia	ga_s_ecc_892	9367	tRNA	6606	6676	Ile	AAT
Georgia	ga_s_ecc_896	9543	gene					3957	8517	-	ga_s000118	PF01485	IBR domain, a half RING-finger domain	sp|Q84RR2|ARI2_ARATH Probable E3 ubiquitin-protein ligase ARI2 OS=Arabidopsis thaliana OX=3702 GN=ARI2 PE=2 SV=1	#N/A
Georgia	ga_s_ecc_896	9543	gene					11	1576	+	ga_s000117	#N/A	#N/A	#N/A	#N/A
Georgia	ga_s_ecc_897	4521	gene					1446	3199	-	ga_s000231	PF00346	Respiratory-chain NADH dehydrogenase, 49 Kd subunit	sp|Q9M3I5|NDHH_SPIOL NAD(P)H-quinone oxidoreductase subunit H, chloroplastic OS=Spinacia oleracea OX=3562 GN=ndhH PE=3 SV=1	#N/A
Georgia	ga_s_ecc_899	7648	tRNA	5543	5472	Thr	TGT
Georgia	ga_s_ecc_90	12750	gene					8101	9894	-	ga_s000057	PF00067	Cytochrome P450	sp|I3PFJ5|C76AD_BETVU Cytochrome P450 76AD1 OS=Beta vulgaris OX=161934 GN=CYP76AD1 PE=2 SV=1	#N/A
Georgia	ga_s_ecc_90	12750	tRNA	1251	1321	Val	CAC
Georgia	ga_s_ecc_900	7110	tRNA	3358	3287	Lys	TTT
Georgia	ga_s_ecc_912	11250	gene					1659	5734	-	ga_s000079	PF01095	Pectinesterase	sp|Q8VYZ3|PME53_ARATH Probable pectinesterase 53 OS=Arabidopsis thaliana OX=3702 GN=PME53 PE=2 SV=1	#N/A
Georgia	ga_s_ecc_917	9480	gene					8183	8962	-	ga_s000123	PF01246	Ribosomal protein L24e	sp|Q9FUL4|RL24_PRUAV 60S ribosomal protein L24 OS=Prunus avium OX=42229 GN=RPL24 PE=2 SV=1	#N/A
Georgia	ga_s_ecc_917	9480	gene					5303	6924	+	ga_s000122	#N/A	#N/A	#N/A	#N/A
Georgia	ga_s_ecc_944	5494	gene					1434	3094	+	ga_s000211	PF03947	Ribosomal Proteins L2, C-terminal domain	sp|P06509|RK2_SPIOL 50S ribosomal protein L2, chloroplastic OS=Spinacia oleracea OX=3562 GN=rpl2-A PE=1 SV=4	#N/A
Georgia	ga_s_ecc_946	3960	gene					48	3659	-	ga_s000243	PF07714	Protein tyrosine and serine/threonine kinase	sp|Q9SII6|PIX13_ARATH Probable serine/threonine-protein kinase PIX13 OS=Arabidopsis thaliana OX=3702 GN=PIX13 PE=1 SV=2	#N/A
Georgia	ga_s_ecc_963	9030	gene					6996	8519	-	ga_s000136	PF00006	ATP synthase alpha/beta family, nucleotide-binding domain	sp|P06450|ATPA_SPIOL ATP synthase subunit alpha, chloroplastic OS=Spinacia oleracea OX=3562 GN=atpA PE=1 SV=1	#N/A
Georgia	ga_s_ecc_963	9030	tRNA	5914	6002	Thr	CGT
Georgia	ga_s_ecc_963	9030	tRNA	6830	6901	Arg	TCT
Georgia	ga_s_ecc_963	9030	tRNA	5271	5184	Ser	GCT
Georgia	ga_s_ecc_963	9030	tRNA	3952	3881	Gln	TTG
Georgia	ga_s_ecc_968	5670	gene					84	1580	+	ga_s000206	PF00006	ATP synthase alpha/beta family, nucleotide-binding domain	sp|P00825|ATPB_SPIOL ATP synthase subunit beta, chloroplastic OS=Spinacia oleracea OX=3562 GN=atpB PE=1 SV=2	#N/A
Georgia	ga_s_ecc_968	5670	tRNA	2188	2116	Glu	TTC
Georgia	ga_s_ecc_974	11746	gene					8628	9923	+	ga_s000070	PF00306	ATP synthase alpha/beta chain, C terminal domain	sp|P06450|ATPA_SPIOL ATP synthase subunit alpha, chloroplastic OS=Spinacia oleracea OX=3562 GN=atpA PE=1 SV=1	#N/A
Georgia	ga_s_ecc_974	11746	gene					8399	8611	+	ga_s000069	PF02874	ATP synthase alpha/beta family, beta-barrel domain	sp|Q33C53|ATPA_NICTO ATP synthase subunit alpha, chloroplastic OS=Nicotiana tomentosiformis OX=4098 GN=atpA PE=3 SV=1	#N/A
Georgia	ga_s_ecc_974	11746	tRNA	11652	11739	Ser	GCT
Georgia	ga_s_ecc_974	11746	tRNA	11006	10918	Thr	CGT
Georgia	ga_s_ecc_974	11746	tRNA	10089	10018	Arg	TCT
Georgia	ga_s_ecc_977	10020	tRNA	2160	2287	His	GTG
Georgia	ga_s_ecc_982	6120	gene					3738	4792	-	ga_s000200	#N/A	#N/A	sp|Q9M3G7|ATM_ARATH Serine/threonine-protein kinase ATM OS=Arabidopsis thaliana OX=3702 GN=ATM PE=1 SV=1	#N/A
Georgia	ga_s_ecc_990	10015	gene					7893	9855	-	ga_s000105	PF00004	ATPase family associated with various cellular activities (AAA)	sp|P31542|CLPAB_SOLLC ATP-dependent Clp protease ATP-binding subunit ClpA homolog CD4B, chloroplastic OS=Solanum lycopersicum OX=4081 GN=CD4B PE=3 SV=1	#N/A
Georgia	ga_s_ecc_991	6270	tRNA	294	365	His	GTG
Georgia	ga_s_ecc_991	6270	tRNA	370	457	Tyr	GTA
Georgia	ga_s_ecc_993	5476	gene					755	2831	-	ga_s000212	PF02375	jmjN domain	sp|Q53WJ1|JM703_ORYSJ Lysine-specific demethylase JMJ703 OS=Oryza sativa subsp. japonica OX=39947 GN=JMJ703 PE=1 SV=1	#N/A
Kansas	ks_s_ecc_10	3570	gene					1485	2667	-	ks_s000073	PF00346	Respiratory-chain NADH dehydrogenase, 49 Kd subunit	sp|Q9M3I5|NDHH_SPIOL NAD(P)H-quinone oxidoreductase subunit H, chloroplastic OS=Spinacia oleracea OX=3562 GN=ndhH PE=3 SV=1	#N/A
Kansas	ks_s_ecc_101	9360	gene					3432	6062	+	ks_s000021	PF02353	Mycolic acid cyclopropane synthetase	sp|Q5C9L6|CNMT_THLFG (S)-coclaurine N-methyltransferase OS=Thalictrum flavum subsp. glaucum OX=150095 PE=1 SV=1	#N/A
Kansas	ks_s_ecc_113	4679	tRNA	1389	1460	Ala	TGC
Kansas	ks_s_ecc_116	8520	gene					4977	5690	+	ks_s000030	PF00146	NADH dehydrogenase	sp|P08834|NU1M_CITLA NADH-ubiquinone oxidoreductase chain 1 OS=Citrullus lanatus OX=3654 GN=ND1 PE=2 SV=1	#N/A
Kansas	ks_s_ecc_116	8520	gene					8021	8360	+	ks_s000031	PF00146	NADH dehydrogenase	sp|Q01300|NU1M_PETHY NADH-ubiquinone oxidoreductase chain 1 OS=Petunia hybrida OX=4102 GN=ND1 PE=3 SV=1	#N/A
Kansas	ks_s_ecc_120	11198	tRNA	3017	3087	Gly	GCC
Kansas	ks_s_ecc_120	11198	tRNA	3433	3349	Ala	CGC
Kansas	ks_s_ecc_120	11198	tRNA	2093	2002	Ser	TGA
Kansas	ks_s_ecc_128	5280	gene					3734	4177	-	ks_s000068	PF00576	HIUase/Transthyretin family	sp|Q9LVM5|TTHL_ARATH Uric acid degradation bifunctional protein TTL OS=Arabidopsis thaliana OX=3702 GN=TTL PE=1 SV=1	#N/A
Kansas	ks_s_ecc_132	9630	gene					549	2494	+	ks_s000020	PF05512	AWPM-19-like family	sp|Q6L4D2|PM19L_ORYSJ Membrane protein PM19L OS=Oryza sativa subsp. japonica OX=39947 GN=PM19L PE=2 SV=1	#N/A
Kansas	ks_s_ecc_150	9330	gene					617	1607	-	ks_s000022	PF00808	Histone-like transcription factor (CBF/NF-Y) and archaeal histone	sp|Q84W66|NFYB6_ARATH Nuclear transcription factor Y subunit B-6 OS=Arabidopsis thaliana OX=3702 GN=NFYB6 PE=1 SV=2	#N/A
Kansas	ks_s_ecc_150	9330	tRNA	268	339	Thr	CGT
Kansas	ks_s_ecc_151	8430	gene					5690	8301	+	ks_s000035	PF00069	Protein kinase domain	sp|A5A7I7|CDPK4_SOLTU Calcium-dependent protein kinase 4 OS=Solanum tuberosum OX=4113 GN=CPK4 PE=2 SV=1	#N/A
Kansas	ks_s_ecc_151	8430	gene					520	2587	+	ks_s000034	PF13499	EF-hand domain pair	sp|Q9SZM3|CDPKQ_ARATH Calcium-dependent protein kinase 26 OS=Arabidopsis thaliana OX=3702 GN=CPK26 PE=2 SV=1	#N/A
Kansas	ks_s_ecc_157	6750	gene					3	646	+	ks_s000053	PF07983	X8 domain	sp|Q6NKW9|E138_ARATH Glucan endo-1,3-beta-glucosidase 8 OS=Arabidopsis thaliana OX=3702 GN=At1g64760 PE=2 SV=2	#N/A
Kansas	ks_s_ecc_157	6750	gene					1755	4288	-	ks_s000054	PF14559	Tetratricopeptide repeat	sp|Q9LS48|SG1_ARATH protein SLOW GREEN 1, chloroplastic OS=Arabidopsis thaliana OX=3702 GN=SG1 PE=1 SV=1	#N/A
Kansas	ks_s_ecc_158	6382	gene					2149	2565	+	ks_s000061	PF00411	Ribosomal protein S11	sp|P06506|RR11_SPIOL 30S ribosomal protein S11, chloroplastic OS=Spinacia oleracea OX=3562 GN=rps11 PE=1 SV=4	#N/A
Kansas	ks_s_ecc_161	6622	gene					4126	4542	-	ks_s000058	PF00411	Ribosomal protein S11	sp|P06506|RR11_SPIOL 30S ribosomal protein S11, chloroplastic OS=Spinacia oleracea OX=3562 GN=rps11 PE=1 SV=4	#N/A
Kansas	ks_s_ecc_164	3145	tRNA	2549	2458	Ser	TGA
Kansas	ks_s_ecc_165	2084	gene					120	1616	+	ks_s000076	PF00006	ATP synthase alpha/beta family, nucleotide-binding domain	sp|P00825|ATPB_SPIOL ATP synthase subunit beta, chloroplastic OS=Spinacia oleracea OX=3562 GN=atpB PE=1 SV=2	#N/A
Kansas	ks_s_ecc_168	8022	gene					4945	5361	+	ks_s000038	PF00411	Ribosomal protein S11	sp|P06506|RR11_SPIOL 30S ribosomal protein S11, chloroplastic OS=Spinacia oleracea OX=3562 GN=rps11 PE=1 SV=4	#N/A
Kansas	ks_s_ecc_172	12026	gene					947	1216	-	ks_s000010	PF01158	Ribosomal protein L36e	sp|P52866|RL36_DAUCA 60S ribosomal protein L36 OS=Daucus carota OX=4039 GN=RPL36 PE=3 SV=2	#N/A
Kansas	ks_s_ecc_18	7110	tRNA	1919	2000	Arg	TCT
Kansas	ks_s_ecc_180	4555	tRNA	1129	1047	Asn	ATT
Kansas	ks_s_ecc_189	7770	gene					823	3840	+	ks_s000041	PF00609	Diacylglycerol kinase accessory domain	sp|Q8VZG1|DGK3_ARATH Diacylglycerol kinase 3 OS=Arabidopsis thaliana OX=3702 GN=DGK3 PE=1 SV=1	#N/A
Kansas	ks_s_ecc_191	8940	gene					559	1296	-	ks_s000027	PF00230	Major intrinsic protein	sp|Q9SV84|NIP51_ARATH Probable aquaporin NIP5-1 OS=Arabidopsis thaliana OX=3702 GN=NIP5-1 PE=2 SV=1	#N/A
Kansas	ks_s_ecc_192	9630	gene					1048	3444	-	ks_s000019	PF00450	Serine carboxypeptidase	sp|Q56WF8|SCP48_ARATH Serine carboxypeptidase-like 48 OS=Arabidopsis thaliana OX=3702 GN=SCPL48 PE=2 SV=2	#N/A
Kansas	ks_s_ecc_204	4274	tRNA	353	436	Tyr	GTA
Kansas	ks_s_ecc_204	4274	tRNA	838	911	Asp	GTC
Kansas	ks_s_ecc_21	8520	gene					3045	4061	+	ks_s000032	PF00646	F-box domain	sp|Q94C27|FB84_ARATH F-box protein At1g70590 OS=Arabidopsis thaliana OX=3702 GN=At1g70590 PE=2 SV=1	#N/A
Kansas	ks_s_ecc_21	8520	gene					5457	6761	+	ks_s000033	PF08238	Sel1 repeat	sp|Q94C27|FB84_ARATH F-box protein At1g70590 OS=Arabidopsis thaliana OX=3702 GN=At1g70590 PE=2 SV=1	#N/A
Kansas	ks_s_ecc_215	3810	gene					768	2010	-	ks_s000072	PF03181	BURP domain	sp|Q08298|RD22_ARATH BURP domain protein RD22 OS=Arabidopsis thaliana OX=3702 GN=RD22 PE=2 SV=1	#N/A
Kansas	ks_s_ecc_226	6663	gene					5231	5914	+	ks_s000056	PF01058	NADH ubiquinone oxidoreductase, 20 Kd subunit	sp|Q9M3M0|NDHK_SPIOL NAD(P)H-quinone oxidoreductase subunit K, chloroplastic OS=Spinacia oleracea OX=3562 GN=ndhK PE=3 SV=3	#N/A
Kansas	ks_s_ecc_226	6663	tRNA	2238	2310	Thr	TGT
Kansas	ks_s_ecc_226	6663	tRNA	3206	3134	Glu	TTC
Kansas	ks_s_ecc_226	6663	tRNA	637	565	Phe	GAA
Kansas	ks_s_ecc_228	7200	gene					6315	7069	-	ks_s000050	PF00113	Enolase, C-terminal TIM barrel domain	sp|Q9LEI9|ENO2_HEVBR Enolase 2 OS=Hevea brasiliensis OX=3981 GN=ENO2 PE=1 SV=1	#N/A
Kansas	ks_s_ecc_228	7200	gene					91	4916	-	ks_s000049	PF03952	Enolase, N-terminal domain	sp|Q43130|ENO_MESCR Enolase OS=Mesembryanthemum crystallinum OX=3544 GN=PGH1 PE=2 SV=1	#N/A
Kansas	ks_s_ecc_229	8700	gene					926	1657	+	ks_s000028	PF00181	Ribosomal Proteins L2, RNA binding domain	sp|P06509|RK2_SPIOL 50S ribosomal protein L2, chloroplastic OS=Spinacia oleracea OX=3562 GN=rpl2-A PE=1 SV=4	#N/A
Kansas	ks_s_ecc_229	8700	gene					8061	8477	-	ks_s000029	PF00411	Ribosomal protein S11	sp|P06506|RR11_SPIOL 30S ribosomal protein S11, chloroplastic OS=Spinacia oleracea OX=3562 GN=rps11 PE=1 SV=4	#N/A
Kansas	ks_s_ecc_230	6630	gene					5270	5552	-	ks_s000057	PF00164	Ribosomal protein S12/S23	sp|Q9M5Z9|RS23_EUPES 40S ribosomal protein S23 OS=Euphorbia esula OX=3993 GN=RPS23 PE=2 SV=1	#N/A
Kansas	ks_s_ecc_232	2245	gene					2	1539	+	ks_s000075	PF07058	Microtubule-associated protein 70	sp|Q8L7S4|MP702_ARATH Microtubule-associated protein 70-2 OS=Arabidopsis thaliana OX=3702 GN=MAP70.2 PE=1 SV=1	#N/A
Kansas	ks_s_ecc_236	8885	tRNA	5801	5872	Met	CAT
Kansas	ks_s_ecc_240	2641	tRNA	1035	1106	Pro	TGG
Kansas	ks_s_ecc_241	6960	tRNA	4905	4976	Lys	TTT
Kansas	ks_s_ecc_247	4920	gene					3	905	-	ks_s000069	PF00006	ATP synthase alpha/beta family, nucleotide-binding domain	sp|P00825|ATPB_SPIOL ATP synthase subunit beta, chloroplastic OS=Spinacia oleracea OX=3562 GN=atpB PE=1 SV=2	#N/A
Kansas	ks_s_ecc_253	4560	tRNA	3554	3482	His	ATG
Kansas	ks_s_ecc_262	9162	gene					4652	7729	-	ks_s000023	PF08711	TFIIS helical bundle-like domain	sp|Q9FHK9|MD26B_ARATH Probable mediator of RNA polymerase II transcription subunit 26b OS=Arabidopsis thaliana OX=3702 GN=MED26B PE=2 SV=1	#N/A
Kansas	ks_s_ecc_266	4496	tRNA	1071	1143	Ile	AAT
Kansas	ks_s_ecc_267	7534	tRNA	5328	5399	Ala	TGC
Kansas	ks_s_ecc_272	7290	gene					1930	3420	+	ks_s000043	PF02365	No apical meristem (NAM) protein	sp|Q6NQK2|NAC8_ARATH SUPPRESSOR OF GAMMA RESPONSE 1 OS=Arabidopsis thaliana OX=3702 GN=SOG1 PE=1 SV=1	AP_R.00g000493
Kansas	ks_s_ecc_272	7290	gene					5110	6714	-	ks_s000045	PF05278	Arabidopsis phospholipase-like protein (PEARLI 4)	#N/A	AP_R.00g000494
Kansas	ks_s_ecc_272	7290	gene					3842	4398	+	ks_s000044	#N/A	#N/A	sp|Q6NQK2|NAC8_ARATH SUPPRESSOR OF GAMMA RESPONSE 1 OS=Arabidopsis thaliana OX=3702 GN=SOG1 PE=1 SV=1	AP_R.00g000493
Kansas	ks_s_ecc_277	7166	tRNA	5200	5272	Met	CAT
Kansas	ks_s_ecc_28	6300	tRNA	5967	5894	Gln	TTG
Kansas	ks_s_ecc_296	8250	gene					85	1788	+	ks_s000036	PF00069	Protein kinase domain	sp|Q9ZUZ2|CAMK3_ARATH CDPK-related kinase 3 OS=Arabidopsis thaliana OX=3702 GN=CRK3 PE=1 SV=1	#N/A
Kansas	ks_s_ecc_299	5760	gene					1948	3488	-	ks_s000065	PF00628	PHD-finger	sp|B3H615|ING2_ARATH PHD finger protein ING2 OS=Arabidopsis thaliana OX=3702 GN=ING2 PE=1 SV=1	#N/A
Kansas	ks_s_ecc_300	10890	tRNA	8587	8671	Ala	CGC
Kansas	ks_s_ecc_300	10890	tRNA	9924	10015	Ser	TGA
Kansas	ks_s_ecc_300	10890	tRNA	9000	8930	Gly	GCC
Kansas	ks_s_ecc_300	10890	tRNA	300	214	Ser	GGA
Kansas	ks_s_ecc_313	6459	gene					158	2972	-	ks_s000060	PF00743	Flavin-binding monooxygenase-like	sp|Q94BV5|GSXL4_ARATH Flavin-containing monooxygenase FMO GS-OX-like 4 OS=Arabidopsis thaliana OX=3702 GN=At1g62600 PE=2 SV=1	#N/A
Kansas	ks_s_ecc_319	9780	gene					9023	9715	-	ks_s000018	#N/A	#N/A	sp|Q93YU2|RUS6_ARATH Protein root UVB sensitive 6 OS=Arabidopsis thaliana OX=3702 GN=RUS6 PE=2 SV=1	#N/A
Kansas	ks_s_ecc_32	14130	gene					12228	13019	+	ks_s000007	PF00642	Zinc finger C-x8-C-x5-C-x3-H type (and similar)	sp|Q9FMY5|U2AFB_ARATH Splicing factor U2af small subunit B OS=Arabidopsis thaliana OX=3702 GN=U2AF35B PE=1 SV=1	#N/A
Kansas	ks_s_ecc_32	14130	gene					1463	3986	+	ks_s000006	PF01546	Peptidase family M20/M25/M40	sp|Q851L5|ILL3_ORYSJ IAA-amino acid hydrolase ILR1-like 3 OS=Oryza sativa subsp. japonica OX=39947 GN=ILL3 PE=2 SV=1	#N/A
Kansas	ks_s_ecc_320	7096	gene					1170	1511	+	ks_s000051	PF00164	Ribosomal protein S12/S23	sp|A4GYN8|RR12B_POPTR 30S ribosomal protein S12-B, chloroplastic OS=Populus trichocarpa OX=3694 GN=rps12-B PE=3 SV=1	#N/A
Kansas	ks_s_ecc_325	7230	gene					1783	2143	-	ks_s000048	PF00407	Pathogenesis-related protein Bet v 1 family	sp|Q93VR4|ML423_ARATH MLP-like protein 423 OS=Arabidopsis thaliana OX=3702 GN=MLP423 PE=2 SV=1	#N/A
Kansas	ks_s_ecc_331	5191	tRNA	2970	2892	Thr	TGT
Kansas	ks_s_ecc_335	7431	gene					507	5760	+	ks_s000042	PF02705	K+ potassium transporter	sp|O22881|POT2_ARATH Potassium transporter 2 OS=Arabidopsis thaliana OX=3702 GN=POT2 PE=1 SV=2	#N/A
Kansas	ks_s_ecc_338	9030	gene					1141	8084	+	ks_s000026	PF00076	RNA recognition motif. (a.k.a. RRM, RBD, or RNP domain)	sp|Q9ZR40|U2A2B_NICPL Splicing factor U2af large subunit B OS=Nicotiana plumbaginifolia OX=4092 GN=U2AF65B PE=2 SV=1	#N/A
Kansas	ks_s_ecc_339	5580	gene					878	1328	+	ks_s000066	PF00012	Hsp70 protein	sp|F4JMJ1|HSP7R_ARATH Heat shock 70 kDa protein 17 OS=Arabidopsis thaliana OX=3702 GN=HSP70-17 PE=2 SV=1	AP_R.00g000100
Kansas	ks_s_ecc_339	5580	gene					1643	4181	-	ks_s000067	PF00012	Hsp70 protein	sp|F4JMJ1|HSP7R_ARATH Heat shock 70 kDa protein 17 OS=Arabidopsis thaliana OX=3702 GN=HSP70-17 PE=2 SV=1	AP_R.00g000100
Kansas	ks_s_ecc_345	10740	gene					101	10091	+	ks_s000014	PF11805	Protein of unknown function (DUF3326)	sp|P08452|Y1174_SYNP6 Uncharacterized lipoprotein syc1174_c OS=Synechococcus sp. (strain ATCC 27144 / PCC 6301 / SAUG 1402/1) OX=269084 GN=syc1174_c PE=3 SV=2	#N/A
Kansas	ks_s_ecc_349	5968	gene					4594	5384	-	ks_s000063	PF00076	RNA recognition motif. (a.k.a. RRM, RBD, or RNP domain)	sp|Q9LIS2|RBG4_ARATH Glycine-rich RNA-binding protein 4, mitochondrial OS=Arabidopsis thaliana OX=3702 GN=RBG4 PE=2 SV=1	#N/A
Kansas	ks_s_ecc_352	11250	gene					554	1128	-	ks_s000012	PF00232	Glycosyl hydrolase family 1	sp|A2SY66|VICHY_VICSN Vicianin hydrolase (Fragment) OS=Vicia sativa subsp. nigra OX=3909 PE=1 SV=1	#N/A
Kansas	ks_s_ecc_352	11250	gene					3753	6000	-	ks_s000013	PF00232	Glycosyl hydrolase family 1	sp|Q9SPP9|RG1_RAUSE Raucaffricine-O-beta-D-glucosidase OS=Rauvolfia serpentina OX=4060 GN=RG PE=1 SV=1	#N/A
Kansas	ks_s_ecc_354	8160	gene					4785	8103	-	ks_s000037	PF13639	Ring finger domain	sp|Q8L649|BB_ARATH E3 ubiquitin-protein ligase BIG BROTHER OS=Arabidopsis thaliana OX=3702 GN=BB PE=1 SV=1	#N/A
Kansas	ks_s_ecc_358	9780	gene					7572	8830	+	ks_s000017	#N/A	#N/A	sp|O22161|ADLO1_ARATH Protein ARABIDILLO 1 OS=Arabidopsis thaliana OX=3702 GN=FBX5 PE=1 SV=1	#N/A
Kansas	ks_s_ecc_361	5910	gene					2514	5819	-	ks_s000064	PF00060	Ligand-gated ion channel	sp|Q84W41|GLR36_ARATH Glutamate receptor 3.6 OS=Arabidopsis thaliana OX=3702 GN=GLR3.6 PE=2 SV=1	#N/A
Kansas	ks_s_ecc_363	6690	gene					482	1612	+	ks_s000055	PF08569	Mo25-like	sp|Q9FGK3|MO25N_ARATH Putative MO25-like protein At5g47540 OS=Arabidopsis thaliana OX=3702 GN=At5g47540 PE=2 SV=1	#N/A
Kansas	ks_s_ecc_364	6510	gene					409	2232	+	ks_s000059	PF00069	Protein kinase domain	sp|Q6Z4U4|BAK1_ORYSJ LRR receptor kinase BAK1 OS=Oryza sativa subsp. japonica OX=39947 GN=BAK1 PE=1 SV=1	#N/A
Kansas	ks_s_ecc_370	9090	gene					2311	2683	+	ks_s000024	PF05653	Magnesium transporter NIPA	sp|Q94AH3|NIPA4_ARATH Probable magnesium transporter NIPA4 OS=Arabidopsis thaliana OX=3702 GN=At1g71900 PE=2 SV=1	#N/A
Kansas	ks_s_ecc_370	9090	gene					7062	8358	+	ks_s000025	PF05653	Magnesium transporter NIPA	sp|Q9LNK7|NIPA3_ARATH Probable magnesium transporter NIPA3 OS=Arabidopsis thaliana OX=3702 GN=At1g34470 PE=2 SV=1	#N/A
Kansas	ks_s_ecc_378	12064	tRNA	9816	9886	Thr	TGT
Kansas	ks_s_ecc_383	4775	tRNA	4185	4268	Tyr	GTA
Kansas	ks_s_ecc_383	4775	tRNA	4670	4743	Asp	GTC
Kansas	ks_s_ecc_383	4775	tRNA	3556	3485	His	ATG
Kansas	ks_s_ecc_383	4775	tRNA	393	309	Ala	CGC
Kansas	ks_s_ecc_389	6330	gene					4365	6133	+	ks_s000062	#N/A	#N/A	#N/A	#N/A
Kansas	ks_s_ecc_393	7050	gene					3773	5556	+	ks_s000052	PF00067	Cytochrome P450	sp|Q9AXH9|KAO1_HORVU Ent-kaurenoic acid oxidase 1 OS=Hordeum vulgare OX=4513 GN=KAO1 PE=1 SV=1	#N/A
Kansas	ks_s_ecc_393	7050	tRNA	1831	1904	Val	AAC
Kansas	ks_s_ecc_394	4718	gene					2582	4667	+	ks_s000071	PF00759	Glycosyl hydrolase family 9	sp|Q9C9H5|GUN9_ARATH Endoglucanase 9 OS=Arabidopsis thaliana OX=3702 GN=CEL3 PE=1 SV=1	#N/A
Kansas	ks_s_ecc_409	10228	gene					6405	9486	-	ks_s000016	PF00225	Kinesin motor domain	sp|Q8GW44|KN1_ARATH Kinesin-like protein KIN-1 OS=Arabidopsis thaliana OX=3702 GN=KIN1 PE=1 SV=1	#N/A
Kansas	ks_s_ecc_409	10228	gene					3648	4067	-	ks_s000015	#N/A	#N/A	sp|Q8GW44|KN1_ARATH Kinesin-like protein KIN-1 OS=Arabidopsis thaliana OX=3702 GN=KIN1 PE=1 SV=1	#N/A
Kansas	ks_s_ecc_412	2752	tRNA	1797	1883	Ser	GGA
Kansas	ks_s_ecc_417	5160	tRNA	1211	1283	Thr	TGT
Kansas	ks_s_ecc_419	3330	tRNA	1587	1657	Thr	CGT
Kansas	ks_s_ecc_421	3060	gene					2531	2725	+	ks_s000074	PF00164	Ribosomal protein S12/S23	sp|Q0G9J5|RR12_LIRTU 30S ribosomal protein S12, chloroplastic OS=Liriodendron tulipifera OX=3415 GN=rps12-A PE=3 SV=1	#N/A
Kansas	ks_s_ecc_43	14550	gene					4847	5998	+	ks_s000005	PF00346	Respiratory-chain NADH dehydrogenase, 49 Kd subunit	sp|Q9M3I5|NDHH_SPIOL NAD(P)H-quinone oxidoreductase subunit H, chloroplastic OS=Spinacia oleracea OX=3562 GN=ndhH PE=3 SV=1	#N/A
Kansas	ks_s_ecc_436	7289	gene					464	2854	-	ks_s000046	PF00069	Protein kinase domain	sp|Q39202|RLK1_ARATH G-type lectin S-receptor-like serine/threonine-protein kinase RLK1 OS=Arabidopsis thaliana OX=3702 GN=RLK1 PE=2 SV=2	#N/A
Kansas	ks_s_ecc_436	7289	gene					4066	6480	-	ks_s000047	PF00069	Protein kinase domain	sp|Q0JEU6|LERK3_ORYSJ G-type lectin S-receptor-like serine/threonine-protein kinase LECRK3 OS=Oryza sativa subsp. japonica OX=39947 GN=LECRK3 PE=3 SV=2	#N/A
Kansas	ks_s_ecc_440	5820	tRNA	685	613	Val	CAC
Kansas	ks_s_ecc_442	12780	gene					7441	8879	-	ks_s000008	PF00574	Clp protease	sp|P12210|CLPP_TOBAC ATP-dependent Clp protease proteolytic subunit OS=Nicotiana tabacum OX=4097 GN=clpP PE=2 SV=1	#N/A
Kansas	ks_s_ecc_442	12780	gene					10018	10263	-	ks_s000009	#N/A	#N/A	#N/A	#N/A
Kansas	ks_s_ecc_442	12780	tRNA	4058	3985	Gln	TTG
Kansas	ks_s_ecc_49	2670	tRNA	2197	2269	Asp	ATC
Kansas	ks_s_ecc_57	22237	gene					7135	9072	+	ks_s000001	PF00132	Bacterial transferase hexapeptide (six repeats)	sp|Q9FWR5|GCA1_ARATH Gamma carbonic anhydrase 1, mitochondrial OS=Arabidopsis thaliana OX=3702 GN=GAMMACA1 PE=1 SV=1	#N/A
Kansas	ks_s_ecc_59	11580	gene					990	3299	+	ks_s000011	PF00406	Adenylate kinase	sp|Q84JF7|KAD6C_ARATH Probable adenylate kinase 6, chloroplastic OS=Arabidopsis thaliana OX=3702 GN=At2g39270 PE=2 SV=1	#N/A
Kansas	ks_s_ecc_6	15458	gene					8741	12624	-	ks_s000004	PF00305	Lipoxygenase	sp|Q9CAG3|LOX6_ARATH Lipoxygenase 6, chloroplastic OS=Arabidopsis thaliana OX=3702 GN=LOX6 PE=2 SV=1	#N/A
Kansas	ks_s_ecc_6	15458	gene					3946	7125	+	ks_s000002	PF03999	Microtubule associated protein (MAP65/ASE1 family)	sp|Q9FHM4|MA653_ARATH 65-kDa microtubule-associated protein 3 OS=Arabidopsis thaliana OX=3702 GN=MAP65-3 PE=1 SV=1	#N/A
Kansas	ks_s_ecc_6	15458	gene					7553	7999	+	ks_s000003	#N/A	#N/A	#N/A	#N/A
Kansas	ks_s_ecc_60	5748	tRNA	3373	3301	Ile	AAT
Kansas	ks_s_ecc_74	4904	tRNA	1104	1190	Ser	GGA
Kansas	ks_s_ecc_74	4904	tRNA	4259	4331	Phe	GAA
Kansas	ks_s_ecc_74	4904	tRNA	2658	2586	Thr	TGT
Kansas	ks_s_ecc_82	7890	gene					6492	6698	-	ks_s000040	PF00332	Glycosyl hydrolases family 17	sp|Q6NKW9|E138_ARATH Glucan endo-1,3-beta-glucosidase 8 OS=Arabidopsis thaliana OX=3702 GN=At1g64760 PE=2 SV=2	#N/A
Kansas	ks_s_ecc_82	7890	gene					1471	2663	+	ks_s000039	PF04153	NOT2 / NOT3 / NOT5 family	sp|Q8K0V4|CNOT3_MOUSE CCR4-NOT transcription complex subunit 3 OS=Mus musculus OX=10090 GN=Cnot3 PE=1 SV=1	#N/A
Kansas	ks_s_ecc_88	4761	gene					2029	3552	-	ks_s000070	PF00006	ATP synthase alpha/beta family, nucleotide-binding domain	sp|P06450|ATPA_SPIOL ATP synthase subunit alpha, chloroplastic OS=Spinacia oleracea OX=3562 GN=atpA PE=1 SV=1	#N/A
Kansas	ks_s_ecc_88	4761	tRNA	947	1035	Thr	CGT
Kansas	ks_s_ecc_88	4761	tRNA	1863	1934	Arg	TCT
Kansas	ks_s_ecc_88	4761	tRNA	303	216	Ser	GCT
Kansas	ks_s_ecc_91	7740	tRNA	7625	7553	Asn	ATT
Mississippi	ms_s_ecc_1002	5850	tRNA	1874	1966	Ser	CGA
Mississippi	ms_s_ecc_1005	19620	tRNA	8983	8911	Val	AAC
Mississippi	ms_s_ecc_1011	2190	tRNA	1902	1829	Asn	GTT
Mississippi	ms_s_ecc_1012	2170	tRNA	1464	1391	Asn	GTT
Mississippi	ms_s_ecc_1022	10165	gene					3226	4401	-	ms_s000178	PF02773	S-adenosylmethionine synthetase, C-terminal domain	sp|Q4H1G3|METK2_BETVU S-adenosylmethionine synthase 2 OS=Beta vulgaris OX=161934 GN=SAMS2 PE=2 SV=1	#N/A
Mississippi	ms_s_ecc_1028	2010	gene					14	1157	-	ms_s000500	PF00121	Triosephosphate isomerase	sp|P48496|TPIC_SPIOL Triosephosphate isomerase, chloroplastic OS=Spinacia oleracea OX=3562 GN=TPIP1 PE=1 SV=1	#N/A
Mississippi	ms_s_ecc_1029	2010	gene					582	1725	-	ms_s000501	PF00121	Triosephosphate isomerase	sp|P48496|TPIC_SPIOL Triosephosphate isomerase, chloroplastic OS=Spinacia oleracea OX=3562 GN=TPIP1 PE=1 SV=1	#N/A
Mississippi	ms_s_ecc_1033	17954	gene					15789	16627	-	ms_s000027	PF00180	Isocitrate/isopropylmalate dehydrogenase	sp|Q9SRZ6|ICDHC_ARATH Cytosolic isocitrate dehydrogenase [NADP] OS=Arabidopsis thaliana OX=3702 GN=CICDH PE=1 SV=1	#N/A
Mississippi	ms_s_ecc_1045	5427	tRNA	2876	2948	Ser	CGA
Mississippi	ms_s_ecc_1046	16410	gene					12358	13854	-	ms_s000048	PF00006	ATP synthase alpha/beta family, nucleotide-binding domain	sp|P00825|ATPB_SPIOL ATP synthase subunit beta, chloroplastic OS=Spinacia oleracea OX=3562 GN=atpB PE=1 SV=2	#N/A
Mississippi	ms_s_ecc_1046	16410	gene					9041	9724	-	ms_s000047	PF01058	NADH ubiquinone oxidoreductase, 20 Kd subunit	sp|Q9M3M0|NDHK_SPIOL NAD(P)H-quinone oxidoreductase subunit K, chloroplastic OS=Spinacia oleracea OX=3562 GN=ndhK PE=3 SV=3	#N/A
Mississippi	ms_s_ecc_1046	16410	tRNA	7653	7725	Phe	GAA
Mississippi	ms_s_ecc_1046	16410	tRNA	11749	11821	Glu	TTC
Mississippi	ms_s_ecc_1085	13768	gene					9697	10442	+	ms_s000084	PF00227	Proteasome subunit	sp|Q9LST7|PSB3_ORYSJ Proteasome subunit beta type-3 OS=Oryza sativa subsp. japonica OX=39947 GN=PBC1 PE=2 SV=1	#N/A
Mississippi	ms_s_ecc_109	5640	gene					836	1519	-	ms_s000397	PF01058	NADH ubiquinone oxidoreductase, 20 Kd subunit	sp|Q9M3M0|NDHK_SPIOL NAD(P)H-quinone oxidoreductase subunit K, chloroplastic OS=Spinacia oleracea OX=3562 GN=ndhK PE=3 SV=3	#N/A
Mississippi	ms_s_ecc_109	5640	tRNA	5073	5145	Phe	GAA
Mississippi	ms_s_ecc_109	5640	tRNA	3469	3397	Thr	TGT
Mississippi	ms_s_ecc_1092	7980	tRNA	4839	4758	Ser	GCT
Mississippi	ms_s_ecc_1097	17430	gene					766	1484	-	ms_s000032	PF00022	Actin	sp|P24902|ACT_PINCO Actin (Fragment) OS=Pinus contorta OX=3339 PE=3 SV=1	#N/A
Mississippi	ms_s_ecc_1097	17430	gene					1489	3061	-	ms_s000033	PF00022	Actin	sp|P30171|ACT11_SOLTU Actin-97 OS=Solanum tuberosum OX=4113 GN=AC97 PE=3 SV=1	#N/A
Mississippi	ms_s_ecc_110	7699	tRNA	3621	3694	His	GTG
Mississippi	ms_s_ecc_110	7699	tRNA	4661	4732	Gln	TTG
Mississippi	ms_s_ecc_1103	8420	tRNA	3932	3841	Gly	TCC
Mississippi	ms_s_ecc_112	5579	gene					1176	4505	+	ms_s000403	PF00149	Calcineurin-like phosphoesterase	sp|Q07098|PP2A2_ARATH Serine/threonine-protein phosphatase PP2A-2 catalytic subunit OS=Arabidopsis thaliana OX=3702 GN=PP2A2 PE=1 SV=1	#N/A
Mississippi	ms_s_ecc_1122	6448	gene					47	1560	+	ms_s000359	PF02672	CP12 domain	sp|P12860|G3PB_SPIOL Glyceraldehyde-3-phosphate dehydrogenase B, chloroplastic OS=Spinacia oleracea OX=3562 GN=GAPB PE=1 SV=1	#N/A
Mississippi	ms_s_ecc_1124	3120	tRNA	1030	1101	Gln	TTG
Mississippi	ms_s_ecc_1124	3120	tRNA	2777	2864	Ser	GCT
Mississippi	ms_s_ecc_1124	3120	tRNA	2134	2046	Thr	CGT
Mississippi	ms_s_ecc_1137	16020	gene					1343	2435	-	ms_s000054	PF00574	Clp protease	sp|A0A360|CLPP_COFAR ATP-dependent Clp protease proteolytic subunit OS=Coffea arabica OX=13443 GN=clpP PE=3 SV=1	#N/A
Mississippi	ms_s_ecc_1137	16020	tRNA	13945	13872	Gln	TTG
Mississippi	ms_s_ecc_1142	6120	gene					1210	6037	-	ms_s000376	PF00343	Carbohydrate phosphorylase	sp|P32811|PHSH_SOLTU Alpha-glucan phosphorylase, H isozyme OS=Solanum tuberosum OX=4113 PE=1 SV=1	#N/A
Mississippi	ms_s_ecc_1149	12690	gene					537	2620	-	ms_s000112	PF00071	Ras family	sp|P40392|RIC1_ORYSJ Ras-related protein RIC1 OS=Oryza sativa subsp. japonica OX=39947 GN=RIC1 PE=2 SV=2	#N/A
Mississippi	ms_s_ecc_1151	17100	gene					2622	4118	-	ms_s000035	PF00006	ATP synthase alpha/beta family, nucleotide-binding domain	sp|P00825|ATPB_SPIOL ATP synthase subunit beta, chloroplastic OS=Spinacia oleracea OX=3562 GN=atpB PE=1 SV=2	#N/A
Mississippi	ms_s_ecc_1151	17100	gene					16372	17055	-	ms_s000036	PF01058	NADH ubiquinone oxidoreductase, 20 Kd subunit	sp|Q9M3M0|NDHK_SPIOL NAD(P)H-quinone oxidoreductase subunit K, chloroplastic OS=Spinacia oleracea OX=3562 GN=ndhK PE=3 SV=3	#N/A
Mississippi	ms_s_ecc_1151	17100	tRNA	2014	2086	Glu	TTC
Mississippi	ms_s_ecc_1151	17100	tRNA	11830	11916	Ser	GGA
Mississippi	ms_s_ecc_1151	17100	tRNA	14987	15059	Phe	GAA
Mississippi	ms_s_ecc_1151	17100	tRNA	13387	13315	Thr	TGT
Mississippi	ms_s_ecc_1157	3150	gene					1713	2414	+	ms_s000481	PF00069	Protein kinase domain	sp|Q39016|CDPKB_ARATH Calcium-dependent protein kinase 11 OS=Arabidopsis thaliana OX=3702 GN=CPK11 PE=1 SV=2	#N/A
Mississippi	ms_s_ecc_1158	9420	tRNA	93	20	Val	GAC
Mississippi	ms_s_ecc_116	6788	gene					3134	4882	+	ms_s000337	PF00935	Ribosomal protein L44	sp|Q96499|RL44_GOSHI 60S ribosomal protein L44 OS=Gossypium hirsutum OX=3635 GN=RPL44 PE=3 SV=3	#N/A
Mississippi	ms_s_ecc_1160	22838	tRNA	13493	13410	Arg	TCG
Mississippi	ms_s_ecc_1167	14160	tRNA	5623	5551	Asp	ATC
Mississippi	ms_s_ecc_1173	12030	gene					15	9246	-	ms_s000134	PF00069	Protein kinase domain	sp|Q08467|CSK21_ARATH Casein kinase II subunit alpha-1 OS=Arabidopsis thaliana OX=3702 GN=CKA1 PE=1 SV=3	#N/A
Mississippi	ms_s_ecc_1179	13410	gene					8185	11012	-	ms_s000091	PF00890	FAD binding domain	sp|Q6ZDY8|SDHA_ORYSJ Succinate dehydrogenase [ubiquinone] flavoprotein subunit, mitochondrial OS=Oryza sativa subsp. japonica OX=39947 GN=SDH1 PE=1 SV=1	#N/A
Mississippi	ms_s_ecc_1179	13410	gene					4706	5953	-	ms_s000090	PF02910	Fumarate reductase flavoprotein C-term	sp|Q6ZDY8|SDHA_ORYSJ Succinate dehydrogenase [ubiquinone] flavoprotein subunit, mitochondrial OS=Oryza sativa subsp. japonica OX=39947 GN=SDH1 PE=1 SV=1	#N/A
Mississippi	ms_s_ecc_1182	11190	tRNA	1193	1265	Thr	TGT
Mississippi	ms_s_ecc_1183	12343	gene					9863	11986	+	ms_s000122	PF00071	Ras family	sp|P40392|RIC1_ORYSJ Ras-related protein RIC1 OS=Oryza sativa subsp. japonica OX=39947 GN=RIC1 PE=2 SV=2	#N/A
Mississippi	ms_s_ecc_1188	5820	gene					543	5313	+	ms_s000387	PF01749	Importin beta binding domain	sp|O22478|IMA_SOLLC Importin subunit alpha OS=Solanum lycopersicum OX=4081 PE=2 SV=2	#N/A
Mississippi	ms_s_ecc_1190	13210	tRNA	7196	7268	Val	CAC
Mississippi	ms_s_ecc_120	1920	tRNA	1121	1048	Arg	ACG
Mississippi	ms_s_ecc_1211	14310	tRNA	1630	1559	Met	CAT
Mississippi	ms_s_ecc_123	14891	gene					11369	12100	+	ms_s000064	PF00181	Ribosomal Proteins L2, RNA binding domain	sp|P06509|RK2_SPIOL 50S ribosomal protein L2, chloroplastic OS=Spinacia oleracea OX=3562 GN=rpl2-A PE=1 SV=4	#N/A
Mississippi	ms_s_ecc_1240	12464	tRNA	4265	4402	Arg	CCG
Mississippi	ms_s_ecc_1241	6600	gene					1611	2703	-	ms_s000350	PF00574	Clp protease	sp|A0A360|CLPP_COFAR ATP-dependent Clp protease proteolytic subunit OS=Coffea arabica OX=13443 GN=clpP PE=3 SV=1	#N/A
Mississippi	ms_s_ecc_1241	6600	tRNA	4810	4737	Gln	TTG
Mississippi	ms_s_ecc_1246	4530	gene					528	1927	-	ms_s000443	PF01204	Trehalase	sp|Q9FWC1|TRE_ORYSJ Probable trehalase OS=Oryza sativa subsp. japonica OX=39947 GN=Os10g0521000 PE=2 SV=1	#N/A
Mississippi	ms_s_ecc_1258	11844	tRNA	11083	11011	Ala	TGC
Mississippi	ms_s_ecc_1271	5490	gene					1308	3065	+	ms_s000405	PF01667	Ribosomal protein S27	sp|Q9M2F1|RS272_ARATH 40S ribosomal protein S27-2 OS=Arabidopsis thaliana OX=3702 GN=RPS27B PE=2 SV=2	#N/A
Mississippi	ms_s_ecc_1279	14010	gene					12	3853	-	ms_s000075	PF08240	Alcohol dehydrogenase GroES-like domain	sp|Q8H0M1|QORH_SPIOL Quinone-oxidoreductase homolog, chloroplastic OS=Spinacia oleracea OX=3562 GN=QOR PE=1 SV=1	#N/A
Mississippi	ms_s_ecc_1279	14010	gene					9819	11302	-	ms_s000076	PF13602	Zinc-binding dehydrogenase	sp|Q8H0M1|QORH_SPIOL Quinone-oxidoreductase homolog, chloroplastic OS=Spinacia oleracea OX=3562 GN=QOR PE=1 SV=1	#N/A
Mississippi	ms_s_ecc_128	6078	tRNA	5584	5655	Asn	GTT
Mississippi	ms_s_ecc_128	6078	tRNA	262	189	Arg	ACG
Mississippi	ms_s_ecc_1290	17824	gene					2198	8448	-	ms_s000029	PF02127	Aminopeptidase I zinc metalloprotease (M18)	sp|B9RAJ0|DNPEP_RICCO Probable aspartyl aminopeptidase OS=Ricinus communis OX=3988 GN=RCOM_1506700 PE=2 SV=2	#N/A
Mississippi	ms_s_ecc_1291	9750	gene					4744	5841	+	ms_s000202	PF00125	Core histone H2A/H2B/H3/H4	sp|Q9S9K7|H2AXB_ARATH Probable histone H2AXb OS=Arabidopsis thaliana OX=3702 GN=At1g54690 PE=1 SV=1	#N/A
Mississippi	ms_s_ecc_130	8280	gene					3369	4193	+	ms_s000255	PF00181	Ribosomal Proteins L2, RNA binding domain	sp|Q589A7|RK2_SILLA 50S ribosomal protein L2, chloroplastic OS=Silene latifolia OX=37657 GN=rpl2 PE=3 SV=1	#N/A
Mississippi	ms_s_ecc_1306	9642	tRNA	8971	9042	His	ATG
Mississippi	ms_s_ecc_1306	9642	tRNA	8343	8260	Tyr	GTA
Mississippi	ms_s_ecc_1306	9642	tRNA	7857	7784	Asp	GTC
Mississippi	ms_s_ecc_1306	9642	tRNA	3467	3376	Ser	TGA
Mississippi	ms_s_ecc_1307	9869	gene					7266	8359	+	ms_s000196	PF00574	Clp protease	sp|A0A360|CLPP_COFAR ATP-dependent Clp protease proteolytic subunit OS=Coffea arabica OX=13443 GN=clpP PE=3 SV=1	#N/A
Mississippi	ms_s_ecc_1307	9869	tRNA	1877	1950	Gln	TTG
Mississippi	ms_s_ecc_1312	13847	gene					7451	8182	+	ms_s000082	PF00181	Ribosomal Proteins L2, RNA binding domain	sp|P06509|RK2_SPIOL 50S ribosomal protein L2, chloroplastic OS=Spinacia oleracea OX=3562 GN=rpl2-A PE=1 SV=4	#N/A
Mississippi	ms_s_ecc_1319	13800	gene					116	2272	-	ms_s000083	PF07842	GC-rich sequence DNA-binding factor-like protein	sp|Q9SHG6|STIP1_ARATH Septin and tuftelin-interacting protein 1 homolog 1 OS=Arabidopsis thaliana OX=3702 GN=STIPL1 PE=1 SV=1	#N/A
Mississippi	ms_s_ecc_1337	12690	tRNA	3375	3270	Gly	CCC
Mississippi	ms_s_ecc_1341	8580	gene					2442	6900	-	ms_s000245	PF00012	Hsp70 protein	sp|Q02028|HSP7S_PEA Stromal 70 kDa heat shock-related protein, chloroplastic OS=Pisum sativum OX=3888 GN=HSP70 PE=2 SV=1	AP_R.00g000100
Mississippi	ms_s_ecc_1349	6240	gene					5640	6107	-	ms_s000371	PF00479	Glucose-6-phosphate dehydrogenase, NAD binding domain	sp|O24357|G6PDC_SPIOL Glucose-6-phosphate 1-dehydrogenase, chloroplastic OS=Spinacia oleracea OX=3562 GN=G6PD PE=2 SV=1	#N/A
Mississippi	ms_s_ecc_1349	6240	gene					3223	5167	-	ms_s000370	PF02781	Glucose-6-phosphate dehydrogenase, C-terminal domain	sp|O24357|G6PDC_SPIOL Glucose-6-phosphate 1-dehydrogenase, chloroplastic OS=Spinacia oleracea OX=3562 GN=G6PD PE=2 SV=1	#N/A
Mississippi	ms_s_ecc_1350	2610	tRNA	2267	2187	***	TCA
Mississippi	ms_s_ecc_1351	2597	tRNA	726	646	***	TCA
Mississippi	ms_s_ecc_1355	4503	tRNA	2801	2873	Glu	CTC
Mississippi	ms_s_ecc_1357	4230	tRNA	1456	1527	Gln	TTG
Mississippi	ms_s_ecc_1366	9565	tRNA	9062	9132	Gly	GCC
Mississippi	ms_s_ecc_1366	9565	tRNA	9495	9411	Ala	CGC
Mississippi	ms_s_ecc_1366	9565	tRNA	8137	8046	Ser	TGA
Mississippi	ms_s_ecc_1371	18180	gene					27	2324	+	ms_s000025	PF02867	Ribonucleotide reductase, barrel domain	sp|Q9SJ20|RIR1_ARATH Ribonucleoside-diphosphate reductase large subunit OS=Arabidopsis thaliana OX=3702 GN=RNR1 PE=1 SV=1	#N/A
Mississippi	ms_s_ecc_1371	18180	gene					3593	4405	-	ms_s000026	PF03029	Conserved hypothetical ATP binding protein	sp|Q6ZM63|GPN3_DANRE GPN-loop GTPase 3 OS=Danio rerio OX=7955 GN=gpn3 PE=2 SV=2	#N/A
Mississippi	ms_s_ecc_1375	5580	tRNA	2802	2875	Asp	ATC
Mississippi	ms_s_ecc_1377	5923	tRNA	239	345	Ala	TGC
Mississippi	ms_s_ecc_138	3390	gene					2836	3156	-	ms_s000478	#N/A	#N/A	sp|Q8VYS2|RNZ3_ARATH tRNase Z TRZ3, mitochondrial OS=Arabidopsis thaliana OX=3702 GN=TRZ3 PE=1 SV=1	#N/A
Mississippi	ms_s_ecc_1380	1320	gene					776	1303	-	ms_s000502	PF00900	Ribosomal family S4e	sp|P46300|RS4_SOLTU 40S ribosomal protein S4 OS=Solanum tuberosum OX=4113 GN=RPS4 PE=2 SV=1	#N/A
Mississippi	ms_s_ecc_1391	4686	gene					3487	3970	+	ms_s000439	PF00069	Protein kinase domain	sp|F4IRW0|ATG1C_ARATH Serine/threonine-protein kinase ATG1c OS=Arabidopsis thaliana OX=3702 GN=ATG1C PE=2 SV=1	#N/A
Mississippi	ms_s_ecc_1402	1860	tRNA	1415	1488	Arg	ACG
Mississippi	ms_s_ecc_1402	1860	tRNA	246	175	Asn	GTT
Mississippi	ms_s_ecc_1404	5610	gene					5190	5457	+	ms_s000400	PF00501	AMP-binding enzyme	sp|Q8LKS5|LACS7_ARATH Long chain acyl-CoA synthetase 7, peroxisomal OS=Arabidopsis thaliana OX=3702 GN=LACS7 PE=1 SV=2	#N/A
Mississippi	ms_s_ecc_1404	5610	gene					582	2725	+	ms_s000399	#N/A	#N/A	sp|Q8LKS5|LACS7_ARATH Long chain acyl-CoA synthetase 7, peroxisomal OS=Arabidopsis thaliana OX=3702 GN=LACS7 PE=1 SV=2	#N/A
Mississippi	ms_s_ecc_141	4860	gene					260	2220	-	ms_s000435	#N/A	#N/A	#N/A	#N/A
Mississippi	ms_s_ecc_1411	9990	gene					149	1326	-	ms_s000192	PF00112	Papain family cysteine protease	sp|O65039|CYSEP_RICCO Vignain OS=Ricinus communis OX=3988 GN=CYSEP PE=1 SV=1	#N/A
Mississippi	ms_s_ecc_1411	9990	tRNA	5067	5138	Thr	TGT
Mississippi	ms_s_ecc_1422	8250	gene					1	1305	+	ms_s000256	PF00091	Tubulin/FtsZ family, GTPase domain	sp|P18025|TBB1_MAIZE Tubulin beta-1 chain OS=Zea mays OX=4577 GN=TUBB1 PE=2 SV=1	#N/A
Mississippi	ms_s_ecc_1425	6240	tRNA	2206	2121	Met	CAT
Mississippi	ms_s_ecc_1426	5956	tRNA	5250	5322	Ser	GCT
Mississippi	ms_s_ecc_1434	4743	gene					2119	4597	+	ms_s000437	PF00122	E1-E2 ATPase	sp|Q9SX33|ALA9_ARATH Putative phospholipid-transporting ATPase 9 OS=Arabidopsis thaliana OX=3702 GN=ALA9 PE=3 SV=1	#N/A
Mississippi	ms_s_ecc_1437	4066	gene					2181	3704	-	ms_s000459	PF00183	Hsp90 protein	sp|Q0J4P2|HSP81_ORYSJ Heat shock protein 81-1 OS=Oryza sativa subsp. japonica OX=39947 GN=HSP81-1 PE=3 SV=2	#N/A
Mississippi	ms_s_ecc_1452	4350	gene					211	471	-	ms_s000448	PF00164	Ribosomal protein S12/S23	sp|Q0G9J5|RR12_LIRTU 30S ribosomal protein S12, chloroplastic OS=Liriodendron tulipifera OX=3415 GN=rps12-A PE=3 SV=1	#N/A
Mississippi	ms_s_ecc_1453	9293	gene					5375	5830	+	ms_s000215	PF00501	AMP-binding enzyme	sp|Q8LKS5|LACS7_ARATH Long chain acyl-CoA synthetase 7, peroxisomal OS=Arabidopsis thaliana OX=3702 GN=LACS7 PE=1 SV=2	#N/A
Mississippi	ms_s_ecc_1462	6600	gene					3567	4687	-	ms_s000349	PF00514	Armadillo/beta-catenin-like repeat	sp|Q71VM4|IMA1A_ORYSJ Importin subunit alpha-1a OS=Oryza sativa subsp. japonica OX=39947 GN=Os01g0253300 PE=1 SV=2	#N/A
Mississippi	ms_s_ecc_1471	6626	tRNA	3180	3251	Thr	TGT
Mississippi	ms_s_ecc_1473	8280	tRNA	608	535	Arg	ACG
Mississippi	ms_s_ecc_1483	3600	tRNA	655	584	Asn	GTT
Mississippi	ms_s_ecc_149	8850	gene					1215	2751	-	ms_s000237	PF05843	Suppressor of forked protein (Suf)	sp|P63155|CRNL1_RAT Crooked neck-like protein 1 OS=Rattus norvegicus OX=10116 GN=Crnkl1 PE=2 SV=1	#N/A
Mississippi	ms_s_ecc_1494	5040	tRNA	881	808	Thr	TGT
Mississippi	ms_s_ecc_1498	6700	gene					2155	6143	-	ms_s000343	PF12146	Serine aminopeptidase, S33	sp|Q7ZVZ7|AB17C_DANRE Alpha/beta hydrolase domain-containing protein 17C OS=Danio rerio OX=7955 GN=abhd17c PE=2 SV=1	#N/A
Mississippi	ms_s_ecc_15	6713	tRNA	4449	4519	Gly	GCC
Mississippi	ms_s_ecc_15	6713	tRNA	4881	4797	Ala	CGC
Mississippi	ms_s_ecc_15	6713	tRNA	3521	3430	Ser	TGA
Mississippi	ms_s_ecc_1500	6266	tRNA	5911	5984	Gln	TTG
Mississippi	ms_s_ecc_1509	4212	gene					2162	3493	+	ms_s000452	PF00006	ATP synthase alpha/beta family, nucleotide-binding domain	sp|Q9MU41|ATPB_MAGTR ATP synthase subunit beta, chloroplastic OS=Magnolia tripetala OX=44926 GN=atpB PE=3 SV=1	#N/A
Mississippi	ms_s_ecc_1516	18635	gene					7023	8133	+	ms_s000014	PF00346	Respiratory-chain NADH dehydrogenase, 49 Kd subunit	sp|Q9M3I5|NDHH_SPIOL NAD(P)H-quinone oxidoreductase subunit H, chloroplastic OS=Spinacia oleracea OX=3562 GN=ndhH PE=3 SV=1	#N/A
Mississippi	ms_s_ecc_1516	18635	tRNA	595	524	Asn	GTT
Mississippi	ms_s_ecc_1532	4200	tRNA	1597	1668	Gln	TTG
Mississippi	ms_s_ecc_1548	5401	gene					1414	4242	-	ms_s000410	PF01300	Telomere recombination	sp|Q499R4|YRDC_RAT YrdC domain-containing protein, mitochondrial OS=Rattus norvegicus OX=10116 GN=Yrdc PE=2 SV=1	#N/A
Mississippi	ms_s_ecc_1555	18570	gene					15610	16987	+	ms_s000018	PF00346	Respiratory-chain NADH dehydrogenase, 49 Kd subunit	sp|Q9M3I5|NDHH_SPIOL NAD(P)H-quinone oxidoreductase subunit H, chloroplastic OS=Spinacia oleracea OX=3562 GN=ndhH PE=3 SV=1	#N/A
Mississippi	ms_s_ecc_1557	4290	tRNA	648	720	Asp	ATC
Mississippi	ms_s_ecc_1560	5426	tRNA	4199	4272	Gly	TCC
Mississippi	ms_s_ecc_1561	16710	tRNA	12396	12324	Thr	AGT
Mississippi	ms_s_ecc_1567	7140	gene					834	1168	+	ms_s000321	PF00574	Clp protease	sp|P12210|CLPP_TOBAC ATP-dependent Clp protease proteolytic subunit OS=Nicotiana tabacum OX=4097 GN=clpP PE=2 SV=1	#N/A
Mississippi	ms_s_ecc_1567	7140	gene					72	304	+	ms_s000320	PF00574	Clp protease	sp|Q9M3K5|CLPP_SPIOL ATP-dependent Clp protease proteolytic subunit OS=Spinacia oleracea OX=3562 GN=clpP PE=3 SV=1	#N/A
Mississippi	ms_s_ecc_1567	7140	tRNA	4548	4621	Gln	TTG
Mississippi	ms_s_ecc_1569	8647	tRNA	6211	6139	Arg	TCT
Mississippi	ms_s_ecc_1570	6454	tRNA	2825	2896	Gly	TCC
Mississippi	ms_s_ecc_1572	6720	tRNA	1963	2033	Gly	GCC
Mississippi	ms_s_ecc_1572	6720	tRNA	2396	2312	Ala	CGC
Mississippi	ms_s_ecc_1572	6720	tRNA	1037	946	Ser	TGA
Mississippi	ms_s_ecc_1602	6974	tRNA	4257	4329	Asp	ATC
Mississippi	ms_s_ecc_1608	7740	gene					1734	7180	-	ms_s000292	PF02874	ATP synthase alpha/beta family, beta-barrel domain	sp|Q39442|VATA_BETVU V-type proton ATPase catalytic subunit A OS=Beta vulgaris OX=161934 PE=2 SV=1	#N/A
Mississippi	ms_s_ecc_1611	4988	gene					196	4174	-	ms_s000430	PF00389	D-isomer specific 2-hydroxyacid dehydrogenase, catalytic domain	sp|O49485|SERA1_ARATH D-3-phosphoglycerate dehydrogenase 1, chloroplastic OS=Arabidopsis thaliana OX=3702 GN=PGDH1 PE=1 SV=1	#N/A
Mississippi	ms_s_ecc_1627	17010	tRNA	10374	10450	Asn	ATT
Mississippi	ms_s_ecc_1627	17010	tRNA	4047	3976	Cys	GCA
Mississippi	ms_s_ecc_1629	3090	gene					1272	2549	-	ms_s000483	PF00160	Cyclophilin type peptidyl-prolyl cis-trans isomerase/CLD	sp|P34791|CP20C_ARATH Peptidyl-prolyl cis-trans isomerase CYP20-3, chloroplastic OS=Arabidopsis thaliana OX=3702 GN=CYP20-3 PE=1 SV=1	#N/A
Mississippi	ms_s_ecc_1636	7800	gene					2250	3723	-	ms_s000286	PF00012	Hsp70 protein	sp|P22953|HS701_ARATH Heat shock 70 kDa protein 1 OS=Arabidopsis thaliana OX=3702 GN=HSP70-1 PE=1 SV=3	AP_R.00g000100
Mississippi	ms_s_ecc_1638	9450	tRNA	4635	4708	Leu	TAG
Mississippi	ms_s_ecc_1643	3240	tRNA	2497	2424	Thr	TGT
Mississippi	ms_s_ecc_1647	5700	gene					1541	3375	+	ms_s000392	PF00004	ATPase family associated with various cellular activities (AAA)	sp|Q9SS94|CD48C_ARATH Cell division control protein 48 homolog C OS=Arabidopsis thaliana OX=3702 GN=CDC48C PE=2 SV=2	#N/A
Mississippi	ms_s_ecc_1647	5700	gene					4153	5008	+	ms_s000393	#N/A	#N/A	sp|Q9SS94|CD48C_ARATH Cell division control protein 48 homolog C OS=Arabidopsis thaliana OX=3702 GN=CDC48C PE=2 SV=2	#N/A
Mississippi	ms_s_ecc_1652	13148	tRNA	13128	13057	Thr	AGT
Mississippi	ms_s_ecc_1660	13380	gene					9747	10538	-	ms_s000093	PF00069	Protein kinase domain	sp|Q8RXG3|M2K5_ARATH Mitogen-activated protein kinase kinase 5 OS=Arabidopsis thaliana OX=3702 GN=MKK5 PE=1 SV=2	#N/A
Mississippi	ms_s_ecc_1667	6330	tRNA	4688	4761	Gln	TTG
Mississippi	ms_s_ecc_1668	5605	gene					1341	2024	+	ms_s000401	PF01058	NADH ubiquinone oxidoreductase, 20 Kd subunit	sp|Q9M3M0|NDHK_SPIOL NAD(P)H-quinone oxidoreductase subunit K, chloroplastic OS=Spinacia oleracea OX=3562 GN=ndhK PE=3 SV=3	#N/A
Mississippi	ms_s_ecc_1668	5605	tRNA	5011	5083	Thr	TGT
Mississippi	ms_s_ecc_1668	5605	tRNA	3411	3339	Phe	GAA
Mississippi	ms_s_ecc_1679	7260	tRNA	4326	4397	Met	CAT
Mississippi	ms_s_ecc_168	6729	gene					5233	6373	-	ms_s000340	#N/A	#N/A	sp|Q8RV04|TI141_ARATH Mitochondrial import inner membrane translocase subunit TIM14-1 OS=Arabidopsis thaliana OX=3702 GN=TIM14-1 PE=1 SV=1	#N/A
Mississippi	ms_s_ecc_1683	19140	tRNA	19004	19082	Glu	TTC
Mississippi	ms_s_ecc_1687	6030	gene					932	1273	+	ms_s000381	PF00164	Ribosomal protein S12/S23	sp|A4GYN8|RR12B_POPTR 30S ribosomal protein S12-B, chloroplastic OS=Populus trichocarpa OX=3694 GN=rps12-B PE=3 SV=1	#N/A
Mississippi	ms_s_ecc_1687	6030	tRNA	5612	5541	Val	GAC
Mississippi	ms_s_ecc_1688	8340	gene					6766	7442	-	ms_s000252	PF11923	NFACT protein C-terminal domain	sp|O60524|NEMF_HUMAN Nuclear export mediator factor NEMF OS=Homo sapiens OX=9606 GN=NEMF PE=1 SV=4	#N/A
Mississippi	ms_s_ecc_1689	9210	tRNA	8496	8573	Lys	TTT
Mississippi	ms_s_ecc_1693	5952	tRNA	632	560	Thr	TGT
Mississippi	ms_s_ecc_17	7650	tRNA	5404	5333	His	GTG
Mississippi	ms_s_ecc_1715	5426	gene					1164	1463	-	ms_s000409	#N/A	#N/A	#N/A	#N/A
Mississippi	ms_s_ecc_1717	5340	tRNA	5161	5233	Thr	TGT
Mississippi	ms_s_ecc_1717	5340	tRNA	3559	3487	Phe	GAA
Mississippi	ms_s_ecc_1717	5340	tRNA	1409	1323	Ser	GGA
Mississippi	ms_s_ecc_1722	6720	tRNA	5966	6057	Ser	TGA
Mississippi	ms_s_ecc_1722	6720	tRNA	5041	4971	Gly	GCC
Mississippi	ms_s_ecc_1724	2751	gene					982	1197	+	ms_s000489	#N/A	#N/A	#N/A	#N/A
Mississippi	ms_s_ecc_1724	2751	gene					392	799	-	ms_s000488	#N/A	#N/A	#N/A	#N/A
Mississippi	ms_s_ecc_1739	12450	gene					8614	10138	-	ms_s000118	PF00006	ATP synthase alpha/beta family, nucleotide-binding domain	sp|P06450|ATPA_SPIOL ATP synthase subunit alpha, chloroplastic OS=Spinacia oleracea OX=3562 GN=atpA PE=1 SV=1	#N/A
Mississippi	ms_s_ecc_1739	12450	tRNA	7531	7619	Thr	CGT
Mississippi	ms_s_ecc_1739	12450	tRNA	8448	8519	Arg	TCT
Mississippi	ms_s_ecc_1739	12450	tRNA	6888	6801	Ser	GCT
Mississippi	ms_s_ecc_1739	12450	tRNA	5568	5497	Gln	TTG
Mississippi	ms_s_ecc_1762	5834	tRNA	1709	1779	Gly	CCC
Mississippi	ms_s_ecc_1771	9930	tRNA	3967	4040	Tyr	GTA
Mississippi	ms_s_ecc_1771	9930	tRNA	4299	4386	Tyr	GTA
Mississippi	ms_s_ecc_1771	9930	tRNA	5073	5166	Tyr	GTA
Mississippi	ms_s_ecc_1771	9930	tRNA	5368	5455	Tyr	GTA
Mississippi	ms_s_ecc_1771	9930	tRNA	6393	6480	Tyr	GTA
Mississippi	ms_s_ecc_1771	9930	tRNA	7252	7338	Tyr	GTA
Mississippi	ms_s_ecc_1771	9930	tRNA	8200	8287	Tyr	GTA
Mississippi	ms_s_ecc_1771	9930	tRNA	8661	8748	Tyr	GTA
Mississippi	ms_s_ecc_1771	9930	tRNA	9002	9089	Tyr	GTA
Mississippi	ms_s_ecc_1776	5760	tRNA	2545	2616	Asn	GTT
Mississippi	ms_s_ecc_1776	5760	tRNA	3226	3153	Arg	ACG
Mississippi	ms_s_ecc_1782	19080	gene					16292	17245	+	ms_s000010	PF00006	ATP synthase alpha/beta family, nucleotide-binding domain	sp|Q68RZ9|ATPB_PANGI ATP synthase subunit beta, chloroplastic OS=Panax ginseng OX=4054 GN=atpB PE=3 SV=1	#N/A
Mississippi	ms_s_ecc_1782	19080	tRNA	4505	4577	Thr	TGT
Mississippi	ms_s_ecc_1782	19080	tRNA	17853	17781	Glu	TTC
Mississippi	ms_s_ecc_1782	19080	tRNA	6061	5975	Ser	GGA
Mississippi	ms_s_ecc_1782	19080	tRNA	2905	2833	Phe	GAA
Mississippi	ms_s_ecc_1789	20271	tRNA	8407	8336	Glu	TTC
Mississippi	ms_s_ecc_18	1620	tRNA	184	257	Arg	ACG
Mississippi	ms_s_ecc_181	6198	tRNA	3610	3681	Ala	TGC
Mississippi	ms_s_ecc_181	6198	tRNA	2923	2852	Ala	TGC
Mississippi	ms_s_ecc_1810	9097	gene					7280	7621	-	ms_s000225	PF00164	Ribosomal protein S12/S23	sp|A4GYN8|RR12B_POPTR 30S ribosomal protein S12-B, chloroplastic OS=Populus trichocarpa OX=3694 GN=rps12-B PE=3 SV=1	#N/A
Mississippi	ms_s_ecc_1810	9097	tRNA	8960	9031	Val	GAC
Mississippi	ms_s_ecc_1819	8039	tRNA	3816	3889	Asp	ATC
Mississippi	ms_s_ecc_1821	9030	gene					4020	4679	-	ms_s000231	PF01247	Ribosomal protein L35Ae	sp|Q9C912|R35A3_ARATH 60S ribosomal protein L35a-3 OS=Arabidopsis thaliana OX=3702 GN=RPL35AC PE=3 SV=1	#N/A
Mississippi	ms_s_ecc_1821	9030	tRNA	491	419	Ile	TAT
Mississippi	ms_s_ecc_1827	6570	gene					88	920	-	ms_s000352	PF00637	Region in Clathrin and VPS	sp|Q0WNJ6|CLAH1_ARATH Clathrin heavy chain 1 OS=Arabidopsis thaliana OX=3702 GN=CHC1 PE=1 SV=1	#N/A
Mississippi	ms_s_ecc_1827	6570	gene					2353	6497	-	ms_s000353	PF00637	Region in Clathrin and VPS	sp|Q2RBN7|CLH1_ORYSJ Clathrin heavy chain 1 OS=Oryza sativa subsp. japonica OX=39947 GN=Os11g0104900 PE=3 SV=1	#N/A
Mississippi	ms_s_ecc_1843	1890	tRNA	40	113	Arg	ACG
Mississippi	ms_s_ecc_1843	1890	tRNA	722	651	Asn	GTT
Mississippi	ms_s_ecc_185	7905	tRNA	5559	5487	Thr	AGT
Mississippi	ms_s_ecc_1852	11190	tRNA	10142	10214	Asp	ATC
Mississippi	ms_s_ecc_1860	10920	tRNA	2658	2729	His	ATG
Mississippi	ms_s_ecc_1860	10920	tRNA	8010	8094	Ala	CGC
Mississippi	ms_s_ecc_1860	10920	tRNA	9366	9457	Ser	TGA
Mississippi	ms_s_ecc_1860	10920	tRNA	8442	8372	Gly	GCC
Mississippi	ms_s_ecc_1860	10920	tRNA	2030	1947	Tyr	GTA
Mississippi	ms_s_ecc_1860	10920	tRNA	1544	1471	Asp	GTC
Mississippi	ms_s_ecc_1874	11550	tRNA	7213	7288	Gly	ACC
Mississippi	ms_s_ecc_1877	4007	tRNA	3579	3651	Gln	TTG
Mississippi	ms_s_ecc_1879	3570	gene					420	677	-	ms_s000470	PF00254	FKBP-type peptidyl-prolyl cis-trans isomerase	sp|Q43207|FKB70_WHEAT 70 kDa peptidyl-prolyl isomerase OS=Triticum aestivum OX=4565 GN=FKBP70 PE=1 SV=1	#N/A
Mississippi	ms_s_ecc_188	4650	tRNA	2509	2593	Ala	CGC
Mississippi	ms_s_ecc_1880	10500	tRNA	10110	10194	Thr	GGT
Mississippi	ms_s_ecc_1886	4410	gene					1	1145	-	ms_s000447	PF01283	Ribosomal protein S26e	sp|Q9LYK9|RS263_ARATH 40S ribosomal protein S26-3 OS=Arabidopsis thaliana OX=3702 GN=RPS26C PE=2 SV=1	#N/A
Mississippi	ms_s_ecc_1900	11910	tRNA	6623	6551	Asp	ATC
Mississippi	ms_s_ecc_1906	18990	gene					3879	6756	+	ms_s000012	#N/A	#N/A	#N/A	#N/A
Mississippi	ms_s_ecc_1913	12683	gene					8050	9278	-	ms_s000114	PF00069	Protein kinase domain	sp|Q6ICW6|WNK11_ARATH Probable serine/threonine-protein kinase WNK11 OS=Arabidopsis thaliana OX=3702 GN=WNK11 PE=2 SV=1	#N/A
Mississippi	ms_s_ecc_1913	12683	gene					3635	4901	-	ms_s000113	PF01399	PCI domain	sp|Q9LP45|PSD11_ARATH 26S proteasome non-ATPase regulatory subunit 11 homolog OS=Arabidopsis thaliana OX=3702 GN=RPN6 PE=1 SV=1	#N/A
Mississippi	ms_s_ecc_1915	8072	gene					2484	6120	+	ms_s000268	PF00118	TCP-1/cpn60 chaperonin family	sp|Q94K05|TCPQ_ARATH T-complex protein 1 subunit theta OS=Arabidopsis thaliana OX=3702 GN=CCT8 PE=1 SV=1	#N/A
Mississippi	ms_s_ecc_1933	4350	tRNA	1056	1129	Trp	CCA
Mississippi	ms_s_ecc_1943	2460	gene					1046	1701	+	ms_s000493	PF05903	PPPDE putative peptidase domain	sp|Q93VG8|PPDEX_ARATH DeSI-like protein At4g17486 OS=Arabidopsis thaliana OX=3702 GN=At4g17486 PE=2 SV=1	#N/A
Mississippi	ms_s_ecc_1943	2460	tRNA	1733	1804	Glu	TTC
Mississippi	ms_s_ecc_1949	10440	gene					481	4289	-	ms_s000169	PF00702	haloacid dehalogenase-like hydrolase	sp|O82796|SERC_ARATH Phosphoserine phosphatase, chloroplastic OS=Arabidopsis thaliana OX=3702 GN=PSP PE=1 SV=2	#N/A
Mississippi	ms_s_ecc_1955	9810	gene					1850	3801	+	ms_s000199	PF00069	Protein kinase domain	sp|Q54BC9|DYRK2_DICDI Probable serine/threonine-protein kinase dyrk2 OS=Dictyostelium discoideum OX=44689 GN=dyrk2 PE=3 SV=1	#N/A
Mississippi	ms_s_ecc_1966	24090	tRNA	1338	1411	Ile	AAT
Mississippi	ms_s_ecc_1966	24090	tRNA	6168	6241	Ile	AAT
Mississippi	ms_s_ecc_1966	24090	tRNA	15576	15649	Ile	AAT
Mississippi	ms_s_ecc_1966	24090	tRNA	18146	18219	Ile	AAT
Mississippi	ms_s_ecc_1968	13973	gene					10087	12116	-	ms_s000077	#N/A	#N/A	#N/A	#N/A
Mississippi	ms_s_ecc_1968	13973	tRNA	5531	5460	Glu	TTC
Mississippi	ms_s_ecc_1968	13973	tRNA	3054	2975	Leu	TAG
Mississippi	ms_s_ecc_1985	8037	gene					3515	3856	-	ms_s000270	PF00164	Ribosomal protein S12/S23	sp|A4GYN8|RR12B_POPTR 30S ribosomal protein S12-B, chloroplastic OS=Populus trichocarpa OX=3694 GN=rps12-B PE=3 SV=1	#N/A
Mississippi	ms_s_ecc_1985	8037	tRNA	5197	5268	Val	GAC
Mississippi	ms_s_ecc_1992	990	tRNA	838	909	Asn	GTT
Mississippi	ms_s_ecc_20	7920	gene					4567	7162	+	ms_s000276	PF00112	Papain family cysteine protease	sp|P43296|RD19A_ARATH Cysteine protease RD19A OS=Arabidopsis thaliana OX=3702 GN=RD19A PE=1 SV=1	#N/A
Mississippi	ms_s_ecc_2021	8130	tRNA	6598	6527	Thr	TGT
Mississippi	ms_s_ecc_2031	8708	gene					4991	7419	-	ms_s000242	PF00071	Ras family	sp|Q39435|RAC1_BETVU Rac-like GTP-binding protein RHO1 OS=Beta vulgaris OX=161934 GN=RHO1 PE=2 SV=1	#N/A
Mississippi	ms_s_ecc_2031	8708	gene					1021	1908	-	ms_s000241	PF00179	Ubiquitin-conjugating enzyme	sp|Q94F47|UBC28_ARATH Ubiquitin-conjugating enzyme E2 28 OS=Arabidopsis thaliana OX=3702 GN=UBC28 PE=1 SV=1	#N/A
Mississippi	ms_s_ecc_2044	6880	gene					4718	5134	+	ms_s000332	PF00411	Ribosomal protein S11	sp|P06506|RR11_SPIOL 30S ribosomal protein S11, chloroplastic OS=Spinacia oleracea OX=3562 GN=rps11 PE=1 SV=4	#N/A
Mississippi	ms_s_ecc_2050	12550	gene					11603	11830	+	ms_s000117	PF00329	Respiratory-chain NADH dehydrogenase, 30 Kd subunit	sp|Q37787|NDUS3_BETVU NADH dehydrogenase [ubiquinone] iron-sulfur protein 3 OS=Beta vulgaris OX=161934 GN=NAD9 PE=2 SV=3	#N/A
Mississippi	ms_s_ecc_2050	12550	tRNA	12061	12134	Gln	TTG
Mississippi	ms_s_ecc_2050	12550	tRNA	12308	12381	Trp	CCA
Mississippi	ms_s_ecc_2057	23490	gene					1562	5036	-	ms_s000003	PF00012	Hsp70 protein	sp|Q42434|BIP_SPIOL Luminal-binding protein OS=Spinacia oleracea OX=3562 GN=HSC70 PE=2 SV=1	AP_R.00g000100
Mississippi	ms_s_ecc_2072	6810	gene					3580	4120	-	ms_s000335	PF00125	Core histone H2A/H2B/H3/H4	sp|Q9S9K7|H2AXB_ARATH Probable histone H2AXb OS=Arabidopsis thaliana OX=3702 GN=At1g54690 PE=1 SV=1	#N/A
Mississippi	ms_s_ecc_2080	8520	tRNA	3413	3485	Asp	ATC
Mississippi	ms_s_ecc_2086	20365	gene					2756	7911	-	ms_s000008	PF00069	Protein kinase domain	sp|Q42438|CDPK8_ARATH Calcium-dependent protein kinase 8 OS=Arabidopsis thaliana OX=3702 GN=CPK8 PE=1 SV=1	#N/A
Mississippi	ms_s_ecc_2088	10361	gene					4113	8622	-	ms_s000171	PF00076	RNA recognition motif. (a.k.a. RRM, RBD, or RNP domain)	sp|O22922|RU2B1_ARATH U2 small nuclear ribonucleoprotein B'' OS=Arabidopsis thaliana OX=3702 GN=U2B'' PE=1 SV=1	#N/A
Mississippi	ms_s_ecc_21	12888	gene					1578	3090	-	ms_s000106	PF00244	14-3-3 protein	sp|P48348|14338_ARATH 14-3-3-like protein GF14 kappa OS=Arabidopsis thaliana OX=3702 GN=GRF8 PE=1 SV=2	#N/A
Mississippi	ms_s_ecc_21	12888	gene					9710	11349	-	ms_s000107	PF00244	14-3-3 protein	sp|O49996|1433D_TOBAC 14-3-3-like protein D OS=Nicotiana tabacum OX=4097 PE=2 SV=1	#N/A
Mississippi	ms_s_ecc_2105	4920	gene					2696	2743	+	ms_s000433	#N/A	#N/A	#N/A	#N/A
Mississippi	ms_s_ecc_2107	7860	gene					14	256	-	ms_s000278	PF00164	Ribosomal protein S12/S23	sp|Q0G9J5|RR12_LIRTU 30S ribosomal protein S12, chloroplastic OS=Liriodendron tulipifera OX=3415 GN=rps12-A PE=3 SV=1	#N/A
Mississippi	ms_s_ecc_2107	7860	tRNA	1693	1764	Val	GAC
Mississippi	ms_s_ecc_211	2070	gene					209	775	+	ms_s000498	PF04062	ARP2/3 complex ARPC3 (21 kDa) subunit	sp|Q1ECJ7|ARPC3_ARATH Actin-related protein 2/3 complex subunit 3 OS=Arabidopsis thaliana OX=3702 GN=ARPC3 PE=1 SV=1	#N/A
Mississippi	ms_s_ecc_2110	17126	gene					4998	5633	-	ms_s000034	PF02136	Nuclear transport factor 2 (NTF2) domain	sp|Q9C7F5|NTF2B_ARATH Nuclear transport factor 2B OS=Arabidopsis thaliana OX=3702 GN=NTF2B PE=1 SV=1	#N/A
Mississippi	ms_s_ecc_2116	2940	tRNA	189	273	Ala	CGC
Mississippi	ms_s_ecc_2116	2940	tRNA	621	551	Gly	GCC
Mississippi	ms_s_ecc_2118	6540	gene					3767	5945	-	ms_s000354	PF00069	Protein kinase domain	sp|Q39012|KSG9_ARATH Shaggy-related protein kinase iota OS=Arabidopsis thaliana OX=3702 GN=ASK9 PE=1 SV=1	#N/A
Mississippi	ms_s_ecc_2121	5212	gene					1226	2790	+	ms_s000422	PF00025	ADP-ribosylation factor family	sp|Q8VY57|ARL8A_ARATH ADP-ribosylation factor-like protein 8a OS=Arabidopsis thaliana OX=3702 GN=ARL8A PE=2 SV=1	#N/A
Mississippi	ms_s_ecc_2124	5670	gene					148	1008	-	ms_s000394	PF16209	Phospholipid-translocating ATPase N-terminal	sp|P98204|ALA1_ARATH Phospholipid-transporting ATPase 1 OS=Arabidopsis thaliana OX=3702 GN=ALA1 PE=2 SV=1	#N/A
Mississippi	ms_s_ecc_2124	5670	gene					4881	5568	-	ms_s000395	#N/A	#N/A	sp|P98204|ALA1_ARATH Phospholipid-transporting ATPase 1 OS=Arabidopsis thaliana OX=3702 GN=ALA1 PE=2 SV=1	#N/A
Mississippi	ms_s_ecc_2125	5700	gene					3759	5547	-	ms_s000391	PF00122	E1-E2 ATPase	sp|P98204|ALA1_ARATH Phospholipid-transporting ATPase 1 OS=Arabidopsis thaliana OX=3702 GN=ALA1 PE=2 SV=1	#N/A
Mississippi	ms_s_ecc_2129	4230	gene					2	1828	+	ms_s000451	PF01603	Protein phosphatase 2A regulatory B subunit (B56 family)	sp|Q93YV6|2A5K_ARATH Serine/threonine protein phosphatase 2A 57 kDa regulatory subunit B' kappa isoform OS=Arabidopsis thaliana OX=3702 GN=B'KAPPA PE=1 SV=1	#N/A
Mississippi	ms_s_ecc_2130	15386	gene					12962	14969	-	ms_s000061	PF00069	Protein kinase domain	sp|Q8LG64|CKB22_ARATH Cyclin-dependent kinase B2-2 OS=Arabidopsis thaliana OX=3702 GN=CDKB2-2 PE=1 SV=2	#N/A
Mississippi	ms_s_ecc_2146	17297	tRNA	2265	2193	Glu	CTC
Mississippi	ms_s_ecc_2148	5070	tRNA	4219	4145	Pro	TGG
Mississippi	ms_s_ecc_2158	1470	tRNA	270	93	Ile	GAT
Mississippi	ms_s_ecc_2167	3510	tRNA	818	746	Phe	GAA
Mississippi	ms_s_ecc_2169	10560	gene					4101	5478	+	ms_s000165	PF05742	Transport and Golgi organisation 2	sp|Q29RZ5|TNG2_BOVIN Transport and Golgi organization protein 2 homolog OS=Bos taurus OX=9913 GN=TANGO2 PE=2 SV=1	#N/A
Mississippi	ms_s_ecc_2179	8304	tRNA	5184	5257	Arg	ACG
Mississippi	ms_s_ecc_2179	8304	tRNA	5866	5795	Asn	GTT
Mississippi	ms_s_ecc_2199	7213	gene					1637	7181	-	ms_s000319	PF10436	Mitochondrial branched-chain alpha-ketoacid dehydrogenase kinase	sp|Q9SBJ1|PDK_ARATH [Pyruvate dehydrogenase (acetyl-transferring)] kinase, mitochondrial OS=Arabidopsis thaliana OX=3702 GN=PDK PE=1 SV=1	#N/A
Mississippi	ms_s_ecc_2200	7942	gene					5415	5885	-	ms_s000273	PF00583	Acetyltransferase (GNAT) family	sp|Q9LFU9|GNA1_ARATH Glucosamine 6-phosphate N-acetyltransferase OS=Arabidopsis thaliana OX=3702 GN=GNA1 PE=1 SV=1	#N/A
Mississippi	ms_s_ecc_2203	12669	tRNA	2627	2699	Arg	CCT
Mississippi	ms_s_ecc_2216	8190	gene					1663	2532	+	ms_s000262	PF00306	ATP synthase alpha/beta chain, C terminal domain	sp|P06450|ATPA_SPIOL ATP synthase subunit alpha, chloroplastic OS=Spinacia oleracea OX=3562 GN=atpA PE=1 SV=1	#N/A
Mississippi	ms_s_ecc_2216	8190	tRNA	4258	4345	Ser	GCT
Mississippi	ms_s_ecc_2216	8190	tRNA	5578	5649	Gln	TTG
Mississippi	ms_s_ecc_2216	8190	tRNA	3615	3527	Thr	CGT
Mississippi	ms_s_ecc_2216	8190	tRNA	2698	2627	Arg	TCT
Mississippi	ms_s_ecc_2218	7214	gene					57	1976	+	ms_s000318	PF02966	Mitosis protein DIM1	sp|Q9FE62|YLS8_ARATH Thioredoxin-like protein YLS8 OS=Arabidopsis thaliana OX=3702 GN=YLS8 PE=1 SV=1	#N/A
Mississippi	ms_s_ecc_2221	3364	tRNA	2224	2295	Asn	GTT
Mississippi	ms_s_ecc_2221	3364	tRNA	2905	2832	Arg	ACG
Mississippi	ms_s_ecc_2227	17001	gene					14398	14823	+	ms_s000038	PF00125	Core histone H2A/H2B/H3/H4	sp|Q1S9I9|H2B1_MEDTR Probable histone H2B.1 OS=Medicago truncatula OX=3880 PE=3 SV=3	#N/A
Mississippi	ms_s_ecc_2231	7932	gene					5528	7753	-	ms_s000274	PF00067	Cytochrome P450	sp|Q9LUC8|C7A13_ARATH Cytochrome P450 72A13 OS=Arabidopsis thaliana OX=3702 GN=CYP72A13 PE=2 SV=1	#N/A
Mississippi	ms_s_ecc_2234	8275	tRNA	1718	1789	Leu	CAA
Mississippi	ms_s_ecc_224	7233	tRNA	6763	6692	Glu	TTC
Mississippi	ms_s_ecc_224	7233	tRNA	6087	6016	Glu	TTC
Mississippi	ms_s_ecc_2242	15490	gene					3402	3818	-	ms_s000060	PF00411	Ribosomal protein S11	sp|P06506|RR11_SPIOL 30S ribosomal protein S11, chloroplastic OS=Spinacia oleracea OX=3562 GN=rps11 PE=1 SV=4	#N/A
Mississippi	ms_s_ecc_2247	7680	gene					1473	4731	+	ms_s000294	PF02790	Cytochrome C oxidase subunit II, transmembrane domain	sp|P98012|COX2_BETVU Cytochrome c oxidase subunit 2 OS=Beta vulgaris OX=161934 GN=COX2 PE=2 SV=1	#N/A
Mississippi	ms_s_ecc_2270	9090	gene					651	7883	+	ms_s000228	PF00128	Alpha amylase, catalytic domain	sp|Q41058|GLGB1_PEA 1,4-alpha-glucan-branching enzyme 1, chloroplastic/amyloplastic OS=Pisum sativum OX=3888 GN=SBEI PE=1 SV=1	#N/A
Mississippi	ms_s_ecc_2287	15578	gene					10610	14070	+	ms_s000056	#N/A	#N/A	sp|Q9SFX2|PUB43_ARATH U-box domain-containing protein 43 OS=Arabidopsis thaliana OX=3702 GN=PUB43 PE=2 SV=1	#N/A
Mississippi	ms_s_ecc_2289	4670	gene					2274	4003	-	ms_s000440	PF00012	Hsp70 protein	sp|P09189|HSP7C_PETHY Heat shock cognate 70 kDa protein OS=Petunia hybrida OX=4102 GN=HSP70 PE=2 SV=1	AP_R.00g000100
Mississippi	ms_s_ecc_229	14160	tRNA	3083	3011	Lys	CTT
Mississippi	ms_s_ecc_2295	8235	tRNA	3563	3492	Met	CAT
Mississippi	ms_s_ecc_2297	3390	tRNA	1431	1517	Ser	GGA
Mississippi	ms_s_ecc_2297	3390	tRNA	2987	2915	Thr	TGT
Mississippi	ms_s_ecc_2299	8232	gene					4202	5357	-	ms_s000261	PF03371	PRP38 family	sp|Q8LB54|PRP38_ARATH Pre-mRNA-splicing factor 38 OS=Arabidopsis thaliana OX=3702 GN=PRP38 PE=1 SV=1	#N/A
Mississippi	ms_s_ecc_2312	18600	tRNA	14274	14203	Met	CAT
Mississippi	ms_s_ecc_2318	9066	tRNA	7612	7684	Asn	GTT
Mississippi	ms_s_ecc_2327	6883	gene					1117	3180	+	ms_s000331	PF05019	Coenzyme Q (ubiquinone) biosynthesis protein Coq4	sp|Q9ZPR0|COQ4_ARATH Ubiquinone biosynthesis protein COQ4 homolog, mitochondrial OS=Arabidopsis thaliana OX=3702 GN=At2g03690 PE=2 SV=1	#N/A
Mississippi	ms_s_ecc_2330	17001	gene					11909	12925	+	ms_s000037	PF00071	Ras family	sp|P92963|RAB1C_ARATH Ras-related protein RABB1c OS=Arabidopsis thaliana OX=3702 GN=RABB1C PE=1 SV=1	#N/A
Mississippi	ms_s_ecc_2334	8781	gene					586	1036	+	ms_s000238	PF00009	Elongation factor Tu GTP binding domain	sp|F4K410|SVR3_ARATH Putative elongation factor TypA-like SVR3, chloroplastic OS=Arabidopsis thaliana OX=3702 GN=SVR3 PE=1 SV=1	#N/A
Mississippi	ms_s_ecc_2338	3840	gene					483	1599	+	ms_s000463	#N/A	#N/A	sp|Q9LPV9|LWD1_ARATH WD repeat-containing protein LWD1 OS=Arabidopsis thaliana OX=3702 GN=LWD1 PE=2 SV=1	#N/A
Mississippi	ms_s_ecc_234	9840	gene					2420	3514	+	ms_s000197	PF00574	Clp protease	sp|A0A360|CLPP_COFAR ATP-dependent Clp protease proteolytic subunit OS=Coffea arabica OX=13443 GN=clpP PE=3 SV=1	#N/A
Mississippi	ms_s_ecc_234	9840	tRNA	6899	6972	Gln	TTG
Mississippi	ms_s_ecc_2341	5473	gene					5092	5469	-	ms_s000406	PF00164	Ribosomal protein S12/S23	sp|P68536|RT12_PETPA Ribosomal protein S12, mitochondrial OS=Petunia parodii OX=55890 GN=RPS12 PE=3 SV=1	#N/A
Mississippi	ms_s_ecc_2347	5217	gene					2283	2730	-	ms_s000421	PF01541	GIY-YIG catalytic domain	sp|A7STV9|SLX1_NEMVE Structure-specific endonuclease subunit SLX1 homolog OS=Nematostella vectensis OX=45351 GN=v1g174298 PE=3 SV=1	#N/A
Mississippi	ms_s_ecc_2353	6240	gene					2619	3569	-	ms_s000368	PF00006	ATP synthase alpha/beta family, nucleotide-binding domain	sp|Q68RZ9|ATPB_PANGI ATP synthase subunit beta, chloroplastic OS=Panax ginseng OX=4054 GN=atpB PE=3 SV=1	#N/A
Mississippi	ms_s_ecc_2353	6240	gene					5530	6213	-	ms_s000369	PF01058	NADH ubiquinone oxidoreductase, 20 Kd subunit	sp|Q9M3M0|NDHK_SPIOL NAD(P)H-quinone oxidoreductase subunit K, chloroplastic OS=Spinacia oleracea OX=3562 GN=ndhK PE=3 SV=3	#N/A
Mississippi	ms_s_ecc_2353	6240	tRNA	2011	2083	Glu	TTC
Mississippi	ms_s_ecc_2353	6240	tRNA	4144	4216	Phe	GAA
Mississippi	ms_s_ecc_2361	9240	tRNA	6020	5948	Leu	TAG
Mississippi	ms_s_ecc_2374	7770	tRNA	6141	6213	Ile	TAT
Mississippi	ms_s_ecc_2375	8010	tRNA	7321	7249	Ile	AAT
Mississippi	ms_s_ecc_2417	1440	tRNA	95	166	Asn	GTT
Mississippi	ms_s_ecc_2419	7050	gene					1712	2804	+	ms_s000324	PF00574	Clp protease	sp|A0A360|CLPP_COFAR ATP-dependent Clp protease proteolytic subunit OS=Coffea arabica OX=13443 GN=clpP PE=3 SV=1	#N/A
Mississippi	ms_s_ecc_2427	13724	gene					1061	1648	-	ms_s000085	PF03446	NAD binding domain of 6-phosphogluconate dehydrogenase	sp|Q94KU2|6PGD2_SPIOL 6-phosphogluconate dehydrogenase, decarboxylating 2, chloroplastic OS=Spinacia oleracea OX=3562 GN=pgdP PE=1 SV=1	#N/A
Mississippi	ms_s_ecc_2427	13724	gene					1708	1938	-	ms_s000086	PF03446	NAD binding domain of 6-phosphogluconate dehydrogenase	sp|Q94KU2|6PGD2_SPIOL 6-phosphogluconate dehydrogenase, decarboxylating 2, chloroplastic OS=Spinacia oleracea OX=3562 GN=pgdP PE=1 SV=1	#N/A
Mississippi	ms_s_ecc_2435	10050	tRNA	5599	5672	Val	AAC
Mississippi	ms_s_ecc_245	9145	gene					8802	9143	-	ms_s000223	PF00679	Elongation factor G C-terminus	sp|O23755|EF2_BETVU Elongation factor 2 OS=Beta vulgaris OX=161934 PE=2 SV=1	#N/A
Mississippi	ms_s_ecc_2452	17760	tRNA	5027	5140	Tyr	ATA
Mississippi	ms_s_ecc_2456	15930	tRNA	14312	14384	Asn	GTT
Mississippi	ms_s_ecc_2458	2964	tRNA	1161	1232	His	ATG
Mississippi	ms_s_ecc_246	13949	tRNA	7084	7012	Thr	TGT
Mississippi	ms_s_ecc_2463	3939	tRNA	1720	1647	Arg	ACG
Mississippi	ms_s_ecc_247	9390	gene					2664	6561	+	ms_s000211	PF13405	EF-hand domain	sp|A5A7I7|CDPK4_SOLTU Calcium-dependent protein kinase 4 OS=Solanum tuberosum OX=4113 GN=CPK4 PE=2 SV=1	#N/A
Mississippi	ms_s_ecc_249	6510	tRNA	1906	1826	Trp	AAA
Mississippi	ms_s_ecc_2493	6615	gene					547	4345	+	ms_s000348	PF00012	Hsp70 protein	sp|Q03685|BIP5_TOBAC Luminal-binding protein 5 OS=Nicotiana tabacum OX=4097 GN=BIP5 PE=2 SV=1	AP_R.00g000100
Mississippi	ms_s_ecc_2517	3819	tRNA	1264	1193	Asn	GTT
Mississippi	ms_s_ecc_2517	3819	tRNA	278	207	Lys	TTT
Mississippi	ms_s_ecc_2526	5861	tRNA	2655	2532	Ser	TGA
Mississippi	ms_s_ecc_253	11550	gene					1961	7059	+	ms_s000145	PF19055	ABC-2 type transporter	sp|Q9SZR9|AB9G_ARATH ABC transporter G family member 9 OS=Arabidopsis thaliana OX=3702 GN=ABCG9 PE=1 SV=2	#N/A
Mississippi	ms_s_ecc_2566	2590	tRNA	553	624	Thr	GGT
Mississippi	ms_s_ecc_2568	11081	gene					6139	9058	-	ms_s000148	PF00025	ADP-ribosylation factor family	sp|O04834|SAR1A_ARATH GTP-binding protein SAR1A OS=Arabidopsis thaliana OX=3702 GN=SAR1A PE=2 SV=1	#N/A
Mississippi	ms_s_ecc_2575	11670	gene					627	4669	-	ms_s000142	PF00888	Cullin family	sp|Q8LGH4|CUL4_ARATH Cullin-4 OS=Arabidopsis thaliana OX=3702 GN=CUL4 PE=1 SV=1	#N/A
Mississippi	ms_s_ecc_2575	11670	gene					9923	10762	-	ms_s000143	PF01532	Glycosyl hydrolase family 47	sp|Q93Y37|MNS3_ARATH Mannosyl-oligosaccharide 1,2-alpha-mannosidase MNS3 OS=Arabidopsis thaliana OX=3702 GN=MNS3 PE=1 SV=1	#N/A
Mississippi	ms_s_ecc_2582	5728	gene					1990	2406	-	ms_s000390	PF00411	Ribosomal protein S11	sp|P06506|RR11_SPIOL 30S ribosomal protein S11, chloroplastic OS=Spinacia oleracea OX=3562 GN=rps11 PE=1 SV=4	#N/A
Mississippi	ms_s_ecc_259	4710	tRNA	4200	4290	***	TCA
Mississippi	ms_s_ecc_2597	8341	tRNA	4586	4657	Ile	AAT
Mississippi	ms_s_ecc_26	9656	gene					7950	8820	-	ms_s000206	PF00069	Protein kinase domain	sp|Q39183|D6KL2_ARATH Serine/threonine-protein kinase D6PKL2 OS=Arabidopsis thaliana OX=3702 GN=D6PKL2 PE=1 SV=1	#N/A
Mississippi	ms_s_ecc_26	9656	tRNA	6151	6223	Phe	GAA
Mississippi	ms_s_ecc_2619	9290	gene					690	2782	+	ms_s000216	PF01915	Glycosyl hydrolase family 3 C-terminal domain	sp|Q9SGZ5|BXL7_ARATH Probable beta-D-xylosidase 7 OS=Arabidopsis thaliana OX=3702 GN=BXL7 PE=2 SV=2	#N/A
Mississippi	ms_s_ecc_2637	6714	gene					3	1641	+	ms_s000341	PF00306	ATP synthase alpha/beta chain, C terminal domain	sp|B1NWD5|ATPA_MANES ATP synthase subunit alpha, chloroplastic OS=Manihot esculenta OX=3983 GN=atpA PE=3 SV=1	#N/A
Mississippi	ms_s_ecc_2637	6714	gene					4276	6712	+	ms_s000342	PF02874	ATP synthase alpha/beta family, beta-barrel domain	sp|Q33C53|ATPA_NICTO ATP synthase subunit alpha, chloroplastic OS=Nicotiana tomentosiformis OX=4098 GN=atpA PE=3 SV=1	#N/A
Mississippi	ms_s_ecc_2637	6714	tRNA	3020	3107	Ser	GCT
Mississippi	ms_s_ecc_2637	6714	tRNA	2376	2288	Thr	CGT
Mississippi	ms_s_ecc_2637	6714	tRNA	1459	1388	Arg	TCT
Mississippi	ms_s_ecc_2639	18486	gene					12037	15982	-	ms_s000020	PF00443	Ubiquitin carboxyl-terminal hydrolase	sp|O24454|UBP3_ARATH Ubiquitin carboxyl-terminal hydrolase 3 OS=Arabidopsis thaliana OX=3702 GN=UBP3 PE=1 SV=1	#N/A
Mississippi	ms_s_ecc_2639	18486	gene					2556	3234	+	ms_s000019	PF03859	CG-1 domain	sp|Q6NPP4|CMTA2_ARATH Calmodulin-binding transcription activator 2 OS=Arabidopsis thaliana OX=3702 GN=CAMTA2 PE=1 SV=1	#N/A
Mississippi	ms_s_ecc_264	4320	tRNA	74	3	Ile	TAT
Mississippi	ms_s_ecc_2645	9210	gene					4973	5314	-	ms_s000221	PF00164	Ribosomal protein S12/S23	sp|A4GYN8|RR12B_POPTR 30S ribosomal protein S12-B, chloroplastic OS=Populus trichocarpa OX=3694 GN=rps12-B PE=3 SV=1	#N/A
Mississippi	ms_s_ecc_2645	9210	tRNA	6652	6723	Val	GAC
Mississippi	ms_s_ecc_2652	10671	tRNA	1895	1824	Gly	ACC
Mississippi	ms_s_ecc_266	9510	tRNA	3092	3163	Gln	TTG
Mississippi	ms_s_ecc_2666	13650	gene					3897	4130	-	ms_s000087	PF00164	Ribosomal protein S12/S23	sp|Q0G9J5|RR12_LIRTU 30S ribosomal protein S12, chloroplastic OS=Liriodendron tulipifera OX=3415 GN=rps12-A PE=3 SV=1	#N/A
Mississippi	ms_s_ecc_2666	13650	tRNA	5581	5652	Val	GAC
Mississippi	ms_s_ecc_2681	10320	gene					6888	10319	+	ms_s000172	PF00654	Voltage gated chloride channel	sp|P92942|CLCB_ARATH Chloride channel protein CLC-b OS=Arabidopsis thaliana OX=3702 GN=CLC-B PE=1 SV=1	#N/A
Mississippi	ms_s_ecc_2690	8940	gene					7070	8555	+	ms_s000234	PF00149	Calcineurin-like phosphoesterase	sp|P48528|PPX2_ARATH Serine/threonine-protein phosphatase PP-X isozyme 2 OS=Arabidopsis thaliana OX=3702 GN=PPX2 PE=2 SV=2	#N/A
Mississippi	ms_s_ecc_2691	5849	tRNA	2724	2796	Thr	AGT
Mississippi	ms_s_ecc_2697	6780	tRNA	2026	2096	Gly	GCC
Mississippi	ms_s_ecc_2697	6780	tRNA	3693	3764	His	ATG
Mississippi	ms_s_ecc_2697	6780	tRNA	3064	2981	Tyr	GTA
Mississippi	ms_s_ecc_2697	6780	tRNA	2579	2506	Asp	GTC
Mississippi	ms_s_ecc_2697	6780	tRNA	1101	1010	Ser	TGA
Mississippi	ms_s_ecc_270	10080	gene					3649	4650	-	ms_s000181	PF00069	Protein kinase domain	sp|Q9SXB8|Y1133_ARATH G-type lectin S-receptor-like serine/threonine-protein kinase At1g11330 OS=Arabidopsis thaliana OX=3702 GN=At1g11330 PE=1 SV=3	#N/A
Mississippi	ms_s_ecc_270	10080	gene					2870	3530	-	ms_s000180	PF07714	Protein tyrosine and serine/threonine kinase	sp|Q9SXB8|Y1133_ARATH G-type lectin S-receptor-like serine/threonine-protein kinase At1g11330 OS=Arabidopsis thaliana OX=3702 GN=At1g11330 PE=1 SV=3	#N/A
Mississippi	ms_s_ecc_270	10080	gene					7513	9113	-	ms_s000182	PF07714	Protein tyrosine and serine/threonine kinase	sp|Q9SXB8|Y1133_ARATH G-type lectin S-receptor-like serine/threonine-protein kinase At1g11330 OS=Arabidopsis thaliana OX=3702 GN=At1g11330 PE=1 SV=3	#N/A
Mississippi	ms_s_ecc_2713	10815	gene					1867	2337	-	ms_s000156	PF01599	Ribosomal protein S27a	sp|P62981|RS27A_SOLTU Ubiquitin-40S ribosomal protein S27a OS=Solanum tuberosum OX=4113 GN=UBI3 PE=2 SV=2	#N/A
Mississippi	ms_s_ecc_2716	9300	gene					3522	3863	+	ms_s000214	PF00164	Ribosomal protein S12/S23	sp|A4GYN8|RR12B_POPTR 30S ribosomal protein S12-B, chloroplastic OS=Populus trichocarpa OX=3694 GN=rps12-B PE=3 SV=1	#N/A
Mississippi	ms_s_ecc_2716	9300	tRNA	2184	2113	Val	GAC
Mississippi	ms_s_ecc_2717	13260	gene					11535	12173	-	ms_s000096	PF00411	Ribosomal protein S11	sp|P06506|RR11_SPIOL 30S ribosomal protein S11, chloroplastic OS=Spinacia oleracea OX=3562 GN=rps11 PE=1 SV=4	#N/A
Mississippi	ms_s_ecc_2717	13260	gene					2383	3476	-	ms_s000095	PF00574	Clp protease	sp|A0A360|CLPP_COFAR ATP-dependent Clp protease proteolytic subunit OS=Coffea arabica OX=13443 GN=clpP PE=3 SV=1	#N/A
Mississippi	ms_s_ecc_2718	4167	gene					418	1170	-	ms_s000454	#N/A	#N/A	sp|F4IYF8|SYHC_ARATH Histidine--tRNA ligase, cytoplasmic OS=Arabidopsis thaliana OX=3702 GN=At3g02760 PE=2 SV=1	#N/A
Mississippi	ms_s_ecc_272	7590	tRNA	6991	7061	Gly	GCC
Mississippi	ms_s_ecc_2736	10800	tRNA	4268	4340	Thr	TGT
Mississippi	ms_s_ecc_2736	10800	tRNA	4065	3982	Leu	CAA
Mississippi	ms_s_ecc_2751	9720	gene					5258	8519	+	ms_s000205	PF00112	Papain family cysteine protease	sp|P43297|RD21A_ARATH Cysteine proteinase RD21A OS=Arabidopsis thaliana OX=3702 GN=RD21A PE=1 SV=1	#N/A
Mississippi	ms_s_ecc_2764	10020	gene					2963	3187	+	ms_s000190	PF00181	Ribosomal Proteins L2, RNA binding domain	sp|P29766|RL8_SOLLC 60S ribosomal protein L8 OS=Solanum lycopersicum OX=4081 GN=RPL8 PE=2 SV=1	#N/A
Mississippi	ms_s_ecc_2764	10020	gene					2307	2763	-	ms_s000189	PF00181	Ribosomal Proteins L2, RNA binding domain	sp|P46286|RL81_ARATH 60S ribosomal protein L8-1 OS=Arabidopsis thaliana OX=3702 GN=RPL8A PE=1 SV=2	#N/A
Mississippi	ms_s_ecc_2764	10020	gene					1347	1685	-	ms_s000188	PF03947	Ribosomal Proteins L2, C-terminal domain	sp|Q42064|RL83_ARATH 60S ribosomal protein L8-3 OS=Arabidopsis thaliana OX=3702 GN=RPL8C PE=2 SV=2	#N/A
Mississippi	ms_s_ecc_2764	10020	gene					3206	4770	+	ms_s000191	PF03947	Ribosomal Proteins L2, C-terminal domain	sp|Q42064|RL83_ARATH 60S ribosomal protein L8-3 OS=Arabidopsis thaliana OX=3702 GN=RPL8C PE=2 SV=2	#N/A
Mississippi	ms_s_ecc_2767	8308	gene					2	274	-	ms_s000253	PF16211	C-terminus of histone H2A	sp|Q9M531|H2A_EUPES Histone H2A OS=Euphorbia esula OX=3993 PE=2 SV=1	#N/A
Mississippi	ms_s_ecc_2767	8308	gene					349	877	-	ms_s000254	#N/A	#N/A	sp|Q6L500|H2A4_ORYSJ Probable histone H2A.4 OS=Oryza sativa subsp. japonica OX=39947 GN=Os05g0461400 PE=2 SV=1	#N/A
Mississippi	ms_s_ecc_2768	11160	tRNA	9825	9753	Thr	CGT
Mississippi	ms_s_ecc_2770	17400	tRNA	6940	6779	Ser	TGA
Mississippi	ms_s_ecc_2771	11375	gene					690	1075	-	ms_s000146	PF00085	Thioredoxin	sp|P29449|TRXH1_TOBAC Thioredoxin H-type 1 OS=Nicotiana tabacum OX=4097 PE=2 SV=1	#N/A
Mississippi	ms_s_ecc_2771	11375	tRNA	9521	9592	Thr	TGT
Mississippi	ms_s_ecc_2788	3921	gene					31	3221	+	ms_s000461	PF07714	Protein tyrosine and serine/threonine kinase	sp|P43298|TMK1_ARATH Receptor protein kinase TMK1 OS=Arabidopsis thaliana OX=3702 GN=TMK1 PE=1 SV=1	#N/A
Mississippi	ms_s_ecc_2798	9007	tRNA	421	493	Phe	GAA
Mississippi	ms_s_ecc_2798	9007	tRNA	970	1042	Phe	GAA
Mississippi	ms_s_ecc_2798	9007	tRNA	1518	1590	Phe	GAA
Mississippi	ms_s_ecc_2798	9007	tRNA	2070	2141	Phe	GAA
Mississippi	ms_s_ecc_2798	9007	tRNA	2621	2693	Phe	GAA
Mississippi	ms_s_ecc_2798	9007	tRNA	4784	4856	Phe	GAA
Mississippi	ms_s_ecc_2798	9007	tRNA	5334	5406	Phe	GAA
Mississippi	ms_s_ecc_2804	9887	tRNA	2370	2299	Thr	TGT
Mississippi	ms_s_ecc_2809	8250	gene					6885	7856	-	ms_s000257	PF03732	Retrotransposon gag protein	#N/A	AP_R.00g000470
Mississippi	ms_s_ecc_281	16650	gene					13663	13905	-	ms_s000043	PF00164	Ribosomal protein S12/S23	sp|Q0G9J5|RR12_LIRTU 30S ribosomal protein S12, chloroplastic OS=Liriodendron tulipifera OX=3415 GN=rps12-A PE=3 SV=1	#N/A
Mississippi	ms_s_ecc_281	16650	gene					15524	16603	-	ms_s000044	PF00346	Respiratory-chain NADH dehydrogenase, 49 Kd subunit	sp|Q9M3I5|NDHH_SPIOL NAD(P)H-quinone oxidoreductase subunit H, chloroplastic OS=Spinacia oleracea OX=3562 GN=ndhH PE=3 SV=1	#N/A
Mississippi	ms_s_ecc_281	16650	gene					1121	2328	-	ms_s000042	PF03947	Ribosomal Proteins L2, C-terminal domain	sp|Q589A7|RK2_SILLA 50S ribosomal protein L2, chloroplastic OS=Silene latifolia OX=37657 GN=rpl2 PE=3 SV=1	#N/A
Mississippi	ms_s_ecc_281	16650	tRNA	1182	1255	His	GTG
Mississippi	ms_s_ecc_2833	5220	gene					581	1459	-	ms_s000420	PF00179	Ubiquitin-conjugating enzyme	sp|Q42540|UBC7_ARATH Ubiquitin-conjugating enzyme E2 7 OS=Arabidopsis thaliana OX=3702 GN=UBC7 PE=1 SV=1	#N/A
Mississippi	ms_s_ecc_2842	6990	gene					1768	3467	-	ms_s000327	PF03501	Plectin/S10 domain	sp|P0DKK9|RS10B_ORYSJ 40S ribosomal protein S10-2 OS=Oryza sativa subsp. japonica OX=39947 GN=RPS10-2 PE=2 SV=1	#N/A
Mississippi	ms_s_ecc_2847	15600	tRNA	8301	8230	Gln	TTG
Mississippi	ms_s_ecc_2865	10430	tRNA	1342	1433	Ser	TGA
Mississippi	ms_s_ecc_2865	10430	tRNA	6108	6191	Tyr	GTA
Mississippi	ms_s_ecc_2865	10430	tRNA	6594	6667	Asp	GTC
Mississippi	ms_s_ecc_2865	10430	tRNA	5480	5409	His	ATG
Mississippi	ms_s_ecc_2865	10430	tRNA	418	348	Gly	GCC
Mississippi	ms_s_ecc_2867	4759	tRNA	4751	4680	Met	CAT
Mississippi	ms_s_ecc_2869	15252	tRNA	8749	8826	Cys	ACA
Mississippi	ms_s_ecc_2871	1968	tRNA	1028	957	Asp	GTC
Mississippi	ms_s_ecc_2871	1968	tRNA	653	582	Asp	GTC
Mississippi	ms_s_ecc_2871	1968	tRNA	281	210	Asp	GTC
Mississippi	ms_s_ecc_2876	12540	tRNA	4201	4274	Gln	TTG
Mississippi	ms_s_ecc_288	5547	tRNA	4956	4884	Ile	TAT
Mississippi	ms_s_ecc_2888	12172	gene					6495	6868	-	ms_s000126	#N/A	#N/A	#N/A	#N/A
Mississippi	ms_s_ecc_2891	3210	gene					537	878	+	ms_s000480	PF00164	Ribosomal protein S12/S23	sp|A4GYN8|RR12B_POPTR 30S ribosomal protein S12-B, chloroplastic OS=Populus trichocarpa OX=3694 GN=rps12-B PE=3 SV=1	#N/A
Mississippi	ms_s_ecc_2891	3210	tRNA	2405	2334	Val	GAC
Mississippi	ms_s_ecc_2892	19336	gene					62	586	+	ms_s000009	PF01058	NADH ubiquinone oxidoreductase, 20 Kd subunit	sp|Q9M3M0|NDHK_SPIOL NAD(P)H-quinone oxidoreductase subunit K, chloroplastic OS=Spinacia oleracea OX=3562 GN=ndhK PE=3 SV=3	#N/A
Mississippi	ms_s_ecc_2892	19336	tRNA	3575	3647	Thr	TGT
Mississippi	ms_s_ecc_2892	19336	tRNA	13412	13496	Ala	CGC
Mississippi	ms_s_ecc_2892	19336	tRNA	14769	14860	Ser	TGA
Mississippi	ms_s_ecc_2892	19336	tRNA	18902	18831	His	ATG
Mississippi	ms_s_ecc_2892	19336	tRNA	13844	13774	Gly	GCC
Mississippi	ms_s_ecc_2892	19336	tRNA	5130	5044	Ser	GGA
Mississippi	ms_s_ecc_2892	19336	tRNA	1972	1900	Phe	GAA
Mississippi	ms_s_ecc_2897	11656	tRNA	6649	6721	Thr	TGT
Mississippi	ms_s_ecc_2900	10514	tRNA	2507	2582	Arg	TCG
Mississippi	ms_s_ecc_2901	11926	gene					10816	11904	-	ms_s000136	PF01545	Cation efflux family	sp|Q8H329|MTP8_ORYSJ Metal tolerance protein 8 OS=Oryza sativa subsp. japonica OX=39947 GN=MTP8 PE=2 SV=2	#N/A
Mississippi	ms_s_ecc_2904	11190	tRNA	1494	1564	Gly	GCC
Mississippi	ms_s_ecc_2904	11190	tRNA	1926	1842	Ala	CGC
Mississippi	ms_s_ecc_2904	11190	tRNA	570	479	Ser	TGA
Mississippi	ms_s_ecc_2908	7410	tRNA	1701	1773	Arg	CCT
Mississippi	ms_s_ecc_2909	14920	gene					9348	13908	-	ms_s000063	PF01650	Peptidase C13 family	sp|P49043|VPE_CITSI Vacuolar-processing enzyme OS=Citrus sinensis OX=2711 PE=2 SV=1	#N/A
Mississippi	ms_s_ecc_2915	7372	tRNA	27	98	Asp	GTC
Mississippi	ms_s_ecc_2921	7752	gene					6430	7556	-	ms_s000289	PF00177	Ribosomal protein S7p/S5e	sp|O24111|RS5_NICPL 40S ribosomal protein S5 (Fragment) OS=Nicotiana plumbaginifolia OX=4092 GN=RPS5 PE=2 SV=1	#N/A
Mississippi	ms_s_ecc_2923	7487	gene					2917	6698	-	ms_s000304	PF00432	Prenyltransferase and squalene oxidase repeat	sp|Q84J75|PG2B1_ARATH Geranylgeranyl transferase type-2 subunit beta 1 OS=Arabidopsis thaliana OX=3702 GN=RGTB1 PE=1 SV=1	#N/A
Mississippi	ms_s_ecc_2926	7590	gene					1812	3053	+	ms_s000297	PF00334	Nucleoside diphosphate kinase	sp|O81372|NDK1_MESCR Nucleoside diphosphate kinase 1 OS=Mesembryanthemum crystallinum OX=3544 GN=NDKP1 PE=2 SV=1	#N/A
Mississippi	ms_s_ecc_2933	7975	gene					7429	7587	-	ms_s000272	PF04928	Poly(A) polymerase central domain	sp|Q9LMT2|PAPS1_ARATH Nuclear poly(A) polymerase 1 OS=Arabidopsis thaliana OX=3702 GN=PAPS1 PE=1 SV=1	#N/A
Mississippi	ms_s_ecc_2938	5400	gene					1989	2357	-	ms_s000412	PF04857	CAF1 family ribonuclease	sp|Q9SAI2|CAF1F_ARATH Probable CCR4-associated factor 1 homolog 6 OS=Arabidopsis thaliana OX=3702 GN=CAF1-6 PE=1 SV=1	#N/A
Mississippi	ms_s_ecc_2942	12185	gene					10052	12135	-	ms_s000124	PF00191	Annexin	sp|Q9C9X3|ANXD5_ARATH Annexin D5 OS=Arabidopsis thaliana OX=3702 GN=ANN5 PE=2 SV=2	#N/A
Mississippi	ms_s_ecc_2960	11880	gene					2693	5168	-	ms_s000137	PF00022	Actin	sp|Q8L4Y5|ARP7_ARATH Actin-related protein 7 OS=Arabidopsis thaliana OX=3702 GN=ARP7 PE=1 SV=1	#N/A
Mississippi	ms_s_ecc_2967	13928	gene					2358	3041	-	ms_s000078	PF01058	NADH ubiquinone oxidoreductase, 20 Kd subunit	sp|Q9M3M0|NDHK_SPIOL NAD(P)H-quinone oxidoreductase subunit K, chloroplastic OS=Spinacia oleracea OX=3562 GN=ndhK PE=3 SV=3	#N/A
Mississippi	ms_s_ecc_2967	13928	tRNA	972	1044	Phe	GAA
Mississippi	ms_s_ecc_2967	13928	tRNA	3695	3767	Thr	TGT
Mississippi	ms_s_ecc_2967	13928	tRNA	13538	13622	Ala	CGC
Mississippi	ms_s_ecc_2967	13928	tRNA	5250	5164	Ser	GGA
Mississippi	ms_s_ecc_2981	3750	tRNA	3064	3135	Val	GAC
Mississippi	ms_s_ecc_2983	6684	gene					2688	4184	-	ms_s000345	PF00006	ATP synthase alpha/beta family, nucleotide-binding domain	sp|P00825|ATPB_SPIOL ATP synthase subunit beta, chloroplastic OS=Spinacia oleracea OX=3562 GN=atpB PE=1 SV=2	#N/A
Mississippi	ms_s_ecc_2983	6684	tRNA	2079	2151	Glu	TTC
Mississippi	ms_s_ecc_2999	7503	gene					866	4401	-	ms_s000301	PF00125	Core histone H2A/H2B/H3/H4	sp|Q76MV0|H32_TOBAC Histone H3.2 OS=Nicotiana tabacum OX=4097 GN=B34 PE=1 SV=1	#N/A
Mississippi	ms_s_ecc_30	9172	gene					5516	6450	+	ms_s000222	PF00069	Protein kinase domain	sp|Q9SPK4|PPCK1_ARATH Phosphoenolpyruvate carboxylase kinase 1 OS=Arabidopsis thaliana OX=3702 GN=PPCK1 PE=1 SV=1	#N/A
Mississippi	ms_s_ecc_3007	14130	gene					201	4045	+	ms_s000071	PF00307	Calponin homology (CH) domain	sp|Q7G188|FIMB1_ARATH Fimbrin-1 OS=Arabidopsis thaliana OX=3702 GN=FIM1 PE=1 SV=2	#N/A
Mississippi	ms_s_ecc_3007	14130	gene					7362	12296	+	ms_s000072	PF01028	Eukaryotic DNA topoisomerase I, catalytic core	sp|Q9FJ79|TOP1B_ARATH DNA topoisomerase 1 beta OS=Arabidopsis thaliana OX=3702 GN=TOP1B PE=1 SV=1	#N/A
Mississippi	ms_s_ecc_301	13320	gene					9023	9100	-	ms_s000094	#N/A	#N/A	#N/A	#N/A
Mississippi	ms_s_ecc_3011	7299	gene					4991	6817	-	ms_s000310	PF00153	Mitochondrial carrier protein	sp|O49447|ADT3_ARATH ADP,ATP carrier protein 3, mitochondrial OS=Arabidopsis thaliana OX=3702 GN=AAC3 PE=1 SV=1	#N/A
Mississippi	ms_s_ecc_3014	7200	tRNA	6780	6867	Tyr	GTA
Mississippi	ms_s_ecc_302	2972	tRNA	136	220	Ala	CGC
Mississippi	ms_s_ecc_302	2972	tRNA	1495	1586	Ser	TGA
Mississippi	ms_s_ecc_302	2972	tRNA	569	499	Gly	GCC
Mississippi	ms_s_ecc_3021	18481	gene					4023	4364	+	ms_s000021	PF00164	Ribosomal protein S12/S23	sp|A4GYN8|RR12B_POPTR 30S ribosomal protein S12-B, chloroplastic OS=Populus trichocarpa OX=3694 GN=rps12-B PE=3 SV=1	#N/A
Mississippi	ms_s_ecc_3021	18481	gene					15699	16523	+	ms_s000022	PF00181	Ribosomal Proteins L2, RNA binding domain	sp|Q589A7|RK2_SILLA 50S ribosomal protein L2, chloroplastic OS=Silene latifolia OX=37657 GN=rpl2 PE=3 SV=1	#N/A
Mississippi	ms_s_ecc_3021	18481	tRNA	16844	16771	His	GTG
Mississippi	ms_s_ecc_3021	18481	tRNA	2684	2613	Val	GAC
Mississippi	ms_s_ecc_3025	3444	gene					104	3344	+	ms_s000475	PF13086	AAA domain	sp|Q8GYD9|SDE3_ARATH Probable RNA helicase SDE3 OS=Arabidopsis thaliana OX=3702 GN=SDE3 PE=1 SV=1	#N/A
Mississippi	ms_s_ecc_3027	7260	gene					691	1374	-	ms_s000316	PF01058	NADH ubiquinone oxidoreductase, 20 Kd subunit	sp|Q9M3M0|NDHK_SPIOL NAD(P)H-quinone oxidoreductase subunit K, chloroplastic OS=Spinacia oleracea OX=3562 GN=ndhK PE=3 SV=3	#N/A
Mississippi	ms_s_ecc_3027	7260	gene					5429	6926	+	ms_s000317	PF02874	ATP synthase alpha/beta family, beta-barrel domain	sp|Q9MU41|ATPB_MAGTR ATP synthase subunit beta, chloroplastic OS=Magnolia tripetala OX=44926 GN=atpB PE=3 SV=1	#N/A
Mississippi	ms_s_ecc_3027	7260	tRNA	3400	3472	Glu	TTC
Mississippi	ms_s_ecc_3035	5585	tRNA	3132	3212	Leu	AAG
Mississippi	ms_s_ecc_3038	8658	tRNA	3091	3174	Tyr	GTA
Mississippi	ms_s_ecc_3038	8658	tRNA	3577	3650	Asp	GTC
Mississippi	ms_s_ecc_3038	8658	tRNA	2463	2392	His	ATG
Mississippi	ms_s_ecc_3051	6810	tRNA	2380	2309	Val	GAC
Mississippi	ms_s_ecc_3051	6810	tRNA	297	120	Ile	GAT
Mississippi	ms_s_ecc_3067	17790	tRNA	6406	6477	His	ATG
Mississippi	ms_s_ecc_3067	17790	tRNA	5815	5744	His	ATG
Mississippi	ms_s_ecc_3074	1140	tRNA	733	662	Gly	GCC
Mississippi	ms_s_ecc_3077	8850	gene					1493	5300	-	ms_s000236	PF04446	tRNAHis guanylyltransferase	sp|F4IRQ5|THG1_ARATH tRNA(His) guanylyltransferase 1 OS=Arabidopsis thaliana OX=3702 GN=THG1 PE=1 SV=1	#N/A
Mississippi	ms_s_ecc_3079	6420	tRNA	3243	3171	Pro	GGG
Mississippi	ms_s_ecc_3085	3065	tRNA	2331	2404	Gln	TTG
Mississippi	ms_s_ecc_3085	3065	tRNA	2578	2651	Trp	CCA
Mississippi	ms_s_ecc_3092	12090	gene					5754	11110	+	ms_s000128	PF00271	Helicase conserved C-terminal domain	sp|Q9C813|DEAHD_ARATH ATP-dependent RNA helicase DEAH13 OS=Arabidopsis thaliana OX=3702 GN=FAS4 PE=2 SV=1	#N/A
Mississippi	ms_s_ecc_3107	8160	gene					89	2870	+	ms_s000265	PF00152	tRNA synthetases class II (D, K and N)	sp|O48593|SYNO_ARATH Asparagine--tRNA ligase, chloroplastic/mitochondrial OS=Arabidopsis thaliana OX=3702 GN=SYNO PE=2 SV=3	#N/A
Mississippi	ms_s_ecc_3122	13258	gene					813	2191	+	ms_s000097	PF00346	Respiratory-chain NADH dehydrogenase, 49 Kd subunit	sp|Q9M3I5|NDHH_SPIOL NAD(P)H-quinone oxidoreductase subunit H, chloroplastic OS=Spinacia oleracea OX=3562 GN=ndhH PE=3 SV=1	#N/A
Mississippi	ms_s_ecc_3122	13258	gene					5686	6366	-	ms_s000098	PF03947	Ribosomal Proteins L2, C-terminal domain	sp|Q589A7|RK2_SILLA 50S ribosomal protein L2, chloroplastic OS=Silene latifolia OX=37657 GN=rpl2 PE=3 SV=1	#N/A
Mississippi	ms_s_ecc_3126	6510	gene					1214	1897	-	ms_s000358	PF01058	NADH ubiquinone oxidoreductase, 20 Kd subunit	sp|Q9M3M0|NDHK_SPIOL NAD(P)H-quinone oxidoreductase subunit K, chloroplastic OS=Spinacia oleracea OX=3562 GN=ndhK PE=3 SV=3	#N/A
Mississippi	ms_s_ecc_3126	6510	tRNA	3140	3226	Ser	GGA
Mississippi	ms_s_ecc_3126	6510	tRNA	6295	6367	Phe	GAA
Mississippi	ms_s_ecc_3126	6510	tRNA	4695	4623	Thr	TGT
Mississippi	ms_s_ecc_3127	11970	tRNA	6091	6163	Lys	CTT
Mississippi	ms_s_ecc_3131	8034	gene					349	1221	-	ms_s000271	#N/A	#N/A	sp|Q8GYA6|PS13B_ARATH 26S proteasome non-ATPase regulatory subunit 13 homolog B OS=Arabidopsis thaliana OX=3702 GN=RPN9B PE=1 SV=1	#N/A
Mississippi	ms_s_ecc_3132	10260	tRNA	7583	7655	Thr	TGT
Mississippi	ms_s_ecc_3132	10260	tRNA	9140	9054	Ser	GGA
Mississippi	ms_s_ecc_3137	14850	gene					1266	11043	-	ms_s000065	PF04811	Sec23/Sec24 trunk domain	sp|Q4PE39|SEC23_USTMA Protein transport protein SEC23 OS=Ustilago maydis (strain 521 / FGSC 9021) OX=237631 GN=SEC23 PE=3 SV=1	#N/A
Mississippi	ms_s_ecc_3146	8790	tRNA	7448	7519	Glu	TTC
Mississippi	ms_s_ecc_3147	5490	tRNA	3799	3869	Gly	GCC
Mississippi	ms_s_ecc_315	990	tRNA	621	692	Gln	TTG
Mississippi	ms_s_ecc_316	960	tRNA	435	506	Gln	TTG
Mississippi	ms_s_ecc_3161	10075	gene					8150	9843	-	ms_s000184	PF01603	Protein phosphatase 2A regulatory B subunit (B56 family)	sp|Q9LU89|2A5N_ARATH Serine/threonine protein phosphatase 2A 59 kDa regulatory subunit B' eta isoform OS=Arabidopsis thaliana OX=3702 GN=B'ETA PE=1 SV=1	#N/A
Mississippi	ms_s_ecc_3176	2100	gene					1056	1881	+	ms_s000497	PF04062	ARP2/3 complex ARPC3 (21 kDa) subunit	sp|Q1ECJ7|ARPC3_ARATH Actin-related protein 2/3 complex subunit 3 OS=Arabidopsis thaliana OX=3702 GN=ARPC3 PE=1 SV=1	#N/A
Mississippi	ms_s_ecc_3183	14117	gene					5188	5709	+	ms_s000073	PF03947	Ribosomal Proteins L2, C-terminal domain	sp|P21434|RK2_NICDE 50S ribosomal protein L2, chloroplastic OS=Nicotiana debneyi OX=4089 GN=rpl2 PE=3 SV=1	#N/A
Mississippi	ms_s_ecc_3185	13398	gene					3103	9010	-	ms_s000092	PF01217	Clathrin adaptor complex small chain	sp|O22715|AP1M2_ARATH AP-1 complex subunit mu-2 OS=Arabidopsis thaliana OX=3702 GN=AP1M2 PE=1 SV=1	#N/A
Mississippi	ms_s_ecc_3199	18450	gene					11164	14594	+	ms_s000023	PF03357	Snf7	sp|Q9SKI2|VPS2A_ARATH Vacuolar protein sorting-associated protein 2 homolog 1 OS=Arabidopsis thaliana OX=3702 GN=VPS2.1 PE=1 SV=2	#N/A
Mississippi	ms_s_ecc_3200	21120	gene					2178	8794	-	ms_s000006	PF00171	Aldehyde dehydrogenase family	sp|Q56YU0|AL2C4_ARATH Aldehyde dehydrogenase family 2 member C4 OS=Arabidopsis thaliana OX=3702 GN=ALDH2C4 PE=1 SV=2	#N/A
Mississippi	ms_s_ecc_3208	6330	gene					4964	5188	-	ms_s000364	PF00658	Poly-adenylate binding protein, unique domain	sp|Q9FXA2|PABP8_ARATH Polyadenylate-binding protein 8 OS=Arabidopsis thaliana OX=3702 GN=PAB8 PE=1 SV=1	#N/A
Mississippi	ms_s_ecc_3213	9767	tRNA	1512	1585	Pro	TGG
Mississippi	ms_s_ecc_322	4350	tRNA	1823	1751	Ile	TAT
Mississippi	ms_s_ecc_322	4350	tRNA	1077	994	Asp	ATC
Mississippi	ms_s_ecc_3227	3390	gene					44	3359	+	ms_s000479	PF04408	Helicase associated domain (HA2)	sp|F4KGU4|DEAHC_ARATH ATP-dependent RNA helicase DEAH12, chloroplastic OS=Arabidopsis thaliana OX=3702 GN=At5g10370 PE=3 SV=1	#N/A
Mississippi	ms_s_ecc_3231	3540	tRNA	1553	1624	Asn	GTT
Mississippi	ms_s_ecc_3231	3540	tRNA	2237	2318	Tyr	GTA
Mississippi	ms_s_ecc_3233	7470	tRNA	7048	7121	Ser	ACT
Mississippi	ms_s_ecc_3245	6659	gene					180	1242	+	ms_s000346	PF00033	Cytochrome b/b6/petB	sp|P42792|CYB_ARATH Cytochrome b OS=Arabidopsis thaliana OX=3702 GN=MT-CYB PE=1 SV=2	#N/A
Mississippi	ms_s_ecc_3247	10860	gene					1	170	+	ms_s000154	#N/A	#N/A	#N/A	#N/A
Mississippi	ms_s_ecc_3260	5460	tRNA	2192	2119	Cys	GCA
Mississippi	ms_s_ecc_3263	9270	gene					3312	5649	-	ms_s000217	PF00664	ABC transporter transmembrane region	sp|Q9FNU2|AB25B_ORYSJ ABC transporter B family member 25 OS=Oryza sativa subsp. japonica OX=39947 GN=ABCB25 PE=2 SV=1	#N/A
Mississippi	ms_s_ecc_3269	17871	gene					4520	6677	+	ms_s000028	PF00171	Aldehyde dehydrogenase family	sp|C7A2A0|BALDH_ANTMA Benzaldehyde dehydrogenase, mitochondrial OS=Antirrhinum majus OX=4151 GN=BALDH PE=1 SV=1	#N/A
Mississippi	ms_s_ecc_327	4350	tRNA	1514	1586	Phe	GAA
Mississippi	ms_s_ecc_327	4350	tRNA	2663	2749	Ser	GGA
Mississippi	ms_s_ecc_327	4350	tRNA	4219	4147	Thr	TGT
Mississippi	ms_s_ecc_3274	8100	tRNA	4040	4119	Asp	GTC
Mississippi	ms_s_ecc_3304	9139	gene					5923	6453	+	ms_s000224	PF00160	Cyclophilin type peptidyl-prolyl cis-trans isomerase/CLD	sp|Q38867|CP19C_ARATH Peptidyl-prolyl cis-trans isomerase CYP19-3 OS=Arabidopsis thaliana OX=3702 GN=CYP19-3 PE=2 SV=2	#N/A
Mississippi	ms_s_ecc_3318	3060	gene					1225	1956	+	ms_s000484	PF00181	Ribosomal Proteins L2, RNA binding domain	sp|P06509|RK2_SPIOL 50S ribosomal protein L2, chloroplastic OS=Spinacia oleracea OX=3562 GN=rpl2-A PE=1 SV=4	#N/A
Mississippi	ms_s_ecc_3318	3060	tRNA	2276	2203	His	GTG
Mississippi	ms_s_ecc_3320	5700	tRNA	416	488	Ile	TAT
Mississippi	ms_s_ecc_3328	10557	gene					147	9104	-	ms_s000166	PF08264	Anticodon-binding domain of tRNA ligase	sp|P93736|SYVM1_ARATH Valine--tRNA ligase, mitochondrial 1 OS=Arabidopsis thaliana OX=3702 GN=TWN2 PE=1 SV=2	#N/A
Mississippi	ms_s_ecc_3334	10887	tRNA	10501	10583	Asp	ATC
Mississippi	ms_s_ecc_3341	12733	gene					1016	2197	-	ms_s000111	PF00346	Respiratory-chain NADH dehydrogenase, 49 Kd subunit	sp|Q9M3I5|NDHH_SPIOL NAD(P)H-quinone oxidoreductase subunit H, chloroplastic OS=Spinacia oleracea OX=3562 GN=ndhH PE=3 SV=1	#N/A
Mississippi	ms_s_ecc_3341	12733	tRNA	8622	8693	Asn	GTT
Mississippi	ms_s_ecc_3341	12733	tRNA	9303	9230	Arg	ACG
Mississippi	ms_s_ecc_3358	2280	tRNA	289	368	Arg	CCG
Mississippi	ms_s_ecc_336	2580	tRNA	2161	2090	Val	GAC
Mississippi	ms_s_ecc_3367	7410	gene					3121	7051	-	ms_s000308	PF07521	Zn-dependent metallo-hydrolase RNA specificity domain	sp|Q9C952|CPSF3_ARATH Cleavage and polyadenylation specificity factor subunit 3-I OS=Arabidopsis thaliana OX=3702 GN=CPSF73-I PE=1 SV=1	#N/A
Mississippi	ms_s_ecc_3372	7194	tRNA	2176	2247	Asn	GTT
Mississippi	ms_s_ecc_3373	15960	gene					13607	15738	-	ms_s000055	PF08276	PAN-like domain	sp|Q9SXB8|Y1133_ARATH G-type lectin S-receptor-like serine/threonine-protein kinase At1g11330 OS=Arabidopsis thaliana OX=3702 GN=At1g11330 PE=1 SV=3	#N/A
Mississippi	ms_s_ecc_3399	16585	gene					7089	7430	+	ms_s000045	PF00164	Ribosomal protein S12/S23	sp|A4GYN8|RR12B_POPTR 30S ribosomal protein S12-B, chloroplastic OS=Populus trichocarpa OX=3694 GN=rps12-B PE=3 SV=1	#N/A
Mississippi	ms_s_ecc_3399	16585	tRNA	5751	5680	Val	GAC
Mississippi	ms_s_ecc_3408	12335	tRNA	8959	9052	Ile	GAT
Mississippi	ms_s_ecc_3417	6734	tRNA	3081	3152	***	TTA
Mississippi	ms_s_ecc_3417	6734	tRNA	3314	3386	Gln	TTG
Mississippi	ms_s_ecc_3417	6734	tRNA	6366	6438	Phe	GAA
Mississippi	ms_s_ecc_342	8040	tRNA	6518	6446	Glu	CTC
Mississippi	ms_s_ecc_342	8040	tRNA	5492	5420	Glu	CTC
Mississippi	ms_s_ecc_3431	11513	tRNA	8381	8309	Thr	TGT
Mississippi	ms_s_ecc_3433	4110	gene					2622	3988	-	ms_s000457	PF16121	40S ribosomal protein S4 C-terminus	sp|Q8VYK6|RS43_ARATH 40S ribosomal protein S4-3 OS=Arabidopsis thaliana OX=3702 GN=RPS4D PE=2 SV=2	#N/A
Mississippi	ms_s_ecc_3434	4110	gene					1228	2594	-	ms_s000456	PF16121	40S ribosomal protein S4 C-terminus	sp|Q8VYK6|RS43_ARATH 40S ribosomal protein S4-3 OS=Arabidopsis thaliana OX=3702 GN=RPS4D PE=2 SV=2	#N/A
Mississippi	ms_s_ecc_3442	5460	gene					3227	4831	-	ms_s000407	PF00067	Cytochrome P450	sp|Q9LUC6|C7A14_ARATH Cytochrome P450 72A14 OS=Arabidopsis thaliana OX=3702 GN=CYP72A14 PE=2 SV=1	#N/A
Mississippi	ms_s_ecc_3452	7995	tRNA	2716	2644	Pro	TGG
Mississippi	ms_s_ecc_3452	7995	tRNA	2546	2472	Cys	GCA
Mississippi	ms_s_ecc_3452	7995	tRNA	2035	1962	Ser	ACT
Mississippi	ms_s_ecc_347	9900	gene					3472	3815	-	ms_s000195	PF00164	Ribosomal protein S12/S23	sp|Q0G9J5|RR12_LIRTU 30S ribosomal protein S12, chloroplastic OS=Liriodendron tulipifera OX=3415 GN=rps12-A PE=3 SV=1	#N/A
Mississippi	ms_s_ecc_347	9900	gene					2438	2867	-	ms_s000194	PF00177	Ribosomal protein S7p/S5e	sp|P82129|RR7_SPIOL 30S ribosomal protein S7, chloroplastic OS=Spinacia oleracea OX=3562 GN=rps7-A PE=1 SV=3	#N/A
Mississippi	ms_s_ecc_347	9900	tRNA	5155	5226	Val	GAC
Mississippi	ms_s_ecc_3482	6270	tRNA	3121	3050	Pro	TGG
Mississippi	ms_s_ecc_3482	6270	tRNA	2045	1974	Ser	TGA
Mississippi	ms_s_ecc_3498	3450	tRNA	619	547	Ile	TAT
Mississippi	ms_s_ecc_3519	3780	gene					11	728	-	ms_s000464	PF03947	Ribosomal Proteins L2, C-terminal domain	sp|Q589A7|RK2_SILLA 50S ribosomal protein L2, chloroplastic OS=Silene latifolia OX=37657 GN=rpl2 PE=3 SV=1	#N/A
Mississippi	ms_s_ecc_3519	3780	tRNA	3327	3400	His	GTG
Mississippi	ms_s_ecc_3532	8610	gene					3988	4816	+	ms_s000244	PF03732	Retrotransposon gag protein	#N/A	AP_R.00g000470
Mississippi	ms_s_ecc_3532	8610	gene					3640	3978	+	ms_s000243	#N/A	#N/A	#N/A	#N/A
Mississippi	ms_s_ecc_3544	5309	tRNA	2631	2714	Tyr	GTA
Mississippi	ms_s_ecc_3544	5309	tRNA	3117	3190	Asp	GTC
Mississippi	ms_s_ecc_3544	5309	tRNA	2003	1932	His	ATG
Mississippi	ms_s_ecc_3554	11948	tRNA	834	917	***	TCA
Mississippi	ms_s_ecc_3562	8241	tRNA	2664	2592	Val	TAC
Mississippi	ms_s_ecc_3564	8580	tRNA	8244	8173	Asp	GTC
Mississippi	ms_s_ecc_3564	8580	tRNA	7843	7772	Asp	GTC
Mississippi	ms_s_ecc_3564	8580	tRNA	7471	7400	Asp	GTC
Mississippi	ms_s_ecc_3564	8580	tRNA	6936	6865	Asp	GTC
Mississippi	ms_s_ecc_357	2250	tRNA	1954	1883	Gly	GCC
Mississippi	ms_s_ecc_358	16440	gene					8965	9468	+	ms_s000046	PF13639	Ring finger domain	sp|P0CH30|RING1_GOSHI E3 ubiquitin-protein ligase RING1 OS=Gossypium hirsutum OX=3635 GN=RING1 PE=1 SV=1	#N/A
Mississippi	ms_s_ecc_3581	6900	gene					1380	6298	-	ms_s000330	PF00996	GDP dissociation inhibitor	sp|Q96254|GDI1_ARATH Guanosine nucleotide diphosphate dissociation inhibitor 1 OS=Arabidopsis thaliana OX=3702 GN=GDI1 PE=1 SV=1	#N/A
Mississippi	ms_s_ecc_3616	3690	tRNA	1897	1981	Ile	GAT
Mississippi	ms_s_ecc_3616	3690	tRNA	3471	3542	Val	GAC
Mississippi	ms_s_ecc_3623	5760	gene					2258	4117	+	ms_s000389	PF00079	Serpin (serine protease inhibitor)	sp|Q40066|SPZX_HORVU Serpin-ZX OS=Hordeum vulgare OX=4513 GN=PAZX PE=1 SV=1	#N/A
Mississippi	ms_s_ecc_3625	9962	tRNA	968	1040	Ala	TGC
Mississippi	ms_s_ecc_3632	11820	tRNA	1482	1553	Ile	AAT
Mississippi	ms_s_ecc_3636	4800	gene					1272	1955	+	ms_s000436	PF01058	NADH ubiquinone oxidoreductase, 20 Kd subunit	sp|Q9M3M0|NDHK_SPIOL NAD(P)H-quinone oxidoreductase subunit K, chloroplastic OS=Spinacia oleracea OX=3562 GN=ndhK PE=3 SV=3	#N/A
Mississippi	ms_s_ecc_3636	4800	tRNA	3340	3268	Phe	GAA
Mississippi	ms_s_ecc_3642	6420	tRNA	5777	5849	Lys	TTT
Mississippi	ms_s_ecc_3669	12924	gene					2772	8911	+	ms_s000103	PF13307	Helicase C-terminal domain	sp|Q8W4M7|ERCC2_ARATH General transcription and DNA repair factor IIH helicase subunit XPD OS=Arabidopsis thaliana OX=3702 GN=XPD PE=1 SV=1	#N/A
Mississippi	ms_s_ecc_3671	13465	gene					9761	10715	+	ms_s000089	PF00225	Kinesin motor domain	sp|B9FL70|KN14K_ORYSJ Kinesin-like protein KIN-14K OS=Oryza sativa subsp. japonica OX=39947 GN=KIN14K PE=2 SV=1	#N/A
Mississippi	ms_s_ecc_3672	13157	gene					8862	10949	+	ms_s000102	PF01466	Skp1 family, dimerisation domain	sp|Q39255|SKP1A_ARATH SKP1-like protein 1A OS=Arabidopsis thaliana OX=3702 GN=SKP1A PE=1 SV=1	#N/A
Mississippi	ms_s_ecc_3678	10380	tRNA	9838	9766	Ala	TGC
Mississippi	ms_s_ecc_368	5313	tRNA	1066	995	Asp	GTC
Mississippi	ms_s_ecc_368	5313	tRNA	694	623	Asp	GTC
Mississippi	ms_s_ecc_368	5313	tRNA	322	251	Asp	GTC
Mississippi	ms_s_ecc_37	9570	tRNA	9522	9443	Gln	TTG
Mississippi	ms_s_ecc_3705	12158	gene					4469	7234	-	ms_s000127	PF00069	Protein kinase domain	sp|Q40353|MMK2_MEDSA Mitogen-activated protein kinase homolog MMK2 OS=Medicago sativa OX=3879 GN=MMK2 PE=2 SV=1	#N/A
Mississippi	ms_s_ecc_3705	12158	tRNA	3817	3744	Val	CAC
Mississippi	ms_s_ecc_3708	18600	gene					8913	10292	+	ms_s000016	PF00006	ATP synthase alpha/beta family, nucleotide-binding domain	sp|P00825|ATPB_SPIOL ATP synthase subunit beta, chloroplastic OS=Spinacia oleracea OX=3562 GN=atpB PE=1 SV=2	#N/A
Mississippi	ms_s_ecc_3708	18600	gene					12927	13610	+	ms_s000017	PF01058	NADH ubiquinone oxidoreductase, 20 Kd subunit	sp|Q9M3M0|NDHK_SPIOL NAD(P)H-quinone oxidoreductase subunit K, chloroplastic OS=Spinacia oleracea OX=3562 GN=ndhK PE=3 SV=3	#N/A
Mississippi	ms_s_ecc_3708	18600	tRNA	15787	15860	Gln	TTG
Mississippi	ms_s_ecc_3708	18600	tRNA	10900	10828	Glu	TTC
Mississippi	ms_s_ecc_3712	9738	gene					6073	6315	+	ms_s000204	PF00164	Ribosomal protein S12/S23	sp|Q0G9J5|RR12_LIRTU 30S ribosomal protein S12, chloroplastic OS=Liriodendron tulipifera OX=3415 GN=rps12-A PE=3 SV=1	#N/A
Mississippi	ms_s_ecc_3720	2952	tRNA	1123	1050	His	GTG
Mississippi	ms_s_ecc_3727	7295	gene					1074	2010	-	ms_s000311	PF00515	Tetratricopeptide repeat	sp|Q8LGU6|CD27B_ARATH Cell division cycle protein 27 homolog B OS=Arabidopsis thaliana OX=3702 GN=CDC27B PE=1 SV=1	#N/A
Mississippi	ms_s_ecc_3737	6427	gene					2261	6083	+	ms_s000360	PF00005	ABC transporter	sp|Q9LHK4|AB8B_ARATH Putative ABC transporter B family member 8 OS=Arabidopsis thaliana OX=3702 GN=ABCB8 PE=5 SV=1	#N/A
Mississippi	ms_s_ecc_3741	13890	gene					3278	8596	+	ms_s000080	PF08241	Methyltransferase domain	sp|Q9LVD0|RID2_ARATH 18S rRNA (guanine-N(7))-methyltransferase RID2 OS=Arabidopsis thaliana OX=3702 GN=RID2 PE=1 SV=1	#N/A
Mississippi	ms_s_ecc_3742	7710	tRNA	6668	6595	Trp	CCA
Mississippi	ms_s_ecc_3748	9180	tRNA	6652	6572	Leu	TAA
Mississippi	ms_s_ecc_3785	6300	gene					5255	5651	-	ms_s000366	PF03188	Eukaryotic cytochrome b561	sp|Q8L856|ACFR1_ARATH Transmembrane ascorbate ferrireductase 1 OS=Arabidopsis thaliana OX=3702 GN=CYB561A PE=1 SV=1	#N/A
Mississippi	ms_s_ecc_3785	6300	gene					629	1015	-	ms_s000365	PF03188	Eukaryotic cytochrome b561	sp|Q8L856|ACFR1_ARATH Transmembrane ascorbate ferrireductase 1 OS=Arabidopsis thaliana OX=3702 GN=CYB561A PE=1 SV=1	#N/A
Mississippi	ms_s_ecc_3786	2070	tRNA	2027	1955	Phe	GAA
Mississippi	ms_s_ecc_3787	10875	tRNA	3636	3564	Asp	ATC
Mississippi	ms_s_ecc_3790	4650	tRNA	3203	3287	Ala	CGC
Mississippi	ms_s_ecc_3791	1410	tRNA	997	925	Glu	CTC
Mississippi	ms_s_ecc_3803	3210	tRNA	154	226	Asp	ATC
Mississippi	ms_s_ecc_3807	6090	gene					3291	3707	+	ms_s000379	PF00411	Ribosomal protein S11	sp|P06506|RR11_SPIOL 30S ribosomal protein S11, chloroplastic OS=Spinacia oleracea OX=3562 GN=rps11 PE=1 SV=4	#N/A
Mississippi	ms_s_ecc_3813	6510	tRNA	5489	5562	Val	AAC
Mississippi	ms_s_ecc_3817	8490	tRNA	2823	2895	Thr	TGT
Mississippi	ms_s_ecc_3823	7320	gene					191	4314	-	ms_s000309	#N/A	#N/A	sp|Q8VZK9|CSLE1_ARATH Cellulose synthase-like protein E1 OS=Arabidopsis thaliana OX=3702 GN=CSLE1 PE=2 SV=1	#N/A
Mississippi	ms_s_ecc_3826	7680	gene					493	5223	+	ms_s000293	#N/A	#N/A	#N/A	#N/A
Mississippi	ms_s_ecc_3831	11490	tRNA	833	904	Val	GAC
Mississippi	ms_s_ecc_3831	11490	tRNA	8714	8787	Arg	ACG
Mississippi	ms_s_ecc_3831	11490	tRNA	9395	9324	Asn	GTT
Mississippi	ms_s_ecc_3856	7470	tRNA	1895	1822	Gln	TTG
Mississippi	ms_s_ecc_3864	9420	tRNA	3964	3892	Thr	TGT
Mississippi	ms_s_ecc_3864	9420	tRNA	2854	2777	Gln	TTG
Mississippi	ms_s_ecc_3867	9855	tRNA	9560	9633	Arg	ACG
Mississippi	ms_s_ecc_3867	9855	tRNA	405	334	Asn	GTT
Mississippi	ms_s_ecc_3879	9300	gene					2	2308	+	ms_s000212	PF00113	Enolase, C-terminal TIM barrel domain	sp|P42896|ENO_RICCO Enolase OS=Ricinus communis OX=3988 PE=2 SV=1	#N/A
Mississippi	ms_s_ecc_3879	9300	gene					4525	6542	+	ms_s000213	PF00642	Zinc finger C-x8-C-x5-C-x3-H type (and similar)	sp|Q9FMY5|U2AFB_ARATH Splicing factor U2af small subunit B OS=Arabidopsis thaliana OX=3702 GN=U2AF35B PE=1 SV=1	#N/A
Mississippi	ms_s_ecc_3888	7050	tRNA	4543	4616	Gln	TTG
Mississippi	ms_s_ecc_3916	10071	gene					172	852	+	ms_s000185	PF00181	Ribosomal Proteins L2, RNA binding domain	sp|Q2VEB7|RK2_SOLTU 50S ribosomal protein L2, chloroplastic OS=Solanum tuberosum OX=4113 GN=rpl2-A PE=3 SV=1	#N/A
Mississippi	ms_s_ecc_3916	10071	gene					5992	6408	+	ms_s000186	PF00411	Ribosomal protein S11	sp|P06506|RR11_SPIOL 30S ribosomal protein S11, chloroplastic OS=Spinacia oleracea OX=3562 GN=rps11 PE=1 SV=4	#N/A
Mississippi	ms_s_ecc_3920	3215	tRNA	2632	2560	Ala	AGC
Mississippi	ms_s_ecc_3920	3215	tRNA	1925	1853	Ala	AGC
Mississippi	ms_s_ecc_3920	3215	tRNA	899	827	Ala	AGC
Mississippi	ms_s_ecc_3920	3215	tRNA	479	407	Ala	AGC
Mississippi	ms_s_ecc_3927	21060	gene					13221	14404	-	ms_s000007	PF00574	Clp protease	sp|P12210|CLPP_TOBAC ATP-dependent Clp protease proteolytic subunit OS=Nicotiana tabacum OX=4097 GN=clpP PE=2 SV=1	#N/A
Mississippi	ms_s_ecc_3927	21060	tRNA	9837	9764	Gln	TTG
Mississippi	ms_s_ecc_3931	12090	gene					9940	11200	-	ms_s000130	PF00071	Ras family	sp|Q39435|RAC1_BETVU Rac-like GTP-binding protein RHO1 OS=Beta vulgaris OX=161934 GN=RHO1 PE=2 SV=1	#N/A
Mississippi	ms_s_ecc_3931	12090	gene					6499	7232	-	ms_s000129	PF00179	Ubiquitin-conjugating enzyme	sp|P35133|UBC10_ARATH Ubiquitin-conjugating enzyme E2 10 OS=Arabidopsis thaliana OX=3702 GN=UBC10 PE=1 SV=1	#N/A
Mississippi	ms_s_ecc_3938	14400	tRNA	4586	4514	Met	CAT
Mississippi	ms_s_ecc_3956	3990	tRNA	3580	3506	Thr	TGT
Mississippi	ms_s_ecc_3959	2750	gene					69	2723	+	ms_s000490	PF02874	ATP synthase alpha/beta family, beta-barrel domain	sp|B1NWD5|ATPA_MANES ATP synthase subunit alpha, chloroplastic OS=Manihot esculenta OX=3983 GN=atpA PE=3 SV=1	#N/A
Mississippi	ms_s_ecc_3959	2750	tRNA	1499	1411	Thr	CGT
Mississippi	ms_s_ecc_3959	2750	tRNA	583	512	Arg	TCT
Mississippi	ms_s_ecc_3960	2790	gene					1039	2286	+	ms_s000486	PF02874	ATP synthase alpha/beta family, beta-barrel domain	sp|B1NWD5|ATPA_MANES ATP synthase subunit alpha, chloroplastic OS=Manihot esculenta OX=3983 GN=atpA PE=3 SV=1	#N/A
Mississippi	ms_s_ecc_3960	2790	tRNA	2636	2565	Arg	TCT
Mississippi	ms_s_ecc_3960	2790	tRNA	802	714	Thr	CGT
Mississippi	ms_s_ecc_3964	4033	gene					2851	3275	+	ms_s000460	#N/A	#N/A	sp|P60039|RL73_ARATH 60S ribosomal protein L7-3 OS=Arabidopsis thaliana OX=3702 GN=RPL7C PE=2 SV=1	#N/A
Mississippi	ms_s_ecc_3976	7004	gene					730	1071	-	ms_s000326	PF00164	Ribosomal protein S12/S23	sp|A4GYN8|RR12B_POPTR 30S ribosomal protein S12-B, chloroplastic OS=Populus trichocarpa OX=3694 GN=rps12-B PE=3 SV=1	#N/A
Mississippi	ms_s_ecc_3976	7004	tRNA	2409	2480	Val	GAC
Mississippi	ms_s_ecc_3979	14054	gene					3747	6390	+	ms_s000074	PF01564	Spermine/spermidine synthase domain	sp|O48658|SPDS1_HYONI Spermidine synthase 1 OS=Hyoscyamus niger OX=4079 PE=2 SV=1	#N/A
Mississippi	ms_s_ecc_3984	12000	gene					2468	7066	+	ms_s000135	PF05291	Bystin	sp|Q8RWS4|BYST_ARATH Bystin OS=Arabidopsis thaliana OX=3702 GN=ENP1 PE=1 SV=1	#N/A
Mississippi	ms_s_ecc_3993	23202	tRNA	10806	10879	Thr	AGT
Mississippi	ms_s_ecc_3993	23202	tRNA	10949	11021	Ala	TGC
Mississippi	ms_s_ecc_3993	23202	tRNA	12438	12511	Phe	GAA
Mississippi	ms_s_ecc_3993	23202	tRNA	12581	12653	Ala	CGC
Mississippi	ms_s_ecc_3993	23202	tRNA	18159	18087	Asp	ATC
Mississippi	ms_s_ecc_3997	15510	gene					2002	5230	-	ms_s000058	PF00400	WD domain, G-beta repeat	sp|Q9P2S5|WRP73_HUMAN WD repeat-containing protein WRAP73 OS=Homo sapiens OX=9606 GN=WRAP73 PE=1 SV=1	#N/A
Mississippi	ms_s_ecc_3997	15510	gene					12291	13302	+	ms_s000059	PF00900	Ribosomal family S4e	sp|P46300|RS4_SOLTU 40S ribosomal protein S4 OS=Solanum tuberosum OX=4113 GN=RPS4 PE=2 SV=1	#N/A
Mississippi	ms_s_ecc_4000	6364	gene					2429	3019	-	ms_s000363	PF00306	ATP synthase alpha/beta chain, C terminal domain	sp|P06450|ATPA_SPIOL ATP synthase subunit alpha, chloroplastic OS=Spinacia oleracea OX=3562 GN=atpA PE=1 SV=1	#N/A
Mississippi	ms_s_ecc_4000	6364	tRNA	1347	1435	Thr	CGT
Mississippi	ms_s_ecc_4000	6364	tRNA	2263	2334	Arg	TCT
Mississippi	ms_s_ecc_4000	6364	tRNA	5748	5677	Gln	TTG
Mississippi	ms_s_ecc_4000	6364	tRNA	704	617	Ser	GCT
Mississippi	ms_s_ecc_401	6687	tRNA	4423	4339	Pro	TGG
Mississippi	ms_s_ecc_4026	5790	gene					423	1295	+	ms_s000388	PF00481	Protein phosphatase 2C	sp|Q8RX37|P2C02_ARATH Probable protein phosphatase 2C 2 OS=Arabidopsis thaliana OX=3702 GN=At1g07160 PE=2 SV=1	#N/A
Mississippi	ms_s_ecc_4027	4141	tRNA	1894	1823	Gln	TTG
Mississippi	ms_s_ecc_4034	4080	gene					3721	4063	+	ms_s000458	PF00164	Ribosomal protein S12/S23	sp|Q0G9J5|RR12_LIRTU 30S ribosomal protein S12, chloroplastic OS=Liriodendron tulipifera OX=3415 GN=rps12-A PE=3 SV=1	#N/A
Mississippi	ms_s_ecc_4034	4080	tRNA	2382	2311	Val	GAC
Mississippi	ms_s_ecc_4041	2910	tRNA	2785	2858	Arg	ACG
Mississippi	ms_s_ecc_4041	2910	tRNA	584	513	Asn	GTT
Mississippi	ms_s_ecc_4049	15253	gene					2625	4121	+	ms_s000062	PF00006	ATP synthase alpha/beta family, nucleotide-binding domain	sp|P00825|ATPB_SPIOL ATP synthase subunit beta, chloroplastic OS=Spinacia oleracea OX=3562 GN=atpB PE=1 SV=2	#N/A
Mississippi	ms_s_ecc_4049	15253	tRNA	6290	6363	Gln	TTG
Mississippi	ms_s_ecc_4049	15253	tRNA	4729	4657	Glu	TTC
Mississippi	ms_s_ecc_4073	12821	gene					1801	5847	-	ms_s000109	PF01058	NADH ubiquinone oxidoreductase, 20 Kd subunit	sp|P42027|NDUS7_BRAOL NADH dehydrogenase [ubiquinone] iron-sulfur protein 7, mitochondrial OS=Brassica oleracea OX=3712 PE=2 SV=1	#N/A
Mississippi	ms_s_ecc_4073	12821	gene					9279	11056	-	ms_s000110	#N/A	#N/A	sp|Q39247|2ABB_ARATH Serine/threonine protein phosphatase 2A 55 kDa regulatory subunit B beta isoform OS=Arabidopsis thaliana OX=3702 GN=PP2AB2 PE=1 SV=1	#N/A
Mississippi	ms_s_ecc_4073	12821	tRNA	6707	6635	Asp	GTC
Mississippi	ms_s_ecc_4074	8460	tRNA	4021	3948	Asp	ATC
Mississippi	ms_s_ecc_4083	8165	gene					3919	4191	+	ms_s000263	PF00076	RNA recognition motif. (a.k.a. RRM, RBD, or RNP domain)	sp|Q39244|RU1A_ARATH U1 small nuclear ribonucleoprotein A OS=Arabidopsis thaliana OX=3702 GN=U1A PE=1 SV=1	#N/A
Mississippi	ms_s_ecc_4083	8165	gene					5872	6220	+	ms_s000264	PF00076	RNA recognition motif. (a.k.a. RRM, RBD, or RNP domain)	sp|Q0DKM4|RU1A_ORYSJ U1 small nuclear ribonucleoprotein A OS=Oryza sativa subsp. japonica OX=39947 GN=Os05g0154800 PE=3 SV=1	#N/A
Mississippi	ms_s_ecc_409	847	gene					56	846	+	ms_s000505	PF00006	ATP synthase alpha/beta family, nucleotide-binding domain	sp|B1NWD5|ATPA_MANES ATP synthase subunit alpha, chloroplastic OS=Manihot esculenta OX=3983 GN=atpA PE=3 SV=1	#N/A
Mississippi	ms_s_ecc_4092	6810	gene					357	799	+	ms_s000336	PF00085	Thioredoxin	sp|Q38879|TRXH2_ARATH Thioredoxin H2 OS=Arabidopsis thaliana OX=3702 GN=TRX2 PE=1 SV=2	#N/A
Mississippi	ms_s_ecc_4092	6810	tRNA	211	139	Ala	AGC
Mississippi	ms_s_ecc_410	7650	gene					3823	4044	-	ms_s000295	PF00240	Ubiquitin family	sp|Q9FGZ9|UBL5_ARATH Ubiquitin-like protein 5 OS=Arabidopsis thaliana OX=3702 GN=UBL5 PE=3 SV=1	#N/A
Mississippi	ms_s_ecc_4102	5130	gene					1864	2595	-	ms_s000424	PF00181	Ribosomal Proteins L2, RNA binding domain	sp|P06509|RK2_SPIOL 50S ribosomal protein L2, chloroplastic OS=Spinacia oleracea OX=3562 GN=rpl2-A PE=1 SV=4	#N/A
Mississippi	ms_s_ecc_4108	4943	gene					827	3141	+	ms_s000432	PF06628	Catalase-related immune-responsive	sp|P25819|CATA2_ARATH Catalase-2 OS=Arabidopsis thaliana OX=3702 GN=CAT2 PE=1 SV=3	#N/A
Mississippi	ms_s_ecc_4117	8146	gene					143	370	-	ms_s000266	PF00329	Respiratory-chain NADH dehydrogenase, 30 Kd subunit	sp|Q33994|NDUS3_BETTR NADH dehydrogenase [ubiquinone] iron-sulfur protein 3 OS=Beta trigyna OX=19769 GN=NAD9 PE=3 SV=1	#N/A
Mississippi	ms_s_ecc_4117	8146	tRNA	8046	7973	Gln	TTG
Mississippi	ms_s_ecc_4117	8146	tRNA	7799	7726	Trp	CCA
Mississippi	ms_s_ecc_4129	9661	tRNA	7306	7378	Thr	AGT
Mississippi	ms_s_ecc_4131	10241	gene					4465	4881	-	ms_s000175	PF00411	Ribosomal protein S11	sp|P06506|RR11_SPIOL 30S ribosomal protein S11, chloroplastic OS=Spinacia oleracea OX=3562 GN=rps11 PE=1 SV=4	#N/A
Mississippi	ms_s_ecc_4141	3967	tRNA	3450	3522	Glu	CTC
Mississippi	ms_s_ecc_4152	11430	tRNA	4767	4695	Thr	TGT
Mississippi	ms_s_ecc_4161	8880	tRNA	2326	2397	Thr	TGT
Mississippi	ms_s_ecc_4165	3420	gene					33	710	-	ms_s000476	PF03079	ARD/ARD' family	sp|F6HDT7|MTND2_VITVI 1,2-dihydroxy-3-keto-5-methylthiopentene dioxygenase 2 OS=Vitis vinifera OX=29760 GN=VIT_05s0020g04080 PE=3 SV=1	#N/A
Mississippi	ms_s_ecc_4165	3420	gene					2946	3180	-	ms_s000477	PF03079	ARD/ARD' family	sp|F6HDT7|MTND2_VITVI 1,2-dihydroxy-3-keto-5-methylthiopentene dioxygenase 2 OS=Vitis vinifera OX=29760 GN=VIT_05s0020g04080 PE=3 SV=1	#N/A
Mississippi	ms_s_ecc_4166	9000	gene					8881	8970	+	ms_s000232	#N/A	#N/A	#N/A	#N/A
Mississippi	ms_s_ecc_4166	9000	tRNA	4721	4794	His	GTG
Mississippi	ms_s_ecc_4172	7290	gene					336	1043	+	ms_s000312	PF00230	Major intrinsic protein	sp|P42767|PIP1_ATRCA Aquaporin PIP-type OS=Atriplex canescens OX=35922 PE=2 SV=1	#N/A
Mississippi	ms_s_ecc_4173	4260	gene					2	1427	-	ms_s000449	PF00318	Ribosomal protein S2	sp|O65751|RSSA_CICAR 40S ribosomal protein SA OS=Cicer arietinum OX=3827 GN=RAP40 PE=2 SV=1	#N/A
Mississippi	ms_s_ecc_4178	6273	gene					971	5415	-	ms_s000367	PF07521	Zn-dependent metallo-hydrolase RNA specificity domain	sp|Q9C952|CPSF3_ARATH Cleavage and polyadenylation specificity factor subunit 3-I OS=Arabidopsis thaliana OX=3702 GN=CPSF73-I PE=1 SV=1	#N/A
Mississippi	ms_s_ecc_4189	4500	tRNA	2928	2855	Ile	AAT
Mississippi	ms_s_ecc_4194	4920	tRNA	4033	4104	Lys	TTT
Mississippi	ms_s_ecc_4202	4243	gene					165	876	+	ms_s000450	PF00069	Protein kinase domain	sp|Q1PFB9|AGC17_ARATH Serine/threonine-protein kinase AGC1-7 OS=Arabidopsis thaliana OX=3702 GN=AGC1-7 PE=1 SV=1	#N/A
Mississippi	ms_s_ecc_4208	5076	gene					2237	2954	+	ms_s000425	PF00025	ADP-ribosylation factor family	sp|Q96361|ARF1_BRARP ADP-ribosylation factor 1 OS=Brassica rapa subsp. pekinensis OX=51351 GN=ARF1 PE=2 SV=3	#N/A
Mississippi	ms_s_ecc_4209	6600	gene					24	818	-	ms_s000351	PF13639	Ring finger domain	sp|P0CH30|RING1_GOSHI E3 ubiquitin-protein ligase RING1 OS=Gossypium hirsutum OX=3635 GN=RING1 PE=1 SV=1	#N/A
Mississippi	ms_s_ecc_4215	10241	gene					8234	8680	-	ms_s000174	PF00380	Ribosomal protein S9/S16	sp|P46293|RS16_GOSHI 40S ribosomal protein S16 OS=Gossypium hirsutum OX=3635 GN=RPS16 PE=2 SV=1	#N/A
Mississippi	ms_s_ecc_4225	9090	tRNA	3691	3856	Thr	GGT
Mississippi	ms_s_ecc_424	8523	tRNA	8031	8103	Thr	TGT
Mississippi	ms_s_ecc_4244	4500	gene					2025	2849	-	ms_s000444	PF00181	Ribosomal Proteins L2, RNA binding domain	sp|Q589A7|RK2_SILLA 50S ribosomal protein L2, chloroplastic OS=Silene latifolia OX=37657 GN=rpl2 PE=3 SV=1	#N/A
Mississippi	ms_s_ecc_4248	13590	tRNA	11385	11456	Asn	GTT
Mississippi	ms_s_ecc_4248	13590	tRNA	12068	11995	Arg	ACG
Mississippi	ms_s_ecc_4250	8180	tRNA	296	368	Thr	TGT
Mississippi	ms_s_ecc_4262	16530	tRNA	13347	13418	Ile	TAT
Mississippi	ms_s_ecc_4265	5849	tRNA	1382	1311	Cys	ACA
Mississippi	ms_s_ecc_4289	6630	gene					4464	4805	-	ms_s000347	PF00164	Ribosomal protein S12/S23	sp|A4GYN8|RR12B_POPTR 30S ribosomal protein S12-B, chloroplastic OS=Populus trichocarpa OX=3694 GN=rps12-B PE=3 SV=1	#N/A
Mississippi	ms_s_ecc_4289	6630	tRNA	6143	6214	Val	GAC
Mississippi	ms_s_ecc_4293	12480	tRNA	10035	10107	Val	TAC
Mississippi	ms_s_ecc_4296	5260	tRNA	5141	5069	Val	TAC
Mississippi	ms_s_ecc_4297	9059	tRNA	1100	1171	Lys	TTT
Mississippi	ms_s_ecc_4305	7710	tRNA	7058	7130	Ala	TGC
Mississippi	ms_s_ecc_4308	1051	tRNA	204	131	Arg	ACG
Mississippi	ms_s_ecc_4309	13200	gene					237	413	-	ms_s000100	#N/A	#N/A	sp|Q9SY09|SMD1B_ARATH Small nuclear ribonucleoprotein SmD1b OS=Arabidopsis thaliana OX=3702 GN=SMD1B PE=3 SV=1	#N/A
Mississippi	ms_s_ecc_431	11654	gene					8077	11065	-	ms_s000144	PF00069	Protein kinase domain	sp|Q53P85|CDPKO_ORYSJ Calcium-dependent protein kinase 24 OS=Oryza sativa subsp. japonica OX=39947 GN=CPK24 PE=1 SV=1	#N/A
Mississippi	ms_s_ecc_4310	4711	gene					1381	2035	-	ms_s000438	PF12353	Eukaryotic translation initiation factor 3 subunit G	sp|Q9Z1D1|EIF3G_MOUSE Eukaryotic translation initiation factor 3 subunit G OS=Mus musculus OX=10090 GN=Eif3g PE=1 SV=2	#N/A
Mississippi	ms_s_ecc_4318	9064	gene					1347	1772	-	ms_s000229	PF00125	Core histone H2A/H2B/H3/H4	sp|Q1S9I9|H2B1_MEDTR Probable histone H2B.1 OS=Medicago truncatula OX=3880 PE=3 SV=3	#N/A
Mississippi	ms_s_ecc_4320	7560	tRNA	5550	5625	Arg	TCG
Mississippi	ms_s_ecc_4327	12195	tRNA	8805	8733	Thr	TGT
Mississippi	ms_s_ecc_4336	2482	tRNA	2438	2366	Gly	ACC
Mississippi	ms_s_ecc_4344	6123	gene					1	1131	-	ms_s000375	PF00006	ATP synthase alpha/beta family, nucleotide-binding domain	sp|P00825|ATPB_SPIOL ATP synthase subunit beta, chloroplastic OS=Spinacia oleracea OX=3562 GN=atpB PE=1 SV=2	#N/A
Mississippi	ms_s_ecc_4344	6123	tRNA	5150	5222	Glu	TTC
Mississippi	ms_s_ecc_4357	2040	gene					1688	1898	+	ms_s000499	#N/A	#N/A	#N/A	#N/A
Mississippi	ms_s_ecc_4365	11861	tRNA	1530	1457	Thr	TGT
Mississippi	ms_s_ecc_4377	4145	gene					225	1588	+	ms_s000455	PF00076	RNA recognition motif. (a.k.a. RRM, RBD, or RNP domain)	sp|Q8W034|RNP1_ARATH Heterogeneous nuclear ribonucleoprotein 1 OS=Arabidopsis thaliana OX=3702 GN=RNP1 PE=1 SV=1	#N/A
Mississippi	ms_s_ecc_4397	5274	gene					3571	4911	-	ms_s000418	#N/A	#N/A	sp|E0CSI1|MTBC1_VITVI Probable bifunctional methylthioribulose-1-phosphate dehydratase/enolase-phosphatase E1 1 OS=Vitis vinifera OX=29760 GN=VIT_19s0014g02480 PE=3 SV=2	#N/A
Mississippi	ms_s_ecc_4400	8430	tRNA	3782	3853	Thr	TGT
Mississippi	ms_s_ecc_4412	12916	tRNA	1082	1152	Thr	TGT
Mississippi	ms_s_ecc_4439	6540	tRNA	3416	3343	Glu	TTC
Mississippi	ms_s_ecc_4450	10655	tRNA	9099	9027	Ile	TAT
Mississippi	ms_s_ecc_4469	8520	gene					1002	1676	-	ms_s000247	#N/A	#N/A	#N/A	#N/A
Mississippi	ms_s_ecc_4469	8520	tRNA	5464	5382	Ile	TAT
Mississippi	ms_s_ecc_4472	10290	gene					123	333	-	ms_s000173	#N/A	#N/A	#N/A	#N/A
Mississippi	ms_s_ecc_4474	4191	gene					1998	3653	+	ms_s000453	PF00069	Protein kinase domain	sp|O23304|BLUS1_ARATH Serine/threonine-protein kinase BLUS1 OS=Arabidopsis thaliana OX=3702 GN=BLUS1 PE=1 SV=1	#N/A
Mississippi	ms_s_ecc_4483	5789	tRNA	331	403	Thr	TGT
Mississippi	ms_s_ecc_4483	5789	tRNA	1198	1271	Thr	TGT
Mississippi	ms_s_ecc_4488	4173	tRNA	3373	3300	Ile	AAT
Mississippi	ms_s_ecc_4491	2430	gene					1436	2050	-	ms_s000494	PF03947	Ribosomal Proteins L2, C-terminal domain	sp|Q589A7|RK2_SILLA 50S ribosomal protein L2, chloroplastic OS=Silene latifolia OX=37657 GN=rpl2 PE=3 SV=1	#N/A
Mississippi	ms_s_ecc_4491	2430	tRNA	903	976	His	GTG
Mississippi	ms_s_ecc_4491	2430	tRNA	182	109	Met	CAT
Mississippi	ms_s_ecc_45	9060	tRNA	812	885	Val	CAC
Mississippi	ms_s_ecc_4507	12569	gene					4244	4975	-	ms_s000116	PF00181	Ribosomal Proteins L2, RNA binding domain	sp|P06509|RK2_SPIOL 50S ribosomal protein L2, chloroplastic OS=Spinacia oleracea OX=3562 GN=rpl2-A PE=1 SV=4	#N/A
Mississippi	ms_s_ecc_4507	12569	tRNA	3923	3996	His	GTG
Mississippi	ms_s_ecc_4509	10204	gene					22	1114	-	ms_s000177	PF00574	Clp protease	sp|A0A360|CLPP_COFAR ATP-dependent Clp protease proteolytic subunit OS=Coffea arabica OX=13443 GN=clpP PE=3 SV=1	#N/A
Mississippi	ms_s_ecc_4509	10204	tRNA	7205	7278	Gln	TTG
Mississippi	ms_s_ecc_4510	6090	tRNA	4855	4782	Asn	GTT
Mississippi	ms_s_ecc_4511	6688	gene					3281	4743	+	ms_s000344	PF00684	DnaJ central domain	sp|P43644|DNJH_ATRNU DnaJ protein homolog ANJ1 OS=Atriplex nummularia OX=3553 PE=2 SV=1	#N/A
Mississippi	ms_s_ecc_4517	4036	tRNA	2353	2281	Glu	CTC
Mississippi	ms_s_ecc_4518	2789	gene					646	2777	+	ms_s000487	PF00225	Kinesin motor domain	sp|O23826|KN5C_TOBAC Kinesin-like protein KIN-5C OS=Nicotiana tabacum OX=4097 GN=KIN5C PE=1 SV=1	#N/A
Mississippi	ms_s_ecc_452	10530	gene					8	2905	-	ms_s000167	PF00118	TCP-1/cpn60 chaperonin family	sp|O04450|TCPE_ARATH T-complex protein 1 subunit epsilon OS=Arabidopsis thaliana OX=3702 GN=CCT5 PE=1 SV=1	#N/A
Mississippi	ms_s_ecc_452	10530	gene					9427	10507	-	ms_s000168	PF00118	TCP-1/cpn60 chaperonin family	sp|O04450|TCPE_ARATH T-complex protein 1 subunit epsilon OS=Arabidopsis thaliana OX=3702 GN=CCT5 PE=1 SV=1	#N/A
Mississippi	ms_s_ecc_4522	5447	gene					4745	5441	+	ms_s000408	PF00181	Ribosomal Proteins L2, RNA binding domain	sp|Q589A7|RK2_SILLA 50S ribosomal protein L2, chloroplastic OS=Silene latifolia OX=37657 GN=rpl2 PE=3 SV=1	#N/A
Mississippi	ms_s_ecc_4527	8250	gene					2398	4074	+	ms_s000258	PF00230	Major intrinsic protein	sp|P43287|PIP22_ARATH Aquaporin PIP2-2 OS=Arabidopsis thaliana OX=3702 GN=PIP2-2 PE=1 SV=2	#N/A
Mississippi	ms_s_ecc_4528	10804	gene					2280	3625	+	ms_s000157	PF09258	Glycosyl transferase family 64 domain	sp|Q9LY62|GT644_ARATH Glycosyltransferase family 64 protein C4 OS=Arabidopsis thaliana OX=3702 GN=EPC1 PE=2 SV=1	#N/A
Mississippi	ms_s_ecc_4535	4889	gene					799	1224	+	ms_s000434	PF00125	Core histone H2A/H2B/H3/H4	sp|Q1S9I9|H2B1_MEDTR Probable histone H2B.1 OS=Medicago truncatula OX=3880 PE=3 SV=3	#N/A
Mississippi	ms_s_ecc_4541	8550	tRNA	1995	1924	Thr	TGT
Mississippi	ms_s_ecc_4543	5490	tRNA	3603	3521	Asp	ATC
Mississippi	ms_s_ecc_4549	7740	gene					34	839	+	ms_s000290	PF00149	Calcineurin-like phosphoesterase	sp|Q06009|PP2A_MEDSA Serine/threonine-protein phosphatase PP2A catalytic subunit OS=Medicago sativa OX=3879 GN=PP2A PE=2 SV=1	#N/A
Mississippi	ms_s_ecc_4549	7740	gene					6516	7449	+	ms_s000291	#N/A	#N/A	sp|Q8X178|PP2A2_BLUGH Serine/threonine-protein phosphatase PP2A-2 catalytic subunit OS=Blumeria graminis f. sp. hordei OX=62688 GN=PP2A-2 PE=3 SV=1	#N/A
Mississippi	ms_s_ecc_4550	9630	gene					4055	4471	-	ms_s000207	PF00411	Ribosomal protein S11	sp|P06506|RR11_SPIOL 30S ribosomal protein S11, chloroplastic OS=Spinacia oleracea OX=3562 GN=rps11 PE=1 SV=4	#N/A
Mississippi	ms_s_ecc_4555	2670	tRNA	731	660	Val	GAC
Mississippi	ms_s_ecc_4558	6600	tRNA	5295	5223	Ile	TAT
Mississippi	ms_s_ecc_456	6420	gene					5469	6200	+	ms_s000361	PF02676	Methyltransferase TYW3	sp|Q8W4K1|TYW23_ARATH tRNA wybutosine-synthesizing protein 2/3/4 OS=Arabidopsis thaliana OX=3702 GN=At4g04670 PE=2 SV=1	#N/A
Mississippi	ms_s_ecc_4565	14640	tRNA	11751	11679	Thr	TGT
Mississippi	ms_s_ecc_4571	7281	tRNA	3605	3676	Gln	TTG
Mississippi	ms_s_ecc_4573	8040	gene					2486	2917	+	ms_s000269	PF03931	Skp1 family, tetramerisation domain	sp|Q9M1X5|ASK13_ARATH SKP1-like protein 13 OS=Arabidopsis thaliana OX=3702 GN=ASK13 PE=1 SV=1	#N/A
Mississippi	ms_s_ecc_4573	8040	tRNA	5663	5591	Thr	TGT
Mississippi	ms_s_ecc_4599	10727	gene					76	2134	-	ms_s000160	PF13621	Cupin-like domain	sp|Q67XX3|FB252_ARATH F-box protein At5g06550 OS=Arabidopsis thaliana OX=3702 GN=At5g06550 PE=2 SV=1	#N/A
Mississippi	ms_s_ecc_4629	9915	tRNA	9474	9551	Lys	TTT
Mississippi	ms_s_ecc_4633	3460	tRNA	3075	3146	Asn	GTT
Mississippi	ms_s_ecc_4633	3460	tRNA	296	223	Arg	ACG
Mississippi	ms_s_ecc_4647	5610	gene					1171	1851	-	ms_s000398	PF03947	Ribosomal Proteins L2, C-terminal domain	sp|Q589A7|RK2_SILLA 50S ribosomal protein L2, chloroplastic OS=Silene latifolia OX=37657 GN=rpl2 PE=3 SV=1	#N/A
Mississippi	ms_s_ecc_4650	9914	gene					529	1586	-	ms_s000193	PF00230	Major intrinsic protein	sp|P42767|PIP1_ATRCA Aquaporin PIP-type OS=Atriplex canescens OX=35922 PE=2 SV=1	#N/A
Mississippi	ms_s_ecc_4654	7161	tRNA	331	402	Ala	TGC
Mississippi	ms_s_ecc_4665	9979	tRNA	5699	5628	Ile	TAT
Mississippi	ms_s_ecc_4695	17824	gene					4766	5494	+	ms_s000030	PF00069	Protein kinase domain	sp|A2ZVI7|CDPK1_ORYSJ Calcium-dependent protein kinase 1 OS=Oryza sativa subsp. japonica OX=39947 GN=CPK1 PE=2 SV=1	#N/A
Mississippi	ms_s_ecc_4695	17824	gene					8113	10024	+	ms_s000031	PF13405	EF-hand domain	sp|A2ZVI7|CDPK1_ORYSJ Calcium-dependent protein kinase 1 OS=Oryza sativa subsp. japonica OX=39947 GN=CPK1 PE=2 SV=1	#N/A
Mississippi	ms_s_ecc_4707	12960	tRNA	7819	7748	Thr	TGT
Mississippi	ms_s_ecc_4707	12960	tRNA	6657	6586	Thr	TGT
Mississippi	ms_s_ecc_4725	6630	tRNA	3357	3280	His	ATG
Mississippi	ms_s_ecc_4767	7230	tRNA	5740	5811	Ile	TAT
Mississippi	ms_s_ecc_477	7783	gene					3642	4022	+	ms_s000288	PF00175	Oxidoreductase NAD-binding domain	sp|P23312|NIA_SPIOL Nitrate reductase [NADH] OS=Spinacia oleracea OX=3562 GN=NIA PE=2 SV=1	#N/A
Mississippi	ms_s_ecc_4772	5400	gene					65	1379	-	ms_s000411	PF00122	E1-E2 ATPase	sp|Q9M2L4|ACA11_ARATH Putative calcium-transporting ATPase 11, plasma membrane-type OS=Arabidopsis thaliana OX=3702 GN=ACA11 PE=1 SV=1	#N/A
Mississippi	ms_s_ecc_4779	1927	tRNA	648	719	Asn	GTT
Mississippi	ms_s_ecc_4779	1927	tRNA	1329	1256	Arg	ACG
Mississippi	ms_s_ecc_4780	3614	gene					3301	3612	+	ms_s000468	PF00181	Ribosomal Proteins L2, RNA binding domain	sp|P29766|RL8_SOLLC 60S ribosomal protein L8 OS=Solanum lycopersicum OX=4081 GN=RPL8 PE=2 SV=1	#N/A
Mississippi	ms_s_ecc_4780	3614	gene					1746	3024	-	ms_s000467	PF03947	Ribosomal Proteins L2, C-terminal domain	sp|Q42064|RL83_ARATH 60S ribosomal protein L8-3 OS=Arabidopsis thaliana OX=3702 GN=RPL8C PE=2 SV=2	#N/A
Mississippi	ms_s_ecc_4787	2130	gene					95	2129	+	ms_s000496	PF00069	Protein kinase domain	sp|Q9FGL5|CEPR1_ARATH Receptor protein-tyrosine kinase CEPR1 OS=Arabidopsis thaliana OX=3702 GN=CEPR1 PE=1 SV=1	#N/A
Mississippi	ms_s_ecc_4790	6318	tRNA	570	483	Met	CAT
Mississippi	ms_s_ecc_4798	7266	tRNA	3457	3385	Thr	TGT
Mississippi	ms_s_ecc_4800	4981	gene					3119	3460	-	ms_s000431	PF00164	Ribosomal protein S12/S23	sp|A4GYN8|RR12B_POPTR 30S ribosomal protein S12-B, chloroplastic OS=Populus trichocarpa OX=3694 GN=rps12-B PE=3 SV=1	#N/A
Mississippi	ms_s_ecc_4801	9000	tRNA	1465	1538	Arg	ACG
Mississippi	ms_s_ecc_4801	9000	tRNA	2146	2075	Asn	GTT
Mississippi	ms_s_ecc_4830	10916	tRNA	858	941	Tyr	GTA
Mississippi	ms_s_ecc_4830	10916	tRNA	1343	1416	Asp	GTC
Mississippi	ms_s_ecc_4830	10916	tRNA	229	158	His	ATG
Mississippi	ms_s_ecc_4845	10380	tRNA	2250	2321	Gly	TCC
Mississippi	ms_s_ecc_4854	11790	gene					9757	10707	-	ms_s000139	PF00006	ATP synthase alpha/beta family, nucleotide-binding domain	sp|P00826|ATPB_TOBAC ATP synthase subunit beta, chloroplastic OS=Nicotiana tabacum OX=4097 GN=atpB PE=3 SV=1	#N/A
Mississippi	ms_s_ecc_4855	18840	gene					1740	8792	+	ms_s000013	PF13246	Cation transport ATPase (P-type)	sp|Q9LK90|ALA8_ARATH Probable phospholipid-transporting ATPase 8 OS=Arabidopsis thaliana OX=3702 GN=ALA8 PE=3 SV=1	#N/A
Mississippi	ms_s_ecc_4856	15834	tRNA	5436	5508	Thr	TGT
Mississippi	ms_s_ecc_486	4650	tRNA	4589	4510	Asn	ATT
Mississippi	ms_s_ecc_4872	1950	tRNA	1789	1718	Asp	GTC
Mississippi	ms_s_ecc_4872	1950	tRNA	1420	1349	Asp	GTC
Mississippi	ms_s_ecc_4872	1950	tRNA	1049	978	Asp	GTC
Mississippi	ms_s_ecc_4872	1950	tRNA	676	605	Asp	GTC
Mississippi	ms_s_ecc_4872	1950	tRNA	301	230	Asp	GTC
Mississippi	ms_s_ecc_4875	8700	tRNA	6242	6316	Thr	TGT
Mississippi	ms_s_ecc_4886	3960	tRNA	2608	2535	Gln	TTG
Mississippi	ms_s_ecc_4891	10980	gene					1735	2386	-	ms_s000152	PF00198	2-oxoacid dehydrogenases acyltransferase (catalytic domain)	sp|Q8H107|ODO2B_ARATH Dihydrolipoyllysine-residue succinyltransferase component of 2-oxoglutarate dehydrogenase complex 2, mitochondrial OS=Arabidopsis thaliana OX=3702 GN=At4g26910 PE=1 SV=2	#N/A
Mississippi	ms_s_ecc_4894	11076	tRNA	10322	10242	Ser	AGA
Mississippi	ms_s_ecc_4894	11076	tRNA	8021	7940	Ser	AGA
Mississippi	ms_s_ecc_4896	11910	tRNA	5782	5854	Thr	TGT
Mississippi	ms_s_ecc_4897	2550	tRNA	2329	2402	Arg	ACG
Mississippi	ms_s_ecc_4897	2550	tRNA	471	400	Asn	GTT
Mississippi	ms_s_ecc_4901	9840	tRNA	1534	1463	Leu	TAG
Mississippi	ms_s_ecc_4902	9600	gene					6033	9466	+	ms_s000208	PF00160	Cyclophilin type peptidyl-prolyl cis-trans isomerase/CLD	sp|Q9ASS6|PNSL5_ARATH Photosynthetic NDH subunit of lumenal location 5, chloroplastic OS=Arabidopsis thaliana OX=3702 GN=PNSL5 PE=1 SV=1	#N/A
Mississippi	ms_s_ecc_4920	3788	tRNA	2025	2098	Asn	GTT
Mississippi	ms_s_ecc_4926	13230	gene					6787	8068	-	ms_s000099	PF12776	Myb/SANT-like DNA-binding domain	#N/A	#N/A
Mississippi	ms_s_ecc_4929	13530	tRNA	1795	1723	Thr	TGT
Mississippi	ms_s_ecc_493	7932	tRNA	5342	5414	Gly	GCC
Mississippi	ms_s_ecc_4988	9810	gene					318	5081	+	ms_s000198	PF02780	Transketolase, C-terminal domain	sp|Q9SAV3|ODBB1_ARATH 2-oxoisovalerate dehydrogenase subunit beta 1, mitochondrial OS=Arabidopsis thaliana OX=3702 GN=BCDH BETA1 PE=2 SV=1	#N/A
Mississippi	ms_s_ecc_4995	2252	tRNA	230	302	Glu	TTC
Mississippi	ms_s_ecc_4996	2280	tRNA	1855	1927	Glu	TTC
Mississippi	ms_s_ecc_4998	6226	gene					743	2906	-	ms_s000372	PF04321	RmlD substrate binding domain	sp|Q9SYM5|RHM1_ARATH Trifunctional UDP-glucose 4,6-dehydratase/UDP-4-keto-6-deoxy-D-glucose 3,5-epimerase/UDP-4-keto-L-rhamnose-reductase RHM1 OS=Arabidopsis thaliana OX=3702 GN=RHM1 PE=1 SV=1	#N/A
Mississippi	ms_s_ecc_50	13194	tRNA	5334	5264	Arg	TCT
Mississippi	ms_s_ecc_5001	11776	tRNA	1244	1316	Ile	TAT
Mississippi	ms_s_ecc_5001	11776	tRNA	10042	10113	Ala	TGC
Mississippi	ms_s_ecc_5001	11776	tRNA	8082	8010	Asn	GTT
Mississippi	ms_s_ecc_5002	14610	gene					561	2387	+	ms_s000069	PF09696	Ctf8	sp|P0CG13|CTF8_HUMAN Chromosome transmission fidelity protein 8 homolog OS=Homo sapiens OX=9606 GN=CHTF8 PE=1 SV=1	#N/A
Mississippi	ms_s_ecc_5010	2520	gene					1485	2201	+	ms_s000492	PF00370	FGGY family of carbohydrate kinases, N-terminal domain	sp|Q9M8L4|GLPK_ARATH Glycerol kinase OS=Arabidopsis thaliana OX=3702 GN=GLPK PE=1 SV=1	#N/A
Mississippi	ms_s_ecc_5011	15503	tRNA	12904	12825	Asn	ATT
Mississippi	ms_s_ecc_5012	7500	gene					6307	7185	-	ms_s000302	PF00510	Cytochrome c oxidase subunit III	sp|P92514|COX3_ARATH Cytochrome c oxidase subunit 3 OS=Arabidopsis thaliana OX=3702 GN=COX3 PE=2 SV=2	#N/A
Mississippi	ms_s_ecc_5025	12630	gene					3440	8054	-	ms_s000115	PF04408	Helicase associated domain (HA2)	sp|Q9LZQ9|DEAH2_ARATH Probable pre-mRNA-splicing factor ATP-dependent RNA helicase DEAH2 OS=Arabidopsis thaliana OX=3702 GN=At3g62310 PE=2 SV=1	#N/A
Mississippi	ms_s_ecc_5034	6752	gene					443	4653	+	ms_s000339	PF00069	Protein kinase domain	sp|Q39238|TSL_ARATH Serine/threonine-protein kinase TOUSLED OS=Arabidopsis thaliana OX=3702 GN=TOUSLED PE=1 SV=1	#N/A
Mississippi	ms_s_ecc_5042	8366	tRNA	7953	8023	Thr	TGT
Mississippi	ms_s_ecc_5047	6634	tRNA	5691	5620	Lys	TTT
Mississippi	ms_s_ecc_5063	8730	tRNA	5044	5115	Asn	GTT
Mississippi	ms_s_ecc_5063	8730	tRNA	5725	5652	Arg	ACG
Mississippi	ms_s_ecc_5064	12758	tRNA	11695	11766	Gly	TCC
Mississippi	ms_s_ecc_5069	16380	gene					4250	4837	-	ms_s000049	PF16881	N-terminal domain of lipoyl synthase of Radical_SAM family	sp|B9RX57|LISC_RICCO Lipoyl synthase, chloroplastic OS=Ricinus communis OX=3988 GN=LIP1P PE=3 SV=1	#N/A
Mississippi	ms_s_ecc_5069	16380	gene					12831	14178	-	ms_s000050	#N/A	#N/A	sp|B9I666|LISC1_POPTR Lipoyl synthase 1, chloroplastic OS=Populus trichocarpa OX=3694 GN=LIP1P-1 PE=3 SV=1	#N/A
Mississippi	ms_s_ecc_5095	12580	tRNA	5114	5186	Asn	GTT
Mississippi	ms_s_ecc_5095	12580	tRNA	5796	5723	Arg	ACG
Mississippi	ms_s_ecc_5095	12580	tRNA	1094	1023	Val	GAC
Mississippi	ms_s_ecc_5103	5124	tRNA	1015	935	Tyr	ATA
Mississippi	ms_s_ecc_5116	6754	tRNA	3373	3456	Tyr	GTA
Mississippi	ms_s_ecc_5116	6754	tRNA	3860	3933	Asp	GTC
Mississippi	ms_s_ecc_5116	6754	tRNA	5337	5428	Ser	TGA
Mississippi	ms_s_ecc_5116	6754	tRNA	4413	4343	Gly	GCC
Mississippi	ms_s_ecc_5116	6754	tRNA	2745	2674	His	ATG
Mississippi	ms_s_ecc_5121	9312	tRNA	8014	8086	Asp	ATC
Mississippi	ms_s_ecc_5126	5848	gene					4555	4896	+	ms_s000386	PF00164	Ribosomal protein S12/S23	sp|A4GYN8|RR12B_POPTR 30S ribosomal protein S12-B, chloroplastic OS=Populus trichocarpa OX=3694 GN=rps12-B PE=3 SV=1	#N/A
Mississippi	ms_s_ecc_5126	5848	tRNA	3216	3145	Val	GAC
Mississippi	ms_s_ecc_513	15564	gene					7181	10284	-	ms_s000057	PF01214	Casein kinase II regulatory subunit	sp|P40228|CSK2B_ARATH Casein kinase II subunit beta-1 OS=Arabidopsis thaliana OX=3702 GN=CKB1 PE=1 SV=1	#N/A
Mississippi	ms_s_ecc_5130	8670	tRNA	4569	4496	Ser	ACT
Mississippi	ms_s_ecc_5143	10560	tRNA	10408	10552	Thr	TGT
Mississippi	ms_s_ecc_5147	4572	tRNA	3039	3111	Thr	TGT
Mississippi	ms_s_ecc_5155	9750	gene					1161	3821	-	ms_s000203	PF00069	Protein kinase domain	sp|Q6I5Y0|CDKC1_ORYSJ Cyclin-dependent kinase C-1 OS=Oryza sativa subsp. japonica OX=39947 GN=CDKC-1 PE=2 SV=1	#N/A
Mississippi	ms_s_ecc_5156	7289	gene					6542	7012	-	ms_s000313	PF13499	EF-hand domain pair	sp|Q9FZ75|CML15_ARATH Probable calcium-binding protein CML15 OS=Arabidopsis thaliana OX=3702 GN=CML15 PE=2 SV=1	#N/A
Mississippi	ms_s_ecc_5174	3757	gene					317	1598	+	ms_s000465	PF00574	Clp protease	sp|P12210|CLPP_TOBAC ATP-dependent Clp protease proteolytic subunit OS=Nicotiana tabacum OX=4097 GN=clpP PE=2 SV=1	#N/A
Mississippi	ms_s_ecc_5196	6780	gene					812	1119	-	ms_s000338	PF00584	SecE/Sec61-gamma subunits of protein translocation complex	sp|P0DI75|S61G2_ARATH Protein transport protein Sec61 subunit gamma-2 OS=Arabidopsis thaliana OX=3702 GN=SEC61G2 PE=1 SV=1	#N/A
Mississippi	ms_s_ecc_5197	7890	gene					2353	4220	+	ms_s000277	PF00928	Adaptor complexes medium subunit family	sp|F4I562|AP3M_ARATH AP-3 complex subunit mu OS=Arabidopsis thaliana OX=3702 GN=AP3M PE=1 SV=1	#N/A
Mississippi	ms_s_ecc_520	4560	tRNA	3382	3454	Cys	GCA
Mississippi	ms_s_ecc_5203	7590	gene					2433	6653	-	ms_s000296	PF14370	C-terminal topoisomerase domain	sp|Q9FJ79|TOP1B_ARATH DNA topoisomerase 1 beta OS=Arabidopsis thaliana OX=3702 GN=TOP1B PE=1 SV=1	#N/A
Mississippi	ms_s_ecc_5204	14820	gene					11994	13539	+	ms_s000066	PF00684	DnaJ central domain	sp|P43644|DNJH_ATRNU DnaJ protein homolog ANJ1 OS=Atriplex nummularia OX=3553 PE=2 SV=1	#N/A
Mississippi	ms_s_ecc_5215	10377	tRNA	1820	1748	Thr	TGT
Mississippi	ms_s_ecc_5218	5430	tRNA	4987	5060	Arg	ACG
Mississippi	ms_s_ecc_5224	1726	tRNA	1476	1653	Ile	GAT
Mississippi	ms_s_ecc_5237	13906	gene					9933	10028	-	ms_s000079	#N/A	#N/A	#N/A	#N/A
Mississippi	ms_s_ecc_5247	2310	gene					1497	2001	+	ms_s000495	PF00441	Acyl-CoA dehydrogenase, C-terminal domain	sp|Q8RWZ3|IBR3_ARATH Probable acyl-CoA dehydrogenase IBR3 OS=Arabidopsis thaliana OX=3702 GN=IBR3 PE=1 SV=1	#N/A
Mississippi	ms_s_ecc_5268	5573	tRNA	5228	5156	Lys	CTT
Mississippi	ms_s_ecc_5269	6156	tRNA	2668	2596	Glu	TTC
Mississippi	ms_s_ecc_5271	11040	gene					5141	5548	+	ms_s000150	PF00125	Core histone H2A/H2B/H3/H4	sp|O23629|H2B6_ARATH Histone H2B.6 OS=Arabidopsis thaliana OX=3702 GN=H2B PE=1 SV=3	#N/A
Mississippi	ms_s_ecc_5275	6977	gene					4697	5959	+	ms_s000329	PF00006	ATP synthase alpha/beta family, nucleotide-binding domain	sp|Q68RZ9|ATPB_PANGI ATP synthase subunit beta, chloroplastic OS=Panax ginseng OX=4054 GN=atpB PE=3 SV=1	#N/A
Mississippi	ms_s_ecc_5275	6977	gene					1617	2300	+	ms_s000328	PF01058	NADH ubiquinone oxidoreductase, 20 Kd subunit	sp|Q9M3M0|NDHK_SPIOL NAD(P)H-quinone oxidoreductase subunit K, chloroplastic OS=Spinacia oleracea OX=3562 GN=ndhK PE=3 SV=3	#N/A
Mississippi	ms_s_ecc_5275	6977	tRNA	6568	6496	Glu	TTC
Mississippi	ms_s_ecc_529	5203	gene					732	2228	-	ms_s000423	PF00006	ATP synthase alpha/beta family, nucleotide-binding domain	sp|P00825|ATPB_SPIOL ATP synthase subunit beta, chloroplastic OS=Spinacia oleracea OX=3562 GN=atpB PE=1 SV=2	#N/A
Mississippi	ms_s_ecc_529	5203	tRNA	124	196	Glu	TTC
Mississippi	ms_s_ecc_5294	8240	gene					36	2297	-	ms_s000259	PF03952	Enolase, N-terminal domain	sp|Q43130|ENO_MESCR Enolase OS=Mesembryanthemum crystallinum OX=3544 GN=PGH1 PE=2 SV=1	#N/A
Mississippi	ms_s_ecc_5294	8240	gene					5581	7948	-	ms_s000260	PF03952	Enolase, N-terminal domain	sp|Q43130|ENO_MESCR Enolase OS=Mesembryanthemum crystallinum OX=3544 GN=PGH1 PE=2 SV=1	#N/A
Mississippi	ms_s_ecc_53	4470	tRNA	2954	3024	Gly	GCC
Mississippi	ms_s_ecc_53	4470	tRNA	3386	3302	Ala	CGC
Mississippi	ms_s_ecc_53	4470	tRNA	2029	1938	Ser	TGA
Mississippi	ms_s_ecc_5307	8310	tRNA	6142	6217	Arg	TCG
Mississippi	ms_s_ecc_5312	7260	gene					6319	7177	-	ms_s000315	PF00006	ATP synthase alpha/beta family, nucleotide-binding domain	sp|Q68RZ9|ATPB_PANGI ATP synthase subunit beta, chloroplastic OS=Panax ginseng OX=4054 GN=atpB PE=3 SV=1	#N/A
Mississippi	ms_s_ecc_5312	7260	gene					2998	3615	-	ms_s000314	PF01058	NADH ubiquinone oxidoreductase, 20 Kd subunit	sp|Q9M3M0|NDHK_SPIOL NAD(P)H-quinone oxidoreductase subunit K, chloroplastic OS=Spinacia oleracea OX=3562 GN=ndhK PE=3 SV=3	#N/A
Mississippi	ms_s_ecc_5312	7260	tRNA	5710	5782	Glu	TTC
Mississippi	ms_s_ecc_5323	8580	gene					2235	4622	+	ms_s000246	PF00069	Protein kinase domain	sp|Q9ZV15|CDPKK_ARATH Calcium-dependent protein kinase 20 OS=Arabidopsis thaliana OX=3702 GN=CPK20 PE=3 SV=1	#N/A
Mississippi	ms_s_ecc_5323	8580	tRNA	4841	4912	His	GTG
Mississippi	ms_s_ecc_5324	12377	gene					9512	12375	-	ms_s000121	PF13507	CobB/CobQ-like glutamine amidotransferase domain	sp|Q9M8D3|PUR4_ARATH Probable phosphoribosylformylglycinamidine synthase, chloroplastic/mitochondrial OS=Arabidopsis thaliana OX=3702 GN=At1g74260 PE=2 SV=3	#N/A
Mississippi	ms_s_ecc_5324	12377	tRNA	1988	1916	Glu	CTC
Mississippi	ms_s_ecc_5331	14100	tRNA	9759	9688	Thr	TGT
Mississippi	ms_s_ecc_5339	5280	gene					3820	4443	-	ms_s000415	PF00006	ATP synthase alpha/beta family, nucleotide-binding domain	sp|Q68RZ9|ATPB_PANGI ATP synthase subunit beta, chloroplastic OS=Panax ginseng OX=4054 GN=atpB PE=3 SV=1	#N/A
Mississippi	ms_s_ecc_5339	5280	gene					4526	4771	-	ms_s000416	PF00006	ATP synthase alpha/beta family, nucleotide-binding domain	sp|Q70XZ6|ATPB_AMBTC ATP synthase subunit beta, chloroplastic OS=Amborella trichopoda OX=13333 GN=atpB PE=3 SV=1	#N/A
Mississippi	ms_s_ecc_5339	5280	gene					4785	5201	-	ms_s000417	PF02874	ATP synthase alpha/beta family, beta-barrel domain	sp|P00825|ATPB_SPIOL ATP synthase subunit beta, chloroplastic OS=Spinacia oleracea OX=3562 GN=atpB PE=1 SV=2	#N/A
Mississippi	ms_s_ecc_5339	5280	tRNA	3212	3284	Glu	TTC
Mississippi	ms_s_ecc_5348	1860	tRNA	135	64	Gly	CCC
Mississippi	ms_s_ecc_5350	6390	gene					836	1615	+	ms_s000362	PF02874	ATP synthase alpha/beta family, beta-barrel domain	sp|Q2L8Z1|ATPA_GOSHI ATP synthase subunit alpha, chloroplastic OS=Gossypium hirsutum OX=3635 GN=atpA PE=3 SV=1	#N/A
Mississippi	ms_s_ecc_5355	2971	tRNA	485	555	Gly	GCC
Mississippi	ms_s_ecc_5358	12331	gene					5314	8966	-	ms_s000123	#N/A	#N/A	#N/A	#N/A
Mississippi	ms_s_ecc_536	10680	gene					4204	5112	-	ms_s000161	PF00271	Helicase conserved C-terminal domain	sp|Q9LU46|RH35_ARATH DEAD-box ATP-dependent RNA helicase 35 OS=Arabidopsis thaliana OX=3702 GN=RH35 PE=2 SV=1	#N/A
Mississippi	ms_s_ecc_5365	6048	tRNA	2940	3010	Gly	GCC
Mississippi	ms_s_ecc_5365	6048	tRNA	3372	3288	Ala	CGC
Mississippi	ms_s_ecc_5365	6048	tRNA	2015	1924	Ser	TGA
Mississippi	ms_s_ecc_5375	7530	gene					1897	3468	-	ms_s000300	PF00252	Ribosomal protein L16p/L10e	sp|Q9SPB3|RL10_VITRI 60S ribosomal protein L10 OS=Vitis riparia OX=96939 GN=RPL10 PE=2 SV=1	#N/A
Mississippi	ms_s_ecc_5380	6090	gene					97	1287	-	ms_s000380	PF00022	Actin	sp|P30171|ACT11_SOLTU Actin-97 OS=Solanum tuberosum OX=4113 GN=AC97 PE=3 SV=1	#N/A
Mississippi	ms_s_ecc_5405	7576	gene					717	1465	+	ms_s000299	PF03732	Retrotransposon gag protein	#N/A	AP_R.00g000470
Mississippi	ms_s_ecc_5405	7576	gene					369	707	+	ms_s000298	#N/A	#N/A	#N/A	#N/A
Mississippi	ms_s_ecc_541	6870	tRNA	1255	1183	Thr	TGT
Mississippi	ms_s_ecc_5417	5773	tRNA	3653	3724	Glu	TTC
Mississippi	ms_s_ecc_5419	5220	gene					1858	2785	+	ms_s000419	PF07714	Protein tyrosine and serine/threonine kinase	sp|Q8LGB6|ZED1_ARATH Non-functional pseudokinase ZED1 OS=Arabidopsis thaliana OX=3702 GN=ZED1 PE=1 SV=1	#N/A
Mississippi	ms_s_ecc_5438	8730	tRNA	713	640	Val	AAC
Mississippi	ms_s_ecc_5441	2610	tRNA	1947	2018	Phe	GAA
Mississippi	ms_s_ecc_5441	2610	tRNA	2495	2567	Phe	GAA
Mississippi	ms_s_ecc_5442	570	tRNA	435	507	Phe	GAA
Mississippi	ms_s_ecc_5445	4140	tRNA	1667	1595	Asn	ATT
Mississippi	ms_s_ecc_5450	11070	tRNA	10405	10475	Thr	TGT
Mississippi	ms_s_ecc_546	5430	tRNA	495	586	Ser	TGA
Mississippi	ms_s_ecc_546	5430	tRNA	4546	4630	Ala	CGC
Mississippi	ms_s_ecc_546	5430	tRNA	4978	4908	Gly	GCC
Mississippi	ms_s_ecc_5465	3120	gene					911	2462	+	ms_s000482	PF00153	Mitochondrial carrier protein	sp|Q9LY28|MAPC3_ARATH Calcium-dependent mitochondrial ATP-magnesium/phosphate carrier protein 3 OS=Arabidopsis thaliana OX=3702 GN=APC3 PE=1 SV=1	#N/A
Mississippi	ms_s_ecc_547	5880	gene					1	2469	-	ms_s000384	PF03953	Tubulin C-terminal domain	sp|P12411|TBB1_ARATH Tubulin beta-1 chain OS=Arabidopsis thaliana OX=3702 GN=TUBB1 PE=2 SV=1	#N/A
Mississippi	ms_s_ecc_547	5880	gene					5460	5855	-	ms_s000385	PF03953	Tubulin C-terminal domain	sp|Q40665|TBB3_ORYSJ Tubulin beta-3 chain OS=Oryza sativa subsp. japonica OX=39947 GN=TUBB3 PE=2 SV=2	#N/A
Mississippi	ms_s_ecc_5482	12060	gene					8305	9828	+	ms_s000131	PF00006	ATP synthase alpha/beta family, nucleotide-binding domain	sp|P06450|ATPA_SPIOL ATP synthase subunit alpha, chloroplastic OS=Spinacia oleracea OX=3562 GN=atpA PE=1 SV=1	#N/A
Mississippi	ms_s_ecc_5482	12060	tRNA	11145	11233	Thr	CGT
Mississippi	ms_s_ecc_5482	12060	tRNA	10502	10415	Ser	GCT
Mississippi	ms_s_ecc_5482	12060	tRNA	9994	9923	Arg	TCT
Mississippi	ms_s_ecc_55	1110	tRNA	159	86	Arg	ACG
Mississippi	ms_s_ecc_550	12826	gene					423	701	+	ms_s000108	PF00164	Ribosomal protein S12/S23	sp|A4GYN8|RR12B_POPTR 30S ribosomal protein S12-B, chloroplastic OS=Populus trichocarpa OX=3694 GN=rps12-B PE=3 SV=1	#N/A
Mississippi	ms_s_ecc_550	12826	tRNA	11847	11776	Val	GAC
Mississippi	ms_s_ecc_552	21540	gene					13765	14363	-	ms_s000004	PF00146	NADH dehydrogenase	sp|Q06GL0|NU1C_PIPCE NAD(P)H-quinone oxidoreductase subunit 1, chloroplastic OS=Piper cenocladum OX=398741 GN=ndhA PE=3 SV=1	#N/A
Mississippi	ms_s_ecc_552	21540	gene					15645	16796	-	ms_s000005	PF00346	Respiratory-chain NADH dehydrogenase, 49 Kd subunit	sp|Q9M3I5|NDHH_SPIOL NAD(P)H-quinone oxidoreductase subunit H, chloroplastic OS=Spinacia oleracea OX=3562 GN=ndhH PE=3 SV=1	#N/A
Mississippi	ms_s_ecc_552	21540	tRNA	1069	1142	Arg	ACG
Mississippi	ms_s_ecc_552	21540	tRNA	1750	1679	Asn	GTT
Mississippi	ms_s_ecc_5528	5910	gene					5086	5337	+	ms_s000382	#N/A	#N/A	sp|P49210|RL9_ORYSJ 60S ribosomal protein L9 OS=Oryza sativa subsp. japonica OX=39947 GN=RPL9 PE=2 SV=3	#N/A
Mississippi	ms_s_ecc_5539	6855	gene					5390	6781	-	ms_s000333	PF00400	WD domain, G-beta repeat	sp|Q9SZA4|CDC21_ARATH Cell division cycle 20.1, cofactor of APC complex OS=Arabidopsis thaliana OX=3702 GN=CDC20-1 PE=1 SV=1	#N/A
Mississippi	ms_s_ecc_5541	7140	tRNA	3583	3654	Gln	TTG
Mississippi	ms_s_ecc_5543	5070	gene					212	815	-	ms_s000426	PF00069	Protein kinase domain	sp|Q8VZG8|MIK2_ARATH MDIS1-interacting receptor like kinase 2 OS=Arabidopsis thaliana OX=3702 GN=MIK2 PE=1 SV=3	#N/A
Mississippi	ms_s_ecc_5554	8760	gene					8415	8690	+	ms_s000240	PF04563	RNA polymerase beta subunit	sp|Q42877|RPB2_SOLLC DNA-directed RNA polymerase II subunit RPB2 OS=Solanum lycopersicum OX=4081 GN=RPB2 PE=2 SV=1	#N/A
Mississippi	ms_s_ecc_5554	8760	gene					1399	6646	+	ms_s000239	PF04565	RNA polymerase Rpb2, domain 3	sp|Q42877|RPB2_SOLLC DNA-directed RNA polymerase II subunit RPB2 OS=Solanum lycopersicum OX=4081 GN=RPB2 PE=2 SV=1	#N/A
Mississippi	ms_s_ecc_5554	8760	tRNA	7960	7888	Phe	GAA
Mississippi	ms_s_ecc_5554	8760	tRNA	7818	7746	Phe	GAA
Mississippi	ms_s_ecc_556	11684	gene					10241	10933	-	ms_s000141	PF02441	Flavoprotein	sp|P94063|HAL3B_ARATH Probable phosphopantothenoylcysteine decarboxylase OS=Arabidopsis thaliana OX=3702 GN=HAL3B PE=2 SV=2	#N/A
Mississippi	ms_s_ecc_5563	6106	gene					505	2212	+	ms_s000378	PF00262	Calreticulin family	sp|P29402|CALX1_ARATH Calnexin homolog 1 OS=Arabidopsis thaliana OX=3702 GN=CNX1 PE=1 SV=1	#N/A
Mississippi	ms_s_ecc_5565	14270	tRNA	2098	2177	Ala	TGC
Mississippi	ms_s_ecc_5569	8685	tRNA	6068	5996	Phe	GAA
Mississippi	ms_s_ecc_557	14700	gene					2732	10068	+	ms_s000067	PF00416	Ribosomal protein S13/S18	sp|P34788|RS18_ARATH 40S ribosomal protein S18 OS=Arabidopsis thaliana OX=3702 GN=RPS18A PE=1 SV=1	#N/A
Mississippi	ms_s_ecc_557	14700	gene					13371	13719	+	ms_s000068	PF00416	Ribosomal protein S13/S18	sp|P34788|RS18_ARATH 40S ribosomal protein S18 OS=Arabidopsis thaliana OX=3702 GN=RPS18A PE=1 SV=1	#N/A
Mississippi	ms_s_ecc_5574	10770	gene					6037	7174	-	ms_s000158	PF00510	Cytochrome c oxidase subunit III	sp|P92514|COX3_ARATH Cytochrome c oxidase subunit 3 OS=Arabidopsis thaliana OX=3702 GN=COX3 PE=2 SV=2	#N/A
Mississippi	ms_s_ecc_5597	5310	tRNA	4324	4253	***	TTA
Mississippi	ms_s_ecc_5602	3750	tRNA	1598	1669	Val	GAC
Mississippi	ms_s_ecc_5606	6510	gene					29	2233	-	ms_s000355	PF02347	Glycine cleavage system P-protein	sp|O49850|GCSP_FLAAN Glycine dehydrogenase (decarboxylating), mitochondrial OS=Flaveria anomala OX=35877 GN=GDCSP PE=3 SV=1	#N/A
Mississippi	ms_s_ecc_5606	6510	gene					3692	6240	-	ms_s000356	#N/A	#N/A	sp|O49954|GCSP_SOLTU Glycine dehydrogenase (decarboxylating), mitochondrial OS=Solanum tuberosum OX=4113 GN=GDCSP PE=2 SV=1	#N/A
Mississippi	ms_s_ecc_5607	6510	gene					936	5966	-	ms_s000357	PF02347	Glycine cleavage system P-protein	sp|O49954|GCSP_SOLTU Glycine dehydrogenase (decarboxylating), mitochondrial OS=Solanum tuberosum OX=4113 GN=GDCSP PE=2 SV=1	#N/A
Mississippi	ms_s_ecc_561	1709	tRNA	1576	1649	Met	CAT
Mississippi	ms_s_ecc_5615	6490	tRNA	871	942	Asp	ATC
Mississippi	ms_s_ecc_5625	6497	tRNA	6487	6416	Gln	TTG
Mississippi	ms_s_ecc_5634	6672	tRNA	6393	6320	Ile	AAT
Mississippi	ms_s_ecc_5640	12921	gene					3210	3893	-	ms_s000104	PF01058	NADH ubiquinone oxidoreductase, 20 Kd subunit	sp|Q9M3M0|NDHK_SPIOL NAD(P)H-quinone oxidoreductase subunit K, chloroplastic OS=Spinacia oleracea OX=3562 GN=ndhK PE=3 SV=3	#N/A
Mississippi	ms_s_ecc_5640	12921	gene					6129	7911	-	ms_s000105	PF02823	ATP synthase, Delta/Epsilon chain, beta-sandwich domain	sp|Q09G39|ATPB_PLAOC ATP synthase subunit beta, chloroplastic OS=Platanus occidentalis OX=4403 GN=atpB PE=3 SV=1	#N/A
Mississippi	ms_s_ecc_5640	12921	tRNA	1823	1895	Phe	GAA
Mississippi	ms_s_ecc_5640	12921	tRNA	5921	5993	Glu	TTC
Mississippi	ms_s_ecc_5640	12921	tRNA	11589	11675	Ser	GGA
Mississippi	ms_s_ecc_5640	12921	tRNA	221	149	Thr	TGT
Mississippi	ms_s_ecc_566	16680	gene					5915	7786	+	ms_s000041	PF00306	ATP synthase alpha/beta chain, C terminal domain	sp|B1NWD5|ATPA_MANES ATP synthase subunit alpha, chloroplastic OS=Manihot esculenta OX=3983 GN=atpA PE=3 SV=1	#N/A
Mississippi	ms_s_ecc_566	16680	tRNA	9166	9253	Ser	GCT
Mississippi	ms_s_ecc_566	16680	tRNA	10487	10558	Gln	TTG
Mississippi	ms_s_ecc_566	16680	tRNA	8522	8433	Thr	CGT
Mississippi	ms_s_ecc_566	16680	tRNA	7605	7534	Arg	TCT
Mississippi	ms_s_ecc_5673	10397	gene					5327	6823	-	ms_s000170	PF00153	Mitochondrial carrier protein	sp|O49447|ADT3_ARATH ADP,ATP carrier protein 3, mitochondrial OS=Arabidopsis thaliana OX=3702 GN=AAC3 PE=1 SV=1	#N/A
Mississippi	ms_s_ecc_5675	18570	tRNA	5138	5210	Ile	AAT
Mississippi	ms_s_ecc_5679	8801	tRNA	2982	3062	Tyr	ATA
Mississippi	ms_s_ecc_568	11164	tRNA	10456	10384	Tyr	ATA
Mississippi	ms_s_ecc_5693	4620	gene					3705	4562	-	ms_s000442	PF00006	ATP synthase alpha/beta family, nucleotide-binding domain	sp|Q68RZ9|ATPB_PANGI ATP synthase subunit beta, chloroplastic OS=Panax ginseng OX=4054 GN=atpB PE=3 SV=1	#N/A
Mississippi	ms_s_ecc_5693	4620	gene					1	474	-	ms_s000441	PF02874	ATP synthase alpha/beta family, beta-barrel domain	sp|P00825|ATPB_SPIOL ATP synthase subunit beta, chloroplastic OS=Spinacia oleracea OX=3562 GN=atpB PE=1 SV=2	#N/A
Mississippi	ms_s_ecc_5693	4620	tRNA	3097	3169	Glu	TTC
Mississippi	ms_s_ecc_571	7800	gene					4870	6919	-	ms_s000285	PF00587	tRNA synthetase class II core domain (G, H, P, S and T)	sp|Q39230|SYSC_ARATH Serine--tRNA ligase, cytoplasmic OS=Arabidopsis thaliana OX=3702 GN=At5g27470 PE=1 SV=1	#N/A
Mississippi	ms_s_ecc_571	7800	gene					52	1019	-	ms_s000284	PF02403	Seryl-tRNA synthetase N-terminal domain	sp|O81983|SYS_HELAN Serine--tRNA ligase OS=Helianthus annuus OX=4232 PE=2 SV=1	#N/A
Mississippi	ms_s_ecc_572	10631	tRNA	5060	4987	Ala	AGC
Mississippi	ms_s_ecc_5721	5400	gene					145	355	-	ms_s000413	#N/A	#N/A	#N/A	#N/A
Mississippi	ms_s_ecc_5747	9574	gene					8957	9397	+	ms_s000209	PF16906	Ribosomal proteins L26 eukaryotic, L24P archaeal	sp|P51414|RL261_ARATH 60S ribosomal protein L26-1 OS=Arabidopsis thaliana OX=3702 GN=RPL26A PE=2 SV=2	#N/A
Mississippi	ms_s_ecc_5747	9574	tRNA	1399	1491	Asp	GTC
Mississippi	ms_s_ecc_5750	5034	gene					3658	5027	+	ms_s000429	PF00227	Proteasome subunit	sp|O24361|PSB5_SPIOL Proteasome subunit beta type-5 OS=Spinacia oleracea OX=3562 PE=2 SV=1	#N/A
Mississippi	ms_s_ecc_5752	9251	gene					4313	4599	-	ms_s000218	PF00227	Proteasome subunit	sp|Q8LD27|PSB6_ARATH Proteasome subunit beta type-6 OS=Arabidopsis thaliana OX=3702 GN=PBA1 PE=1 SV=2	#N/A
Mississippi	ms_s_ecc_5755	8070	tRNA	5227	5298	Asp	GTC
Mississippi	ms_s_ecc_5757	12810	tRNA	10201	10274	Gln	TTG
Mississippi	ms_s_ecc_5761	10860	gene					2676	8852	+	ms_s000155	PF01074	Glycosyl hydrolases family 38 N-terminal domain	sp|Q9LFR0|GMAN2_ARATH Alpha-mannosidase 2 OS=Arabidopsis thaliana OX=3702 GN=GMII PE=1 SV=1	#N/A
Mississippi	ms_s_ecc_5775	4140	tRNA	1925	1995	Gly	GCC
Mississippi	ms_s_ecc_5777	8370	tRNA	1845	1774	Thr	TGT
Mississippi	ms_s_ecc_5779	8362	tRNA	6154	6083	Thr	TGT
Mississippi	ms_s_ecc_5780	7065	gene					1125	6333	+	ms_s000323	PF00005	ABC transporter	sp|Q9LHD1|AB15B_ARATH ABC transporter B family member 15 OS=Arabidopsis thaliana OX=3702 GN=ABCB15 PE=3 SV=1	#N/A
Mississippi	ms_s_ecc_5783	2880	tRNA	1960	2032	Phe	GAA
Mississippi	ms_s_ecc_5786	13890	gene					5167	5211	-	ms_s000081	#N/A	#N/A	#N/A	#N/A
Mississippi	ms_s_ecc_5786	13890	tRNA	2186	2261	Thr	TGT
Mississippi	ms_s_ecc_579	9240	tRNA	2263	2334	His	ATG
Mississippi	ms_s_ecc_579	9240	tRNA	7320	7390	Gly	GCC
Mississippi	ms_s_ecc_579	9240	tRNA	7752	7668	Ala	CGC
Mississippi	ms_s_ecc_579	9240	tRNA	6395	6304	Ser	TGA
Mississippi	ms_s_ecc_579	9240	tRNA	1634	1551	Tyr	GTA
Mississippi	ms_s_ecc_579	9240	tRNA	1149	1076	Asp	GTC
Mississippi	ms_s_ecc_5795	4890	tRNA	943	1014	His	ATG
Mississippi	ms_s_ecc_5795	4890	tRNA	212	121	Ser	TGA
Mississippi	ms_s_ecc_5797	7920	gene					511	1149	-	ms_s000275	PF02874	ATP synthase alpha/beta family, beta-barrel domain	sp|P11704|RPOC2_SPIOL DNA-directed RNA polymerase subunit beta'' OS=Spinacia oleracea OX=3562 GN=rpoC2 PE=3 SV=1	#N/A
Mississippi	ms_s_ecc_5798	7680	tRNA	4570	4642	Thr	TGT
Mississippi	ms_s_ecc_5799	10729	gene					5663	6845	+	ms_s000159	PF00346	Respiratory-chain NADH dehydrogenase, 49 Kd subunit	sp|Q9M3I5|NDHH_SPIOL NAD(P)H-quinone oxidoreductase subunit H, chloroplastic OS=Spinacia oleracea OX=3562 GN=ndhH PE=3 SV=1	#N/A
Mississippi	ms_s_ecc_5803	3578	gene					1342	2586	-	ms_s000469	PF02866	lactate/malate dehydrogenase, alpha/beta C-terminal domain	sp|Q9SN86|MDHP_ARATH Malate dehydrogenase, chloroplastic OS=Arabidopsis thaliana OX=3702 GN=At3g47520 PE=1 SV=1	#N/A
Mississippi	ms_s_ecc_5822	4333	tRNA	1580	1656	Lys	TTT
Mississippi	ms_s_ecc_5825	9180	tRNA	1197	1269	Val	CAC
Mississippi	ms_s_ecc_5847	10758	tRNA	7484	7556	Thr	AGT
Mississippi	ms_s_ecc_5848	11430	tRNA	3613	3532	Tyr	ATA
Mississippi	ms_s_ecc_5857	9090	gene					6927	8306	-	ms_s000227	PF00006	ATP synthase alpha/beta family, nucleotide-binding domain	sp|P00825|ATPB_SPIOL ATP synthase subunit beta, chloroplastic OS=Spinacia oleracea OX=3562 GN=atpB PE=1 SV=2	#N/A
Mississippi	ms_s_ecc_5857	9090	gene					3607	4290	-	ms_s000226	PF01058	NADH ubiquinone oxidoreductase, 20 Kd subunit	sp|Q9M3M0|NDHK_SPIOL NAD(P)H-quinone oxidoreductase subunit K, chloroplastic OS=Spinacia oleracea OX=3562 GN=ndhK PE=3 SV=3	#N/A
Mississippi	ms_s_ecc_5857	9090	tRNA	6319	6391	Glu	TTC
Mississippi	ms_s_ecc_5866	13080	tRNA	7287	7215	Thr	TGT
Mississippi	ms_s_ecc_5872	7792	gene					540	881	+	ms_s000287	PF00164	Ribosomal protein S12/S23	sp|A4GYN8|RR12B_POPTR 30S ribosomal protein S12-B, chloroplastic OS=Populus trichocarpa OX=3694 GN=rps12-B PE=3 SV=1	#N/A
Mississippi	ms_s_ecc_5872	7792	tRNA	6995	6924	Val	GAC
Mississippi	ms_s_ecc_5882	3840	gene					2536	3451	-	ms_s000462	PF00164	Ribosomal protein S12/S23	sp|P68536|RT12_PETPA Ribosomal protein S12, mitochondrial OS=Petunia parodii OX=55890 GN=RPS12 PE=3 SV=1	#N/A
Mississippi	ms_s_ecc_5883	10020	gene					1803	2961	-	ms_s000187	PF00398	Ribosomal RNA adenine dimethylase	sp|Q9FK02|DIM1B_ARATH Ribosomal RNA small subunit methyltransferase, mitochondrial OS=Arabidopsis thaliana OX=3702 GN=DIM1B PE=1 SV=1	#N/A
Mississippi	ms_s_ecc_5896	5044	gene					1990	3873	-	ms_s000428	PF07714	Protein tyrosine and serine/threonine kinase	sp|Q9SXB8|Y1133_ARATH G-type lectin S-receptor-like serine/threonine-protein kinase At1g11330 OS=Arabidopsis thaliana OX=3702 GN=At1g11330 PE=1 SV=3	#N/A
Mississippi	ms_s_ecc_5897	12556	tRNA	1634	1562	Cys	ACA
Mississippi	ms_s_ecc_5916	9765	gene					4605	8203	+	ms_s000201	PF00069	Protein kinase domain	sp|Q38868|CDPK9_ARATH Calcium-dependent protein kinase 9 OS=Arabidopsis thaliana OX=3702 GN=CPK9 PE=1 SV=1	#N/A
Mississippi	ms_s_ecc_5919	8100	gene					4612	5295	-	ms_s000267	PF01058	NADH ubiquinone oxidoreductase, 20 Kd subunit	sp|Q9M3M0|NDHK_SPIOL NAD(P)H-quinone oxidoreductase subunit K, chloroplastic OS=Spinacia oleracea OX=3562 GN=ndhK PE=3 SV=3	#N/A
Mississippi	ms_s_ecc_5919	8100	tRNA	69	155	Ser	GGA
Mississippi	ms_s_ecc_5919	8100	tRNA	3226	3298	Phe	GAA
Mississippi	ms_s_ecc_5919	8100	tRNA	7322	7394	Glu	TTC
Mississippi	ms_s_ecc_5919	8100	tRNA	1626	1554	Thr	TGT
Mississippi	ms_s_ecc_5921	13648	gene					1641	2960	-	ms_s000088	PF02874	ATP synthase alpha/beta family, beta-barrel domain	sp|Q09G39|ATPB_PLAOC ATP synthase subunit beta, chloroplastic OS=Platanus occidentalis OX=4403 GN=atpB PE=3 SV=1	#N/A
Mississippi	ms_s_ecc_5921	13648	tRNA	971	1043	Glu	TTC
Mississippi	ms_s_ecc_5929	6457	tRNA	661	590	Thr	TGT
Mississippi	ms_s_ecc_5938	10660	gene					2245	4924	+	ms_s000162	PF00069	Protein kinase domain	sp|Q8L4H0|WEE1_ARATH Wee1-like protein kinase OS=Arabidopsis thaliana OX=3702 GN=WEE1 PE=1 SV=1	#N/A
[truncated: 183 more rows]
