# Supplementary material for: Sequence characterization of eccDNA content in glyphosate sensitive and resistant Palmer amaranth from geographically distant populations
Source: PLoS One. 2022 Sep 14;17(9):e0260906. doi: 10.1371/journal.pone.0260906 (PMC9473621; doi:10.1371/journal.pone.0260906)
Supplement: S2 Table — (XLSX) [file pone.0260906.s002.xlsx]

## Sheet: Supplementary Table 2
Supplementary Table 2. Summary and functional annotation of glyphosate resistant eccDNAs.
State	predicted_eccDNA	Size	Feature	tRNA start	tRNA stop	AA	NT	gene start	gene stop	orientation	gene	PFAM	pfam	Uniprot	Replicon Gene?
Arizona	az_r_ecc_1002	3780	gene					3424	3687	-	az_r000217	PF01775	Ribosomal proteins 50S-L18Ae/60S-L20/60S-L18A	sp|P51418|R18A2_ARATH 60S ribosomal protein L18a-2 OS=Arabidopsis thaliana OX=3702 GN=RPL18AB PE=1 SV=2	#N/A
Arizona	az_r_ecc_1026	1903	gene					71	1856	+	az_r000257	PF00225	Kinesin motor domain	sp|B9GE13|KN12F_ORYSJ Kinesin-like protein KIN-12F OS=Oryza sativa subsp. japonica OX=39947 GN=KIN12F PE=3 SV=1	#N/A
Arizona	az_r_ecc_1029	6210	gene					3229	5593	-	az_r000104	PF00069	Protein kinase domain	sp|Q9LDZ5|PBL21_ARATH Probable serine/threonine-protein kinase PBL21 OS=Arabidopsis thaliana OX=3702 GN=PBL21 PE=1 SV=1	#N/A
Arizona	az_r_ecc_1029	6210	gene					164	1114	+	az_r000103	PF00141	Peroxidase	sp|Q9LXG3|PER56_ARATH Peroxidase 56 OS=Arabidopsis thaliana OX=3702 GN=PER56 PE=2 SV=1	#N/A
Arizona	az_r_ecc_103	14167	gene					537	878	-	az_r000001	PF00164	Ribosomal protein S12/S23	sp|A4GYN8|RR12B_POPTR 30S ribosomal protein S12-B, chloroplastic OS=Populus trichocarpa OX=3694 GN=rps12-B PE=3 SV=1	#N/A
Arizona	az_r_ecc_103	14167	tRNA	2217	2288	Val	GAC
Arizona	az_r_ecc_103	14167	tRNA	10099	10172	Arg	ACG
Arizona	az_r_ecc_103	14167	tRNA	10786	10715	Asn	GTT
Arizona	az_r_ecc_1031	3900	gene					1174	2581	+	az_r000214	#N/A	#N/A	sp|Q852L0|HD16N_ORYSJ Casein kinase 1-like protein HD16 OS=Oryza sativa subsp. japonica OX=39947 GN=HD16 PE=1 SV=1	#N/A
Arizona	az_r_ecc_1037	6305	gene					80	1119	-	az_r000099	PF05278	Arabidopsis phospholipase-like protein (PEARLI 4)	#N/A	AP_R.00g000494
Arizona	az_r_ecc_1038	4585	gene					3	605	+	az_r000182	PF00083	Sugar (and other) transporter	sp|Q0WUU6|PLT4_ARATH Probable polyol transporter 4 OS=Arabidopsis thaliana OX=3702 GN=PLT4 PE=2 SV=1	#N/A
Arizona	az_r_ecc_1041	5242	gene					1131	3553	+	az_r000154	PF01112	Asparaginase	sp|P50287|ASPGA_ARATH Isoaspartyl peptidase/L-asparaginase 1 OS=Arabidopsis thaliana OX=3702 GN=At5g08100 PE=1 SV=2	#N/A
Arizona	az_r_ecc_1041	5242	tRNA	1002	929	Ile	AAT
Arizona	az_r_ecc_1045	4371	tRNA	437	510	Arg	ACG
Arizona	az_r_ecc_1045	4371	tRNA	1118	1047	Asn	GTT
Arizona	az_r_ecc_1056	5921	gene					2461	4509	-	az_r000122	PF13855	Leucine rich repeat	sp|Q9SVW8|PIRL4_ARATH Plant intracellular Ras-group-related LRR protein 4 OS=Arabidopsis thaliana OX=3702 GN=PIRL4 PE=1 SV=1	#N/A
Arizona	az_r_ecc_1062	8820	gene					552	3259	-	az_r000033	PF02127	Aminopeptidase I zinc metalloprotease (M18)	sp|B9RAJ0|DNPEP_RICCO Probable aspartyl aminopeptidase OS=Ricinus communis OX=3988 GN=RCOM_1506700 PE=2 SV=2	#N/A
Arizona	az_r_ecc_1063	3932	gene					3	3595	-	az_r000211	PF13855	Leucine rich repeat	sp|Q6R2K3|SRF3_ARATH Protein STRUBBELIG-RECEPTOR FAMILY 3 OS=Arabidopsis thaliana OX=3702 GN=SRF3 PE=1 SV=1	#N/A
Arizona	az_r_ecc_1063	3932	tRNA	1052	1122	Thr	TGT
Arizona	az_r_ecc_1066	5298	tRNA	1379	1506	His	GTG
Arizona	az_r_ecc_1075	3240	tRNA	655	583	Thr	TGT
Arizona	az_r_ecc_1094	3734	gene					1048	3079	+	az_r000221	PF19055	ABC-2 type transporter	sp|Q8GU88|AB39G_ORYSJ ABC transporter G family member 39 OS=Oryza sativa subsp. japonica OX=39947 GN=ABCG39 PE=3 SV=1	#N/A
Arizona	az_r_ecc_1097	5082	tRNA	2482	2554	Gln	TTG
Arizona	az_r_ecc_1098	4041	gene					2492	3714	-	az_r000206	#N/A	#N/A	#N/A	AP_R.00g000494
Arizona	az_r_ecc_1098	4041	tRNA	1124	1195	Glu	CTC
Arizona	az_r_ecc_1112	6492	gene					2348	4809	+	az_r000093	PF00574	Clp protease	sp|Q8LB10|CLPR4_ARATH ATP-dependent Clp protease proteolytic subunit-related protein 4, chloroplastic OS=Arabidopsis thaliana OX=3702 GN=CLPR4 PE=1 SV=1	#N/A
Arizona	az_r_ecc_1120	8325	gene					3457	4080	-	az_r000039	PF00006	ATP synthase alpha/beta family, nucleotide-binding domain	sp|Q0ZJ13|ATPB_VITVI ATP synthase subunit beta, chloroplastic OS=Vitis vinifera OX=29760 GN=atpB PE=3 SV=1	#N/A
Arizona	az_r_ecc_1120	8325	gene					4163	4399	-	az_r000040	PF00006	ATP synthase alpha/beta family, nucleotide-binding domain	sp|Q6QBP2|ATPB_CASSA ATP synthase subunit beta, chloroplastic OS=Castanea sativa OX=21020 GN=atpB PE=3 SV=1	#N/A
Arizona	az_r_ecc_1120	8325	gene					4496	4711	-	az_r000041	#N/A	#N/A	sp|Q9MU26|ATPB_NYMOD ATP synthase subunit beta, chloroplastic OS=Nymphaea odorata OX=4419 GN=atpB PE=3 SV=1	#N/A
Arizona	az_r_ecc_1139	1620	tRNA	584	656	Ala	TGC
Arizona	az_r_ecc_1139	1620	tRNA	1314	1241	Leu	TAA
Arizona	az_r_ecc_1141	4432	gene					2776	3501	-	az_r000189	#N/A	#N/A	#N/A	#N/A
Arizona	az_r_ecc_1146	8432	gene					3219	5320	-	az_r000037	PF11267	Domain of unknown function (DUF3067)	#N/A	#N/A
Arizona	az_r_ecc_1153	11703	gene					4969	8584	+	az_r000005	PF00642	Zinc finger C-x8-C-x5-C-x3-H type (and similar)	sp|Q9STM4|C3H43_ARATH Zinc finger CCCH domain-containing protein 43 OS=Arabidopsis thaliana OX=3702 GN=At3g48440 PE=2 SV=1	#N/A
Arizona	az_r_ecc_1158	4770	gene					859	1520	-	az_r000170	PF00538	linker histone H1 and H5 family	sp|P23444|H1_MAIZE Histone H1 OS=Zea mays OX=4577 PE=2 SV=2	#N/A
Arizona	az_r_ecc_1160	1312	tRNA	1021	1093	Thr	TGT
Arizona	az_r_ecc_1172	2790	tRNA	359	287	Tyr	GTA
Arizona	az_r_ecc_1176	4170	gene					2101	3502	-	az_r000201	PF00230	Major intrinsic protein	sp|Q9SAI4|NIP61_ARATH Aquaporin NIP6-1 OS=Arabidopsis thaliana OX=3702 GN=NIP6-1 PE=1 SV=1	#N/A
Arizona	az_r_ecc_1188	7020	gene					2645	2872	+	az_r000078	PF00329	Respiratory-chain NADH dehydrogenase, 30 Kd subunit	sp|Q33994|NDUS3_BETTR NADH dehydrogenase [ubiquinone] iron-sulfur protein 3 OS=Beta trigyna OX=19769 GN=NAD9 PE=3 SV=1	#N/A
Arizona	az_r_ecc_1188	7020	tRNA	3104	3177	Gln	TTG
Arizona	az_r_ecc_1188	7020	tRNA	3351	3424	Trp	CCA
Arizona	az_r_ecc_1189	5828	gene					393	1821	-	az_r000126	#N/A	#N/A	sp|Q6IV77|TAZ_MACMU Tafazzin OS=Macaca mulatta OX=9544 GN=TAZ PE=2 SV=1	#N/A
Arizona	az_r_ecc_1197	5390	gene					291	3104	-	az_r000146	PF13855	Leucine rich repeat	sp|Q9D5S7|LRGUK_MOUSE Leucine-rich repeat and guanylate kinase domain-containing protein OS=Mus musculus OX=10090 GN=Lrguk PE=1 SV=1	#N/A
Arizona	az_r_ecc_120	4150	gene					3408	3782	-	az_r000202	#N/A	#N/A	sp|Q9SBB2|ABC1_ARATH Protein ABC transporter 1, mitochondrial OS=Arabidopsis thaliana OX=3702 GN=ABC1 PE=2 SV=1	#N/A
Arizona	az_r_ecc_1222	4020	gene					3566	3959	+	az_r000208	PF00146	NADH dehydrogenase	sp|Q9M3I6|NU1C_SPIOL NAD(P)H-quinone oxidoreductase subunit 1, chloroplastic OS=Spinacia oleracea OX=3562 GN=ndhA PE=3 SV=1	#N/A
Arizona	az_r_ecc_1222	4020	gene					927	2109	+	az_r000207	PF00346	Respiratory-chain NADH dehydrogenase, 49 Kd subunit	sp|Q9M3I5|NDHH_SPIOL NAD(P)H-quinone oxidoreductase subunit H, chloroplastic OS=Spinacia oleracea OX=3562 GN=ndhH PE=3 SV=1	#N/A
Arizona	az_r_ecc_1226	7058	gene					2721	5416	-	az_r000076	PF00275	EPSP synthase (3-phosphoshikimate 1-carboxyvinyltransferase)	sp|P05466|AROA_ARATH 3-phosphoshikimate 1-carboxyvinyltransferase, chloroplastic OS=Arabidopsis thaliana OX=3702 GN=At2g45300 PE=2 SV=3	AP_R.00g000210
Arizona	az_r_ecc_1227	7105	gene					3697	4195	-	az_r000072	PF00234	Protease inhibitor/seed storage/LTP family	sp|Q43748|NLTP_BETVU Non-specific lipid-transfer protein OS=Beta vulgaris OX=161934 GN=IWF1' PE=3 SV=1	#N/A
Arizona	az_r_ecc_1231	3000	tRNA	2939	2867	Asp	ATC
Arizona	az_r_ecc_1232	7470	gene					4084	5609	-	az_r000060	PF00954	S-locus glycoprotein domain	sp|Q9SXB5|Y1135_ARATH G-type lectin S-receptor-like serine/threonine-protein kinase At1g11303 OS=Arabidopsis thaliana OX=3702 GN=At1g11303 PE=3 SV=1	#N/A
Arizona	az_r_ecc_1232	7470	gene					2114	3681	-	az_r000059	PF07714	Protein tyrosine and serine/threonine kinase	sp|Q9SXB8|Y1133_ARATH G-type lectin S-receptor-like serine/threonine-protein kinase At1g11330 OS=Arabidopsis thaliana OX=3702 GN=At1g11330 PE=1 SV=3	#N/A
Arizona	az_r_ecc_1240	6164	gene					1970	5238	+	az_r000106	PF00571	CBS domain	sp|Q9LEV3|CBSX3_ARATH CBS domain-containing protein CBSX3, mitochondrial OS=Arabidopsis thaliana OX=3702 GN=CBSX3 PE=1 SV=1	#N/A
Arizona	az_r_ecc_1253	7950	gene					3482	4547	-	az_r000050	PF00164	Ribosomal protein S12/S23	sp|Q0G9J5|RR12_LIRTU 30S ribosomal protein S12, chloroplastic OS=Liriodendron tulipifera OX=3415 GN=rps12-A PE=3 SV=1	#N/A
Arizona	az_r_ecc_1253	7950	tRNA	5163	5234	Val	GAC
Arizona	az_r_ecc_1272	6130	gene					1662	3553	-	az_r000109	PF14144	Seed dormancy control	sp|O24160|TGA21_TOBAC TGACG-sequence-specific DNA-binding protein TGA-2.1 OS=Nicotiana tabacum OX=4097 GN=TGA21 PE=1 SV=1	#N/A
Arizona	az_r_ecc_1275	2946	tRNA	2646	2734	Thr	CGT
Arizona	az_r_ecc_1275	2946	tRNA	2003	1916	Ser	GCT
Arizona	az_r_ecc_1275	2946	tRNA	682	611	Gln	TTG
Arizona	az_r_ecc_1284	5744	gene					514	1730	-	az_r000129	PF00643	B-box zinc finger	sp|Q9FHH8|COL5_ARATH Zinc finger protein CONSTANS-LIKE 5 OS=Arabidopsis thaliana OX=3702 GN=COL5 PE=2 SV=2	#N/A
Arizona	az_r_ecc_1287	1620	gene					1125	1493	+	az_r000259	#N/A	#N/A	#N/A	#N/A
Arizona	az_r_ecc_129	3775	gene					2624	2994	-	az_r000218	PF01652	Eukaryotic initiation factor 4E	sp|P29557|IF4E1_WHEAT Eukaryotic translation initiation factor 4E-1 OS=Triticum aestivum OX=4565 PE=1 SV=3	#N/A
Arizona	az_r_ecc_1290	5208	gene					202	966	+	az_r000155	#N/A	#N/A	#N/A	#N/A
Arizona	az_r_ecc_1303	10229	gene					5802	9604	-	az_r000014	PF00657	GDSL-like Lipase/Acylhydrolase	sp|Q8L5Z1|GDL17_ARATH GDSL esterase/lipase At1g33811 OS=Arabidopsis thaliana OX=3702 GN=At1g33811 PE=2 SV=1	#N/A
Arizona	az_r_ecc_1303	10229	tRNA	5374	5302	Thr	TGT
Arizona	az_r_ecc_1304	5906	gene					3031	5686	+	az_r000123	PF04842	Plant protein of unknown function (DUF639)	#N/A	#N/A
Arizona	az_r_ecc_1313	7950	gene					197	1349	-	az_r000047	PF04078	Cell differentiation family, Rcd1-like	sp|Q6NWL4|CNOT9_DANRE CCR4-NOT transcription complex subunit 9 OS=Danio rerio OX=7955 GN=cnot9 PE=2 SV=1	#N/A
Arizona	az_r_ecc_1313	7950	gene					1388	4474	-	az_r000048	PF04078	Cell differentiation family, Rcd1-like	sp|Q5PQL2|CNOT9_RAT CCR4-NOT transcription complex subunit 9 OS=Rattus norvegicus OX=10116 GN=Cnot9 PE=1 SV=1	#N/A
Arizona	az_r_ecc_1313	7950	gene					6507	7835	-	az_r000049	PF04078	Cell differentiation family, Rcd1-like	sp|Q6P819|CNOT9_XENTR CCR4-NOT transcription complex subunit 9 OS=Xenopus tropicalis OX=8364 GN=cnot9 PE=2 SV=1	#N/A
Arizona	az_r_ecc_1316	8980	gene					3449	6467	+	az_r000032	PF00620	RhoGAP domain	sp|Q9FMR1|RGAP1_ARATH Rho GTPase-activating protein 1 OS=Arabidopsis thaliana OX=3702 GN=ROPGAP1 PE=2 SV=1	#N/A
Arizona	az_r_ecc_1318	7196	tRNA	173	246	Gln	TTG
Arizona	az_r_ecc_1331	2882	gene					28	2575	+	az_r000243	#N/A	#N/A	sp|Q8W4I9|AML1_ARATH Protein MEI2-like 1 OS=Arabidopsis thaliana OX=3702 GN=ML1 PE=1 SV=1	#N/A
Arizona	az_r_ecc_1349	4231	gene					440	2518	-	az_r000197	PF00118	TCP-1/cpn60 chaperonin family	sp|Q940P8|TCPB_ARATH T-complex protein 1 subunit beta OS=Arabidopsis thaliana OX=3702 GN=CCT2 PE=1 SV=1	#N/A
Arizona	az_r_ecc_1358	5506	gene					4953	5473	-	az_r000139	PF17862	AAA+ lid domain	sp|Q41365|PRS7_SPIOL 26S proteasome regulatory subunit 7 OS=Spinacia oleracea OX=3562 GN=RPT1 PE=2 SV=1	#N/A
Arizona	az_r_ecc_1358	5506	gene					1	1616	+	az_r000138	#N/A	#N/A	sp|Q41365|PRS7_SPIOL 26S proteasome regulatory subunit 7 OS=Spinacia oleracea OX=3562 GN=RPT1 PE=2 SV=1	#N/A
Arizona	az_r_ecc_1360	4683	gene					566	1660	+	az_r000174	PF12428	Protein of unknown function (DUF3675)	#N/A	#N/A
Arizona	az_r_ecc_1362	9616	gene					2907	3438	-	az_r000020	#N/A	#N/A	sp|P68161|VATL_MESCR V-type proton ATPase 16 kDa proteolipid subunit OS=Mesembryanthemum crystallinum OX=3544 GN=VMAC1 PE=2 SV=1	#N/A
Arizona	az_r_ecc_137	6780	gene					4687	5700	+	az_r000085	PF00443	Ubiquitin carboxyl-terminal hydrolase	sp|Q9FPT1|UBP12_ARATH Ubiquitin carboxyl-terminal hydrolase 12 OS=Arabidopsis thaliana OX=3702 GN=UBP12 PE=1 SV=2	#N/A
Arizona	az_r_ecc_1371	4688	gene					907	1254	-	az_r000172	PF00416	Ribosomal protein S13/S18	sp|P34788|RS18_ARATH 40S ribosomal protein S18 OS=Arabidopsis thaliana OX=3702 GN=RPS18A PE=1 SV=1	#N/A
Arizona	az_r_ecc_1371	4688	gene					3234	3712	-	az_r000173	PF00416	Ribosomal protein S13/S18	sp|P34788|RS18_ARATH 40S ribosomal protein S18 OS=Arabidopsis thaliana OX=3702 GN=RPS18A PE=1 SV=1	#N/A
Arizona	az_r_ecc_1377	2703	gene					106	725	-	az_r000247	PF00314	Thaumatin family	sp|Q9FF29|PR5K_ARATH PR5-like receptor kinase OS=Arabidopsis thaliana OX=3702 GN=PR5K PE=1 SV=1	#N/A
Arizona	az_r_ecc_138	5640	gene					230	3749	+	az_r000135	PF02201	SWIB/MDM2 domain	sp|O74503|UAF30_SCHPO Upstream activation factor subunit spp27 OS=Schizosaccharomyces pombe (strain 972 / ATCC 24843) OX=284812 GN=spp27 PE=1 SV=1	#N/A
Arizona	az_r_ecc_1396	5290	gene					2894	5247	-	az_r000152	PF02365	No apical meristem (NAM) protein	sp|Q6NQK2|NAC8_ARATH SUPPRESSOR OF GAMMA RESPONSE 1 OS=Arabidopsis thaliana OX=3702 GN=SOG1 PE=1 SV=1	AP_R.00g000493
Arizona	az_r_ecc_1415	3164	tRNA	554	633	Tyr	ATA
Arizona	az_r_ecc_1440	6182	gene					3620	4870	+	az_r000105	PF00069	Protein kinase domain	sp|F4HRJ4|M3K3A_ARATH Mitogen-activated protein kinase kinase kinase 3 OS=Arabidopsis thaliana OX=3702 GN=MAPKKK3 PE=1 SV=1	#N/A
Arizona	az_r_ecc_1451	2575	gene					1042	1784	-	az_r000251	#N/A	#N/A	sp|Q8LBK6|GRS15_ARATH Monothiol glutaredoxin-S15, mitochondrial OS=Arabidopsis thaliana OX=3702 GN=GRXS15 PE=1 SV=2	#N/A
Arizona	az_r_ecc_1463	5190	gene					47	1945	-	az_r000156	#N/A	#N/A	#N/A	#N/A
Arizona	az_r_ecc_1467	7500	gene					1	1769	+	az_r000058	#N/A	#N/A	#N/A	#N/A
Arizona	az_r_ecc_147	5100	gene					492	740	+	az_r000159	PF00249	Myb-like DNA-binding domain	sp|P81393|MYB08_ANTMA Myb-related protein 308 OS=Antirrhinum majus OX=4151 GN=MYB308 PE=2 SV=1	#N/A
Arizona	az_r_ecc_1474	7080	gene					3966	4242	-	az_r000074	PF00072	Response regulator receiver domain	sp|Q9ZWJ9|ARR2_ARATH Two-component response regulator ARR2 OS=Arabidopsis thaliana OX=3702 GN=ARR2 PE=1 SV=1	#N/A
Arizona	az_r_ecc_1474	7080	gene					1170	3943	-	az_r000073	PF00249	Myb-like DNA-binding domain	sp|Q9ZWJ9|ARR2_ARATH Two-component response regulator ARR2 OS=Arabidopsis thaliana OX=3702 GN=ARR2 PE=1 SV=1	#N/A
Arizona	az_r_ecc_1475	3390	tRNA	3209	3291	Asp	ATC
Arizona	az_r_ecc_149	5370	gene					200	1262	+	az_r000147	PF13947	Wall-associated receptor kinase galacturonan-binding	sp|Q9SA25|WAKLG_ARATH Wall-associated receptor kinase-like 8 OS=Arabidopsis thaliana OX=3702 GN=WAKL8 PE=2 SV=1	#N/A
Arizona	az_r_ecc_1497	5330	tRNA	4911	4990	Leu	CAA
Arizona	az_r_ecc_150	3195	gene					2265	2808	+	az_r000239	PF02492	CobW/HypB/UreG, nucleotide-binding domain	sp|Q9BRT8|CBWD1_HUMAN COBW domain-containing protein 1 OS=Homo sapiens OX=9606 GN=CBWD1 PE=1 SV=1	#N/A
Arizona	az_r_ecc_1501	10890	gene					1531	3054	-	az_r000008	PF00006	ATP synthase alpha/beta family, nucleotide-binding domain	sp|P06450|ATPA_SPIOL ATP synthase subunit alpha, chloroplastic OS=Spinacia oleracea OX=3562 GN=atpA PE=1 SV=1	#N/A
Arizona	az_r_ecc_1501	10890	tRNA	448	536	Thr	CGT
Arizona	az_r_ecc_1501	10890	tRNA	1365	1436	Arg	TCT
Arizona	az_r_ecc_1504	3240	gene					314	3165	-	az_r000238	PF00305	Lipoxygenase	sp|Q43191|LOX15_SOLTU Probable linoleate 9S-lipoxygenase 5 OS=Solanum tuberosum OX=4113 GN=LOX1.5 PE=2 SV=1	#N/A
Arizona	az_r_ecc_1504	3240	tRNA	1377	1304	Asn	ATT
Arizona	az_r_ecc_1507	6270	gene					2687	5575	-	az_r000101	PF13923	Zinc finger, C3HC4 type (RING finger)	sp|Q94AY3|DRIP2_ARATH E3 ubiquitin protein ligase DRIP2 OS=Arabidopsis thaliana OX=3702 GN=DRIP2 PE=1 SV=1	#N/A
Arizona	az_r_ecc_1516	2610	gene					386	715	+	az_r000250	PF01058	NADH ubiquinone oxidoreductase, 20 Kd subunit	sp|Q0ZJ16|NDHK_VITVI NAD(P)H-quinone oxidoreductase subunit K, chloroplastic OS=Vitis vinifera OX=29760 GN=ndhK PE=3 SV=2	#N/A
Arizona	az_r_ecc_1516	2610	tRNA	1075	1147	Phe	GAA
Arizona	az_r_ecc_1523	5340	gene					2020	5295	+	az_r000148	PF02902	Ulp1 protease family, C-terminal catalytic domain	#N/A	#N/A
Arizona	az_r_ecc_1528	1554	gene					275	1419	+	az_r000260	PF00069	Protein kinase domain	sp|Q38997|KIN10_ARATH SNF1-related protein kinase catalytic subunit alpha KIN10 OS=Arabidopsis thaliana OX=3702 GN=KIN10 PE=1 SV=3	#N/A
Arizona	az_r_ecc_1531	7410	tRNA	2223	2304	Arg	TCT
Arizona	az_r_ecc_1545	6090	gene					853	2579	-	az_r000112	PF01595	Cyclin M transmembrane N-terminal domain	sp|Q67XQ0|Y4424_ARATH DUF21 domain-containing protein At4g14240 OS=Arabidopsis thaliana OX=3702 GN=CBSDUF1 PE=1 SV=1	#N/A
Arizona	az_r_ecc_1548	5640	gene					113	2863	+	az_r000134	PF00850	Histone deacetylase domain	sp|Q941D6|HDA14_ARATH Histone deacetylase 14 OS=Arabidopsis thaliana OX=3702 GN=HDA14 PE=1 SV=1	#N/A
Arizona	az_r_ecc_1549	4853	gene					1788	3002	+	az_r000167	PF09811	Essential protein Yae1, N terminal	sp|Q9NRH1|YAE1_HUMAN Protein YAE1 homolog OS=Homo sapiens OX=9606 GN=YAE1 PE=1 SV=1	#N/A
Arizona	az_r_ecc_1552	6409	gene					1815	5311	-	az_r000096	#N/A	#N/A	sp|Q8LEA2|G2OX1_ARATH Gibberellin 2-beta-dioxygenase 1 OS=Arabidopsis thaliana OX=3702 GN=GA2OX1 PE=2 SV=2	#N/A
Arizona	az_r_ecc_1564	7181	gene					2990	5783	+	az_r000069	PF00928	Adaptor complexes medium subunit family	sp|O22715|AP1M2_ARATH AP-1 complex subunit mu-2 OS=Arabidopsis thaliana OX=3702 GN=AP1M2 PE=1 SV=1	#N/A
Arizona	az_r_ecc_1568	5470	gene					424	5097	+	az_r000141	PF00069	Protein kinase domain	sp|Q2QMH1|NEK2_ORYSJ Serine/threonine-protein kinase Nek2 OS=Oryza sativa subsp. japonica OX=39947 GN=NEK2 PE=2 SV=1	#N/A
Arizona	az_r_ecc_1574	3624	gene					23	1295	-	az_r000225	PF06941	5' nucleotidase, deoxy (Pyrimidine), cytosolic type C protein (NT5C)	#N/A	#N/A
Arizona	az_r_ecc_1612	6510	gene					130	4960	-	az_r000090	PF03109	ABC1 family	sp|Q93Y08|AB1K8_ARATH Protein ACTIVITY OF BC1 COMPLEX KINASE 8, chloroplastic OS=Arabidopsis thaliana OX=3702 GN=ABC1K8 PE=2 SV=1	#N/A
Arizona	az_r_ecc_1618	4367	gene					2073	2786	+	az_r000192	PF01248	Ribosomal protein L7Ae/L30e/S12e/Gadd45 family	sp|Q9XHS0|RS12_HORVU 40S ribosomal protein S12 OS=Hordeum vulgare OX=4513 GN=RPS12 PE=2 SV=1	#N/A
Arizona	az_r_ecc_1626	7490	tRNA	142	70	His	ATG
Arizona	az_r_ecc_1627	5959	gene					372	2081	+	az_r000121	#N/A	#N/A	#N/A	#N/A
Arizona	az_r_ecc_1636	3660	tRNA	654	725	Asn	GTT
Arizona	az_r_ecc_1636	3660	tRNA	1335	1262	Arg	ACG
Arizona	az_r_ecc_1650	6275	tRNA	2044	1973	Met	CAT
Arizona	az_r_ecc_1652	4481	gene					884	1596	-	az_r000185	PF00036	EF hand	sp|O22845|CML5_ARATH Calmodulin-like protein 5 OS=Arabidopsis thaliana OX=3702 GN=CML5 PE=2 SV=2	#N/A
Arizona	az_r_ecc_1668	5070	tRNA	2580	2660	Leu	AAG
Arizona	az_r_ecc_1668	5070	tRNA	4943	4864	Leu	TAG
Arizona	az_r_ecc_1668	5070	tRNA	4762	4683	Leu	TAG
Arizona	az_r_ecc_1674	4200	gene					517	3693	+	az_r000198	PF02902	Ulp1 protease family, C-terminal catalytic domain	#N/A	#N/A
Arizona	az_r_ecc_1681	3318	tRNA	1614	1542	Cys	GCA
Arizona	az_r_ecc_1713	2753	gene					1	1268	+	az_r000246	PF02538	Hydantoinase B/oxoprolinase	sp|Q9FIZ7|OPLA_ARATH 5-oxoprolinase OS=Arabidopsis thaliana OX=3702 GN=OXP1 PE=1 SV=1	#N/A
Arizona	az_r_ecc_1718	3120	tRNA	1086	1157	Asn	GTT
Arizona	az_r_ecc_1718	3120	tRNA	1767	1694	Arg	ACG
Arizona	az_r_ecc_1726	6810	gene					1833	4064	+	az_r000084	PF13041	PPR repeat family	sp|Q9FKC3|PP424_ARATH Pentatricopeptide repeat-containing protein At5g48730, chloroplastic OS=Arabidopsis thaliana OX=3702 GN=At5g48730 PE=2 SV=2	#N/A
Arizona	az_r_ecc_1731	5610	gene					3544	5606	+	az_r000136	PF01907	Ribosomal protein L37e	sp|Q8LEM8|RL373_ARATH 60S ribosomal protein L37-3 OS=Arabidopsis thaliana OX=3702 GN=RPL37C PE=3 SV=1	#N/A
Arizona	az_r_ecc_1733	5298	gene					2736	4260	-	az_r000151	PF00306	ATP synthase alpha/beta chain, C terminal domain	sp|P06450|ATPA_SPIOL ATP synthase subunit alpha, chloroplastic OS=Spinacia oleracea OX=3562 GN=atpA PE=1 SV=1	#N/A
Arizona	az_r_ecc_1733	5298	tRNA	1654	1742	Thr	CGT
Arizona	az_r_ecc_1733	5298	tRNA	2570	2641	Arg	TCT
Arizona	az_r_ecc_1733	5298	tRNA	1010	923	Ser	GCT
Arizona	az_r_ecc_1737	5853	tRNA	1477	1390	Ser	GCT
Arizona	az_r_ecc_1737	5853	tRNA	1017	944	Phe	GAA
Arizona	az_r_ecc_174	6457	gene					2093	5624	+	az_r000094	PF04055	Radical SAM superfamily	sp|P54967|BIOB_ARATH Biotin synthase, mitochondrial OS=Arabidopsis thaliana OX=3702 GN=BIO2 PE=1 SV=1	#N/A
Arizona	az_r_ecc_174	6457	tRNA	739	667	Arg	TCT
Arizona	az_r_ecc_1744	6030	gene					1	687	+	az_r000115	PF01501	Glycosyl transferase family 8	sp|Q9LSG3|GAUT8_ARATH Galacturonosyltransferase 8 OS=Arabidopsis thaliana OX=3702 GN=GAUT8 PE=1 SV=1	#N/A
Arizona	az_r_ecc_1745	4560	gene					3419	4369	-	az_r000184	PF00006	ATP synthase alpha/beta family, nucleotide-binding domain	sp|P00826|ATPB_TOBAC ATP synthase subunit beta, chloroplastic OS=Nicotiana tabacum OX=4097 GN=atpB PE=3 SV=1	#N/A
Arizona	az_r_ecc_1745	4560	gene					102	785	-	az_r000183	PF01058	NADH ubiquinone oxidoreductase, 20 Kd subunit	sp|Q9M3M0|NDHK_SPIOL NAD(P)H-quinone oxidoreductase subunit K, chloroplastic OS=Spinacia oleracea OX=3562 GN=ndhK PE=3 SV=3	#N/A
Arizona	az_r_ecc_1745	4560	tRNA	2810	2882	Glu	TTC
Arizona	az_r_ecc_1747	6000	gene					1512	3008	-	az_r000117	PF00006	ATP synthase alpha/beta family, nucleotide-binding domain	sp|P00825|ATPB_SPIOL ATP synthase subunit beta, chloroplastic OS=Spinacia oleracea OX=3562 GN=atpB PE=1 SV=2	#N/A
Arizona	az_r_ecc_1747	6000	tRNA	904	976	Glu	TTC
Arizona	az_r_ecc_1750	338	tRNA	168	251	Tyr	GTA
Arizona	az_r_ecc_1752	8274	gene					670	4358	-	az_r000042	#N/A	#N/A	#N/A	#N/A
Arizona	az_r_ecc_1761	6563	gene					83	1949	+	az_r000087	PF03129	Anticodon binding domain	sp|P93422|SYHC_ORYSJ Histidine--tRNA ligase, cytoplasmic OS=Oryza sativa subsp. japonica OX=39947 GN=Os05g0150900 PE=2 SV=2	#N/A
Arizona	az_r_ecc_1763	630	gene					444	622	-	az_r000263	#N/A	#N/A	#N/A	#N/A
Arizona	az_r_ecc_1768	4981	tRNA	4254	4120	Thr	TGT
Arizona	az_r_ecc_1769	9090	tRNA	7502	7575	Ile	AAT
Arizona	az_r_ecc_1769	9090	tRNA	8691	8605	Glu	CTC
Arizona	az_r_ecc_1778	7946	gene					589	6465	-	az_r000051	PF00091	Tubulin/FtsZ family, GTPase domain	sp|P38558|TBG2_ARATH Tubulin gamma-2 chain OS=Arabidopsis thaliana OX=3702 GN=TUBG2 PE=1 SV=1	#N/A
Arizona	az_r_ecc_1781	6180	tRNA	6060	6133	Met	CAT
Arizona	az_r_ecc_1783	3330	gene					881	3234	+	az_r000235	PF00350	Dynamin family	sp|Q9LQ55|DRP2B_ARATH Dynamin-2B OS=Arabidopsis thaliana OX=3702 GN=DRP2B PE=1 SV=2	#N/A
Arizona	az_r_ecc_179	4020	gene					49	3283	+	az_r000209	PF00069	Protein kinase domain	sp|Q9LVL5|WNK4_ARATH Probable serine/threonine-protein kinase WNK4 OS=Arabidopsis thaliana OX=3702 GN=WNK4 PE=1 SV=1	#N/A
Arizona	az_r_ecc_1791	4920	gene					1939	4137	-	az_r000162	PF17135	Ribosomal protein 60S L18 and 50S L18e	sp|Q940B0|RL183_ARATH 60S ribosomal protein L18-3 OS=Arabidopsis thaliana OX=3702 GN=RPL18C PE=2 SV=1	#N/A
Arizona	az_r_ecc_182	1828	gene					1355	1746	-	az_r000258	#N/A	#N/A	sp|P00072|CYC_FAGES Cytochrome c OS=Fagopyrum esculentum OX=3617 PE=1 SV=1	#N/A
Arizona	az_r_ecc_1825	10290	gene					183	4535	-	az_r000013	PF00005	ABC transporter	sp|Q9CAF5|AB6I_ARATH ABC transporter I family member 6, chloroplastic OS=Arabidopsis thaliana OX=3702 GN=ABCI6 PE=1 SV=1	#N/A
Arizona	az_r_ecc_1829	3870	tRNA	2949	2878	Thr	TGT
Arizona	az_r_ecc_183	3510	gene					58	3391	-	az_r000226	PF02803	Thiolase, C-terminal domain	sp|Q9FIK7|THIC2_ARATH Probable acetyl-CoA acetyltransferase, cytosolic 2 OS=Arabidopsis thaliana OX=3702 GN=At5g47720 PE=2 SV=1	#N/A
Arizona	az_r_ecc_1837	9769	tRNA	5576	5664	Met	CAT
Arizona	az_r_ecc_1847	6011	tRNA	310	239	Glu	CTC
Arizona	az_r_ecc_1853	2331	gene					146	2330	+	az_r000256	PF01849	NAC domain	sp|Q9M612|NACA_PINTA Nascent polypeptide-associated complex subunit alpha-like protein OS=Pinus taeda OX=3352 PE=2 SV=1	#N/A
Arizona	az_r_ecc_1863	3660	gene					1724	3462	+	az_r000224	#N/A	#N/A	sp|Q45GQ7|POHS1_ARATH Protein POOR HOMOLOGOUS SYNAPSIS 1 OS=Arabidopsis thaliana OX=3702 GN=PHS1 PE=1 SV=1	#N/A
Arizona	az_r_ecc_188	6880	tRNA	2470	2554	Ala	CGC
Arizona	az_r_ecc_188	6880	tRNA	3807	3898	Ser	TGA
Arizona	az_r_ecc_188	6880	tRNA	2883	2813	Gly	GCC
Arizona	az_r_ecc_1888	5370	tRNA	2319	2247	Arg	TCT
Arizona	az_r_ecc_1889	8040	gene					1579	6959	+	az_r000045	PF01105	emp24/gp25L/p24 family/GOLD	sp|Q6IDL4|P24D3_ARATH Transmembrane emp24 domain-containing protein p24delta3 OS=Arabidopsis thaliana OX=3702 GN=At1g09580 PE=1 SV=1	#N/A
Arizona	az_r_ecc_1891	5184	gene					691	1486	+	az_r000157	PF14144	Seed dormancy control	#N/A	#N/A
Arizona	az_r_ecc_1899	10362	gene					3742	5347	+	az_r000011	PF02365	No apical meristem (NAM) protein	sp|Q6NQK2|NAC8_ARATH SUPPRESSOR OF GAMMA RESPONSE 1 OS=Arabidopsis thaliana OX=3702 GN=SOG1 PE=1 SV=1	AP_R.00g000493
Arizona	az_r_ecc_1899	10362	gene					6060	7665	-	az_r000012	PF05278	Arabidopsis phospholipase-like protein (PEARLI 4)	#N/A	AP_R.00g000370
Arizona	az_r_ecc_1901	2460	gene					386	2157	+	az_r000253	PF00999	Sodium/hydrogen exchanger family	sp|Q56XP4|NHX2_ARATH Sodium/hydrogen exchanger 2 OS=Arabidopsis thaliana OX=3702 GN=NHX2 PE=2 SV=2	#N/A
Arizona	az_r_ecc_1903	7200	gene					3376	6178	+	az_r000067	#N/A	#N/A	#N/A	#N/A
Arizona	az_r_ecc_1904	8340	tRNA	3012	3083	Gly	ACC
Arizona	az_r_ecc_1916	5968	gene					4119	5555	+	az_r000119	PF00574	Clp protease	sp|P12210|CLPP_TOBAC ATP-dependent Clp protease proteolytic subunit OS=Nicotiana tabacum OX=4097 GN=clpP PE=2 SV=1	#N/A
Arizona	az_r_ecc_1916	5968	gene					2738	2983	+	az_r000118	#N/A	#N/A	#N/A	#N/A
Arizona	az_r_ecc_1923	8910	tRNA	4254	4326	Asp	ATC
Arizona	az_r_ecc_1931	6799	tRNA	3083	2993	Val	GAC
Arizona	az_r_ecc_1938	5349	tRNA	5011	4939	Arg	CCT
Arizona	az_r_ecc_1944	6417	gene					3953	6345	+	az_r000095	PF00118	TCP-1/cpn60 chaperonin family	sp|Q93ZM7|CH60C_ARATH Chaperonin CPN60-like 2, mitochondrial OS=Arabidopsis thaliana OX=3702 GN=At3g13860 PE=1 SV=2	#N/A
Arizona	az_r_ecc_1977	5655	gene					2273	5655	-	az_r000132	PF16212	Phospholipid-translocating P-type ATPase C-terminal	sp|Q9LK90|ALA8_ARATH Probable phospholipid-transporting ATPase 8 OS=Arabidopsis thaliana OX=3702 GN=ALA8 PE=3 SV=1	#N/A
Arizona	az_r_ecc_1981	4660	tRNA	1214	1287	Gly	CCC
Arizona	az_r_ecc_1985	5420	tRNA	706	778	Cys	GCA
Arizona	az_r_ecc_1990	3870	gene					1	3518	+	az_r000215	PF01501	Glycosyl transferase family 8	sp|Q0WQD2|GAUT3_ARATH Probable galacturonosyltransferase 3 OS=Arabidopsis thaliana OX=3702 GN=GAUT3 PE=2 SV=2	#N/A
Arizona	az_r_ecc_1991	2459	gene					1309	1690	-	az_r000254	PF00238	Ribosomal protein L14p/L23e	sp|Q07760|RL23_TOBAC 60S ribosomal protein L23 OS=Nicotiana tabacum OX=4097 GN=RPL23 PE=2 SV=1	#N/A
Arizona	az_r_ecc_1992	2390	gene					665	1693	-	az_r000255	#N/A	#N/A	#N/A	#N/A
Arizona	az_r_ecc_1999	10560	gene					3356	3772	+	az_r000010	PF00411	Ribosomal protein S11	sp|P06506|RR11_SPIOL 30S ribosomal protein S11, chloroplastic OS=Spinacia oleracea OX=3562 GN=rps11 PE=1 SV=4	#N/A
Arizona	az_r_ecc_2000	4020	tRNA	3446	3375	Thr	TGT
Arizona	az_r_ecc_2011	4449	gene					1286	2191	+	az_r000187	PF00400	WD domain, G-beta repeat	sp|O64740|SC13B_ARATH Protein transport protein SEC13 homolog B OS=Arabidopsis thaliana OX=3702 GN=SEC13B PE=1 SV=1	#N/A
Arizona	az_r_ecc_2017	4260	gene					592	3351	+	az_r000195	PF03348	Serine incorporator (Serinc)	sp|Q5R533|SERC3_PONAB Serine incorporator 3 OS=Pongo abelii OX=9601 GN=SERINC3 PE=2 SV=1	#N/A
Arizona	az_r_ecc_2041	8832	tRNA	6164	6235	Tyr	ATA
Arizona	az_r_ecc_2045	3450	gene					758	1733	-	az_r000230	PF00275	EPSP synthase (3-phosphoshikimate 1-carboxyvinyltransferase)	sp|P05466|AROA_ARATH 3-phosphoshikimate 1-carboxyvinyltransferase, chloroplastic OS=Arabidopsis thaliana OX=3702 GN=At2g45300 PE=2 SV=3	AP_R.00g000210
Arizona	az_r_ecc_2045	3450	gene					2580	3000	-	az_r000231	PF00275	EPSP synthase (3-phosphoshikimate 1-carboxyvinyltransferase)	sp|P23281|AROA2_TOBAC 3-phosphoshikimate 1-carboxyvinyltransferase 2 (Fragment) OS=Nicotiana tabacum OX=4097 GN=EPSPS-2 PE=2 SV=1	AP_R.00g000210
Arizona	az_r_ecc_2046	3480	gene					155	1130	-	az_r000228	PF00275	EPSP synthase (3-phosphoshikimate 1-carboxyvinyltransferase)	sp|P05466|AROA_ARATH 3-phosphoshikimate 1-carboxyvinyltransferase, chloroplastic OS=Arabidopsis thaliana OX=3702 GN=At2g45300 PE=2 SV=3	AP_R.00g000210
Arizona	az_r_ecc_2046	3480	gene					1977	2397	-	az_r000229	PF00275	EPSP synthase (3-phosphoshikimate 1-carboxyvinyltransferase)	sp|P23281|AROA2_TOBAC 3-phosphoshikimate 1-carboxyvinyltransferase 2 (Fragment) OS=Nicotiana tabacum OX=4097 GN=EPSPS-2 PE=2 SV=1	AP_R.00g000210
Arizona	az_r_ecc_2047	5541	gene					5134	5519	+	az_r000137	#N/A	#N/A	sp|Q9LFD5|BPA1_ARATH Binding partner of ACD11 1 OS=Arabidopsis thaliana OX=3702 GN=BPA1 PE=1 SV=1	#N/A
Arizona	az_r_ecc_2055	7199	gene					1283	2542	-	az_r000068	PF01593	Flavin containing amine oxidoreductase	sp|Q9FNA2|PAO1_ARATH Polyamine oxidase 1 OS=Arabidopsis thaliana OX=3702 GN=PAO1 PE=1 SV=1	#N/A
Arizona	az_r_ecc_2059	11916	gene					1078	1525	-	az_r000004	PF00380	Ribosomal protein S9/S16	sp|O22647|RS16_FRIAG 40S ribosomal protein S16 OS=Fritillaria agrestis OX=64177 GN=RPS16 PE=2 SV=1	#N/A
Arizona	az_r_ecc_2061	4905	gene					1120	4104	-	az_r000164	PF00010	Helix-loop-helix DNA-binding domain	sp|Q9LT23|BH121_ARATH Transcription factor bHLH121 OS=Arabidopsis thaliana OX=3702 GN=BHLH121 PE=1 SV=1	#N/A
Arizona	az_r_ecc_2066	5740	gene					561	5655	+	az_r000130	PF02897	Prolyl oligopeptidase, N-terminal beta-propeller domain	sp|Q9QUR6|PPCE_MOUSE Prolyl endopeptidase OS=Mus musculus OX=10090 GN=Prep PE=1 SV=1	#N/A
Arizona	az_r_ecc_2074	6510	gene					153	825	+	az_r000089	#N/A	#N/A	#N/A	#N/A
Arizona	az_r_ecc_2076	4770	tRNA	294	221	Arg	ACG
Arizona	az_r_ecc_2078	8598	gene					904	2405	+	az_r000036	PF01248	Ribosomal protein L7Ae/L30e/S12e/Gadd45 family	sp|Q6P8E9|NH2L1_XENTR NHP2-like protein 1 OS=Xenopus tropicalis OX=8364 GN=snu13 PE=2 SV=1	#N/A
Arizona	az_r_ecc_2078	8598	tRNA	4215	4296	Ser	AGA
Arizona	az_r_ecc_2081	2760	tRNA	2018	1946	Glu	CTC
Arizona	az_r_ecc_2082	6870	tRNA	2377	2305	Thr	TGT
Arizona	az_r_ecc_2084	4111	gene					1607	2466	-	az_r000203	PF00574	Clp protease	sp|Q9SXJ6|CLPP3_ARATH ATP-dependent Clp protease proteolytic subunit 3, chloroplastic OS=Arabidopsis thaliana OX=3702 GN=CLPP3 PE=1 SV=1	#N/A
Arizona	az_r_ecc_2087	7080	gene					408	1565	+	az_r000075	#N/A	#N/A	sp|Q9LVG9|Y5600_ARATH BTB/POZ domain-containing protein At5g60050 OS=Arabidopsis thaliana OX=3702 GN=At5g60050 PE=2 SV=1	#N/A
Arizona	az_r_ecc_2092	4590	gene					2677	4147	+	az_r000181	PF00012	Hsp70 protein	sp|P22953|HS701_ARATH Heat shock 70 kDa protein 1 OS=Arabidopsis thaliana OX=3702 GN=HSP70-1 PE=1 SV=3	AP_R.00g000100
Arizona	az_r_ecc_2101	9138	gene					1601	2363	-	az_r000028	#N/A	#N/A	sp|Q9ZPI1|SYKC_ARATH Lysine--tRNA ligase, cytoplasmic OS=Arabidopsis thaliana OX=3702 GN=At3g11710 PE=1 SV=1	#N/A
Arizona	az_r_ecc_2103	4500	tRNA	2911	2992	Arg	TCT
Arizona	az_r_ecc_2130	6270	gene					3904	5265	+	az_r000100	PF00069	Protein kinase domain	sp|Q7X996|CIPK2_ORYSJ CBL-interacting protein kinase 2 OS=Oryza sativa subsp. japonica OX=39947 GN=CIPK2 PE=2 SV=1	#N/A
Arizona	az_r_ecc_2136	5325	gene					3839	4670	-	az_r000150	#N/A	#N/A	#N/A	#N/A
Arizona	az_r_ecc_2156	4680	gene					4035	4376	+	az_r000175	PF00164	Ribosomal protein S12/S23	sp|A4GYN8|RR12B_POPTR 30S ribosomal protein S12-B, chloroplastic OS=Populus trichocarpa OX=3694 GN=rps12-B PE=3 SV=1	#N/A
Arizona	az_r_ecc_2156	4680	tRNA	2697	2626	Val	GAC
Arizona	az_r_ecc_2158	8129	gene					242	2874	+	az_r000044	PF00076	RNA recognition motif. (a.k.a. RRM, RBD, or RNP domain)	sp|A2RVS6|SR34A_ARATH Serine/arginine-rich splicing factor SR34A OS=Arabidopsis thaliana OX=3702 GN=SR34A PE=2 SV=1	#N/A
Arizona	az_r_ecc_2172	6878	gene					1072	5627	+	az_r000081	PF03407	Nucleotide-diphospho-sugar transferase	sp|Q9M146|MGP4_ARATH UDP-D-xylose:L-fucose alpha-1,3-D-xylosyltransferase MGP4 OS=Arabidopsis thaliana OX=3702 GN=MGP4 PE=2 SV=1	#N/A
Arizona	az_r_ecc_2172	6878	tRNA	6576	6505	Gly	TCC
Arizona	az_r_ecc_2174	9400	gene					6991	7703	-	az_r000024	PF13499	EF-hand domain pair	sp|O22845|CML5_ARATH Calmodulin-like protein 5 OS=Arabidopsis thaliana OX=3702 GN=CML5 PE=2 SV=2	#N/A
Arizona	az_r_ecc_2176	5876	gene					2728	5233	-	az_r000124	PF00676	Dehydrogenase E1 component	sp|Q54JE4|ODO1_DICDI 2-oxoglutarate dehydrogenase, mitochondrial OS=Dictyostelium discoideum OX=44689 GN=ogdh PE=3 SV=1	#N/A
Arizona	az_r_ecc_2180	4177	gene					3151	4158	+	az_r000200	PF02874	ATP synthase alpha/beta family, beta-barrel domain	sp|Q06735|ATPAM_BETVU ATP synthase subunit alpha, mitochondrial OS=Beta vulgaris OX=161934 GN=ATPA PE=3 SV=1	#N/A
Arizona	az_r_ecc_2183	4423	gene					82	1280	-	az_r000190	#N/A	#N/A	sp|Q8LFS6|BRN1L_ARATH RNA-binding protein BRN1 OS=Arabidopsis thaliana OX=3702 GN=BRN1 PE=2 SV=1	#N/A
Arizona	az_r_ecc_2190	6134	gene					1586	1681	+	az_r000108	#N/A	#N/A	#N/A	#N/A
Arizona	az_r_ecc_2199	8820	tRNA	2458	2387	Ala	TGC
Arizona	az_r_ecc_223	4140	tRNA	3663	3735	Asp	ATC
Arizona	az_r_ecc_226	8327	gene					1613	6147	-	az_r000038	PF01426	BAH domain	#N/A	#N/A
Arizona	az_r_ecc_230	5439	gene					2270	3364	+	az_r000143	PF00574	Clp protease	sp|A0A360|CLPP_COFAR ATP-dependent Clp protease proteolytic subunit OS=Coffea arabica OX=13443 GN=clpP PE=3 SV=1	#N/A
Arizona	az_r_ecc_235	5327	gene					3677	5069	+	az_r000149	PF01734	Patatin-like phospholipase	sp|F4HX15|LPAI_ARATH Phospholipase A I OS=Arabidopsis thaliana OX=3702 GN=PLA1 PE=3 SV=1	#N/A
Arizona	az_r_ecc_24	4660	gene					802	2923	+	az_r000177	#N/A	#N/A	sp|C0LGH8|Y1634_ARATH Probable LRR receptor-like serine/threonine-protein kinase At1g63430 OS=Arabidopsis thaliana OX=3702 GN=At1g63430 PE=1 SV=1	#N/A
Arizona	az_r_ecc_240	5250	gene					1373	2553	+	az_r000153	#N/A	#N/A	sp|Q551H4|FRAY2_DICDI Serine/threonine-protein kinase fray2 OS=Dictyostelium discoideum OX=44689 GN=fray2 PE=3 SV=1	#N/A
Arizona	az_r_ecc_241	3765	gene					667	1491	-	az_r000219	PF03947	Ribosomal Proteins L2, C-terminal domain	sp|Q589A7|RK2_SILLA 50S ribosomal protein L2, chloroplastic OS=Silene latifolia OX=37657 GN=rpl2 PE=3 SV=1	#N/A
Arizona	az_r_ecc_243	7380	gene					820	3088	-	az_r000062	PF01507	Phosphoadenosine phosphosulfate reductase family	sp|P92980|APR3_ARATH 5'-adenylylsulfate reductase 3, chloroplastic OS=Arabidopsis thaliana OX=3702 GN=APR3 PE=2 SV=2	#N/A
Arizona	az_r_ecc_247	3717	tRNA	691	621	Ala	AGC
Arizona	az_r_ecc_256	5809	gene					3787	5277	+	az_r000128	PF16212	Phospholipid-translocating P-type ATPase C-terminal	sp|Q9LI83|ALA10_ARATH Phospholipid-transporting ATPase 10 OS=Arabidopsis thaliana OX=3702 GN=ALA10 PE=3 SV=1	#N/A
Arizona	az_r_ecc_268	6492	gene					351	4601	+	az_r000092	PF15985	KH domain	sp|Q9ZVT7|RRP4_ARATH Exosome complex component RRP4 homolog OS=Arabidopsis thaliana OX=3702 GN=RRP4 PE=1 SV=1	#N/A
Arizona	az_r_ecc_277	8672	gene					849	8497	+	az_r000035	PF06792	Uncharacterised protein family (UPF0261)	sp|A7M6E8|TM1S_SOLLC ToMV susceptible protein tm-1(GCR26) OS=Solanum lycopersicum OX=4081 GN=tm-1 PE=1 SV=1	#N/A
Arizona	az_r_ecc_29	3251	gene					508	1079	-	az_r000237	PF00320	GATA zinc finger	sp|Q8LG10|GAT15_ARATH GATA transcription factor 15 OS=Arabidopsis thaliana OX=3702 GN=GATA15 PE=2 SV=2	#N/A
Arizona	az_r_ecc_299	10600	gene					5324	8113	-	az_r000009	PF01776	Ribosomal L22e protein family	sp|Q9M9W1|RL222_ARATH 60S ribosomal protein L22-2 OS=Arabidopsis thaliana OX=3702 GN=RPL22B PE=2 SV=1	#N/A
Arizona	az_r_ecc_30	7171	gene					3518	5933	-	az_r000070	PF13041	PPR repeat family	sp|Q9LFM6|PP375_ARATH Pentatricopeptide repeat-containing protein At5g11310, mitochondrial OS=Arabidopsis thaliana OX=3702 GN=At5g11310 PE=2 SV=1	#N/A
Arizona	az_r_ecc_309	3660	gene					2622	3343	-	az_r000223	#N/A	#N/A	#N/A	#N/A
Arizona	az_r_ecc_322	7249	gene					922	4916	+	az_r000066	PF13499	EF-hand domain pair	sp|Q38868|CDPK9_ARATH Calcium-dependent protein kinase 9 OS=Arabidopsis thaliana OX=3702 GN=CPK9 PE=1 SV=1	#N/A
Arizona	az_r_ecc_332	4320	gene					965	3941	+	az_r000193	PF00428	60s Acidic ribosomal protein	sp|O23095|RLA12_ARATH 60S acidic ribosomal protein P1-2 OS=Arabidopsis thaliana OX=3702 GN=RPP1B PE=1 SV=2	#N/A
Arizona	az_r_ecc_34	4756	tRNA	2474	2402	Thr	TGT
Arizona	az_r_ecc_345	4590	gene					1329	3315	+	az_r000180	PF00230	Major intrinsic protein	sp|P49173|NIP1_NICAL Probable aquaporin NIP-type OS=Nicotiana alata OX=4087 PE=2 SV=1	#N/A
Arizona	az_r_ecc_353	6162	gene					1425	4366	-	az_r000107	PF01423	LSM domain	sp|Q43582|LSM4_TOBAC Probable U6 snRNA-associated Sm-like protein LSm4 OS=Nicotiana tabacum OX=4097 PE=2 SV=1	#N/A
Arizona	az_r_ecc_36	5964	gene					465	5902	-	az_r000120	PF13086	AAA domain	sp|B6SFA4|MAA3_ARATH Probable helicase MAGATAMA 3 OS=Arabidopsis thaliana OX=3702 GN=MAA3 PE=2 SV=1	#N/A
Arizona	az_r_ecc_365	2936	gene					1325	2867	-	az_r000242	PF00684	DnaJ central domain	sp|P43644|DNJH_ATRNU DnaJ protein homolog ANJ1 OS=Atriplex nummularia OX=3553 PE=2 SV=1	#N/A
Arizona	az_r_ecc_370	9900	gene					8419	8969	-	az_r000019	#N/A	#N/A	#N/A	#N/A
Arizona	az_r_ecc_380	1990	tRNA	1743	1660	Asp	ATC
Arizona	az_r_ecc_389	6870	gene					1615	2970	-	az_r000082	PF00149	Calcineurin-like phosphoesterase	sp|P48488|PP1_MEDSV Serine/threonine-protein phosphatase PP1 OS=Medicago sativa subsp. varia OX=36902 GN=PP1 PE=2 SV=1	#N/A
Arizona	az_r_ecc_40	3274	gene					239	1595	-	az_r000236	PF00115	Cytochrome C and Quinol oxidase polypeptide I	sp|P24794|COX1_BETVU Cytochrome c oxidase subunit 1 OS=Beta vulgaris OX=161934 GN=COX1 PE=3 SV=2	#N/A
Arizona	az_r_ecc_405	10215	gene					9271	10210	-	az_r000017	PF00400	WD domain, G-beta repeat	sp|P93398|GBB2_TOBAC Guanine nucleotide-binding protein subunit beta-2 OS=Nicotiana tabacum OX=4097 PE=2 SV=1	#N/A
Arizona	az_r_ecc_405	10215	gene					17	1308	-	az_r000015	PF01602	Adaptin N terminal region	sp|Q6Z382|COPG2_ORYSJ Coatomer subunit gamma-2 OS=Oryza sativa subsp. japonica OX=39947 GN=Os07g0201100 PE=2 SV=1	#N/A
Arizona	az_r_ecc_405	10215	gene					2186	5234	+	az_r000016	PF08752	Coatomer gamma subunit appendage platform subdomain	sp|Q6Z382|COPG2_ORYSJ Coatomer subunit gamma-2 OS=Oryza sativa subsp. japonica OX=39947 GN=Os07g0201100 PE=2 SV=1	#N/A
Arizona	az_r_ecc_406	3814	gene					129	3408	-	az_r000216	#N/A	#N/A	sp|B0F9L4|GOGC6_ARATH Golgin candidate 6 OS=Arabidopsis thaliana OX=3702 GN=GC6 PE=1 SV=2	#N/A
Arizona	az_r_ecc_408	7170	gene					6717	7133	-	az_r000071	PF00411	Ribosomal protein S11	sp|P06506|RR11_SPIOL 30S ribosomal protein S11, chloroplastic OS=Spinacia oleracea OX=3562 GN=rps11 PE=1 SV=4	#N/A
Arizona	az_r_ecc_41	5820	gene					34	1413	-	az_r000127	PF03151	Triose-phosphate Transporter family	sp|Q9SZ96|URGT5_ARATH UDP-rhamnose/UDP-galactose transporter 5 OS=Arabidopsis thaliana OX=3702 GN=URGT5 PE=1 SV=1	#N/A
Arizona	az_r_ecc_420	4446	gene					231	3420	-	az_r000188	PF03016	Exostosin family	sp|Q9FFN2|GLYT3_ARATH Probable glycosyltransferase At5g03795 OS=Arabidopsis thaliana OX=3702 GN=At5g03795 PE=3 SV=2	#N/A
Arizona	az_r_ecc_424	5790	tRNA	2418	2492	Thr	TGT
Arizona	az_r_ecc_427	4410	gene					87	1388	+	az_r000191	PF00115	Cytochrome C and Quinol oxidase polypeptide I	sp|P24794|COX1_BETVU Cytochrome c oxidase subunit 1 OS=Beta vulgaris OX=161934 GN=COX1 PE=3 SV=2	#N/A
Arizona	az_r_ecc_428	6006	gene					182	5782	+	az_r000116	PF00664	ABC transporter transmembrane region	sp|Q9LZJ5|AB14C_ARATH ABC transporter C family member 14 OS=Arabidopsis thaliana OX=3702 GN=ABCC14 PE=1 SV=1	#N/A
Arizona	az_r_ecc_435	3940	gene					2886	3492	-	az_r000210	#N/A	#N/A	#N/A	#N/A
Arizona	az_r_ecc_445	5465	gene					1247	2582	+	az_r000142	PF03405	Fatty acid desaturase	sp|P22337|STAD_RICCO Stearoyl-[acyl-carrier-protein] 9-desaturase, chloroplastic OS=Ricinus communis OX=3988 PE=1 SV=1	#N/A
Arizona	az_r_ecc_46	1650	tRNA	1457	1540	Asp	ATC
Arizona	az_r_ecc_461	5490	gene					93	2412	+	az_r000140	PF07479	NAD-dependent glycerol-3-phosphate dehydrogenase C-terminus	sp|O22216|GPDHC_ARATH Glycerol-3-phosphate dehydrogenase [NAD(+)] GPDHC1, cytosolic OS=Arabidopsis thaliana OX=3702 GN=GPDHC1 PE=2 SV=1	#N/A
Arizona	az_r_ecc_466	9060	gene					2653	3326	+	az_r000029	PF00484	Carbonic anhydrase	sp|P46513|CAH2_FLALI Carbonic anhydrase 2 (Fragment) OS=Flaveria linearis OX=4225 PE=2 SV=1	#N/A
Arizona	az_r_ecc_466	9060	gene					7023	8256	+	az_r000030	#N/A	#N/A	sp|O49453|Y4844_ARATH Uncharacterized protein At4g28440 OS=Arabidopsis thaliana OX=3702 GN=At4g28440 PE=1 SV=1	#N/A
Arizona	az_r_ecc_470	6910	gene					1414	4386	+	az_r000080	PF00657	GDSL-like Lipase/Acylhydrolase	sp|O80470|GDL38_ARATH GDSL esterase/lipase At2g23540 OS=Arabidopsis thaliana OX=3702 GN=At2g23540 PE=2 SV=1	#N/A
Arizona	az_r_ecc_475	9480	gene					1813	5774	+	az_r000023	PF00331	Glycosyl hydrolase family 10	sp|Q84WT5|XYN5L_ARATH Endo-1,4-beta-xylanase 5-like OS=Arabidopsis thaliana OX=3702 GN=At4g33820 PE=2 SV=1	#N/A
Arizona	az_r_ecc_477	2700	gene					2074	2699	-	az_r000248	PF13499	EF-hand domain pair	sp|P28583|CDPK_SOYBN Calcium-dependent protein kinase SK5 OS=Glycine max OX=3847 PE=1 SV=1	#N/A
Arizona	az_r_ecc_480	4505	tRNA	4069	3998	Val	GAC
Arizona	az_r_ecc_485	4050	gene					1640	3025	-	az_r000204	#N/A	#N/A	sp|Q9ZPI1|SYKC_ARATH Lysine--tRNA ligase, cytoplasmic OS=Arabidopsis thaliana OX=3702 GN=At3g11710 PE=1 SV=1	#N/A
Arizona	az_r_ecc_488	6832	gene					2943	6221	-	az_r000083	PF01557	Fumarylacetoacetate (FAA) hydrolase family	sp|Q93ZE5|FAHD1_ARATH Probable acylpyruvase FAHD1, mitochondrial OS=Arabidopsis thaliana OX=3702 GN=FAHD1 PE=1 SV=1	#N/A
Arizona	az_r_ecc_49	7628	gene					566	1832	+	az_r000057	PF18503	26S proteasome subunit RPN6 C-terminal helix domain	sp|Q9LP45|PSD11_ARATH 26S proteasome non-ATPase regulatory subunit 11 homolog OS=Arabidopsis thaliana OX=3702 GN=RPN6 PE=1 SV=1	#N/A
Arizona	az_r_ecc_494	4277	gene					445	1914	-	az_r000194	PF00012	Hsp70 protein	sp|P22953|HS701_ARATH Heat shock 70 kDa protein 1 OS=Arabidopsis thaliana OX=3702 GN=HSP70-1 PE=1 SV=3	AP_R.00g000100
Arizona	az_r_ecc_499	5482	tRNA	3625	3696	Thr	TGT
Arizona	az_r_ecc_5	2641	gene					1029	2615	-	az_r000249	PF12348	CLASP N terminal	sp|Q94FN2|MOR1_ARATH Protein MOR1 OS=Arabidopsis thaliana OX=3702 GN=MOR1 PE=1 SV=1	#N/A
Arizona	az_r_ecc_509	2945	tRNA	2771	2698	Gln	TTG
Arizona	az_r_ecc_511	4343	tRNA	3886	3812	Arg	ACG
Arizona	az_r_ecc_532	9567	gene					8023	9380	+	az_r000021	#N/A	#N/A	sp|A8MR89|AEL1_ARATH Protein AE7-like 1 OS=Arabidopsis thaliana OX=3702 GN=AEL1 PE=3 SV=1	#N/A
Arizona	az_r_ecc_537	5643	gene					54	2371	+	az_r000133	PF01798	snoRNA binding domain, fibrillarin	sp|Q8RXN6|PRP31_ARATH U4/U6 small nuclear ribonucleoprotein Prp31 homolog OS=Arabidopsis thaliana OX=3702 GN=PRP31 PE=1 SV=1	#N/A
Arizona	az_r_ecc_54	9540	gene					1926	3449	+	az_r000022	PF00306	ATP synthase alpha/beta chain, C terminal domain	sp|P06450|ATPA_SPIOL ATP synthase subunit alpha, chloroplastic OS=Spinacia oleracea OX=3562 GN=atpA PE=1 SV=1	#N/A
Arizona	az_r_ecc_54	9540	tRNA	5176	5264	Ser	ACT
Arizona	az_r_ecc_54	9540	tRNA	6495	6566	Gln	TTG
Arizona	az_r_ecc_54	9540	tRNA	4532	4444	Thr	CGT
Arizona	az_r_ecc_54	9540	tRNA	3615	3544	Arg	TCT
Arizona	az_r_ecc_554	5095	gene					1472	5076	+	az_r000160	PF07928	Vps54-like protein	sp|F4JT76|VPS54_ARATH Vacuolar protein sorting-associated protein 54, chloroplastic OS=Arabidopsis thaliana OX=3702 GN=VPS54 PE=1 SV=1	#N/A
Arizona	az_r_ecc_567	5850	gene					890	3607	-	az_r000125	PF00514	Armadillo/beta-catenin-like repeat	sp|O22193|PUB4_ARATH U-box domain-containing protein 4 OS=Arabidopsis thaliana OX=3702 GN=PUB4 PE=1 SV=3	#N/A
Arizona	az_r_ecc_576	7917	gene					1448	6920	+	az_r000052	PF03034	Phosphatidyl serine synthase	sp|F4HXY7|PSS1_ARATH CDP-diacylglycerol--serine O-phosphatidyltransferase 1 OS=Arabidopsis thaliana OX=3702 GN=PSS1 PE=1 SV=1	#N/A
Arizona	az_r_ecc_583	4860	gene					1467	3397	+	az_r000166	#N/A	#N/A	#N/A	#N/A
Arizona	az_r_ecc_593	4680	tRNA	1664	1735	His	ATG
Arizona	az_r_ecc_593	4680	tRNA	1036	953	Tyr	GTA
Arizona	az_r_ecc_593	4680	tRNA	551	478	Asp	GTC
Arizona	az_r_ecc_598	5616	tRNA	1653	1723	Gly	GCC
Arizona	az_r_ecc_598	5616	tRNA	2085	2001	Ala	CGC
Arizona	az_r_ecc_598	5616	tRNA	729	638	Ser	TGA
Arizona	az_r_ecc_609	7050	gene					2504	3692	+	az_r000077	PF13418	Galactose oxidase, central domain	sp|Q9SJF0|BSL2_ARATH Serine/threonine-protein phosphatase BSL2 OS=Arabidopsis thaliana OX=3702 GN=BSL2 PE=1 SV=2	#N/A
Arizona	az_r_ecc_61	5100	tRNA	2001	2074	His	GTG
Arizona	az_r_ecc_610	9169	gene					7871	8624	+	az_r000026	PF00346	Respiratory-chain NADH dehydrogenase, 49 Kd subunit	sp|Q9M3I5|NDHH_SPIOL NAD(P)H-quinone oxidoreductase subunit H, chloroplastic OS=Spinacia oleracea OX=3562 GN=ndhH PE=3 SV=1	#N/A
Arizona	az_r_ecc_610	9169	gene					8673	9054	+	az_r000027	PF00346	Respiratory-chain NADH dehydrogenase, 49 Kd subunit	sp|Q9M3I5|NDHH_SPIOL NAD(P)H-quinone oxidoreductase subunit H, chloroplastic OS=Spinacia oleracea OX=3562 GN=ndhH PE=3 SV=1	#N/A
Arizona	az_r_ecc_610	9169	tRNA	760	833	Arg	ACG
Arizona	az_r_ecc_610	9169	tRNA	1445	1374	Asn	GTT
Arizona	az_r_ecc_619	4675	gene					394	629	-	az_r000176	#N/A	#N/A	sp|Q9ZS21|LGUL_SOYBN Lactoylglutathione lyase OS=Glycine max OX=3847 GN=GLXI PE=1 SV=1	#N/A
Arizona	az_r_ecc_624	5790	tRNA	4770	4698	Arg	TCT
Arizona	az_r_ecc_627	6497	gene					2977	4274	+	az_r000091	PF00067	Cytochrome P450	sp|Q2MJ20|C7A12_MEDTR Beta-amyrin 28-monooxygenase OS=Medicago truncatula OX=3880 GN=CYP716A12 PE=1 SV=1	#N/A
Arizona	az_r_ecc_64	5177	gene					1892	4653	+	az_r000158	PF04825	N terminus of Rad21 / Rec8 like protein	sp|Q9FQ20|SCC12_ARATH Sister chromatid cohesion 1 protein 2 OS=Arabidopsis thaliana OX=3702 GN=SYN2 PE=2 SV=2	#N/A
Arizona	az_r_ecc_645	2845	gene					62	719	-	az_r000244	PF00067	Cytochrome P450	sp|Q9ZW95|C7352_ARATH Cytokinin hydroxylase OS=Arabidopsis thaliana OX=3702 GN=CYP735A2 PE=1 SV=1	#N/A
Arizona	az_r_ecc_651	4047	gene					951	1615	+	az_r000205	PF00275	EPSP synthase (3-phosphoshikimate 1-carboxyvinyltransferase)	sp|P11043|AROA_PETHY 3-phosphoshikimate 1-carboxyvinyltransferase, chloroplastic OS=Petunia hybrida OX=4102 GN=EPSPS PE=1 SV=1	AP_R.00g000210
Arizona	az_r_ecc_667	1095	tRNA	540	459	Tyr	GTA
Arizona	az_r_ecc_667	1095	tRNA	128	57	Asn	GTT
Arizona	az_r_ecc_669	5674	gene					2870	3643	+	az_r000131	PF00181	Ribosomal Proteins L2, RNA binding domain	sp|Q589A7|RK2_SILLA 50S ribosomal protein L2, chloroplastic OS=Silene latifolia OX=37657 GN=rpl2 PE=3 SV=1	#N/A
Arizona	az_r_ecc_669	5674	tRNA	4015	3942	His	GTG
Arizona	az_r_ecc_676	4260	gene					1128	1548	+	az_r000196	PF00275	EPSP synthase (3-phosphoshikimate 1-carboxyvinyltransferase)	sp|P23281|AROA2_TOBAC 3-phosphoshikimate 1-carboxyvinyltransferase 2 (Fragment) OS=Nicotiana tabacum OX=4097 GN=EPSPS-2 PE=2 SV=1	AP_R.00g000210
Arizona	az_r_ecc_682	9234	gene					1547	7271	+	az_r000025	PF04055	Radical SAM superfamily	sp|Q93ZR1|ELP3_ARATH Elongator complex protein 3 OS=Arabidopsis thaliana OX=3702 GN=HAG3 PE=1 SV=1	#N/A
Arizona	az_r_ecc_688	6514	gene					4071	6501	+	az_r000088	PF08323	Starch synthase catalytic domain	sp|Q43784|SSG1_MANES Granule-bound starch synthase 1, chloroplastic/amyloplastic OS=Manihot esculenta OX=3983 GN=WAXY PE=2 SV=1	#N/A
Arizona	az_r_ecc_692	6366	gene					3304	6288	+	az_r000098	PF00067	Cytochrome P450	sp|O23051|KAO1_ARATH Ent-kaurenoic acid oxidase 1 OS=Arabidopsis thaliana OX=3702 GN=KAO1 PE=1 SV=1	#N/A
Arizona	az_r_ecc_699	6384	gene					4918	6329	-	az_r000097	#N/A	#N/A	#N/A	#N/A
Arizona	az_r_ecc_699	6384	tRNA	2514	2442	Asn	GTT
Arizona	az_r_ecc_7	7680	gene					2826	6766	+	az_r000056	PF02319	E2F/DP family winged-helix DNA-binding domain	sp|Q8LSZ4|E2FE_ARATH E2F transcription factor-like E2FE OS=Arabidopsis thaliana OX=3702 GN=E2FE PE=1 SV=1	#N/A
Arizona	az_r_ecc_702	4199	gene					2110	3006	-	az_r000199	PF05470	Eukaryotic translation initiation factor 3 subunit 8 N-terminus	sp|O49160|EIF3C_ARATH Eukaryotic translation initiation factor 3 subunit C OS=Arabidopsis thaliana OX=3702 GN=TIF3C1 PE=1 SV=2	#N/A
Arizona	az_r_ecc_706	11100	gene					5340	5945	-	az_r000006	#N/A	#N/A	#N/A	#N/A
Arizona	az_r_ecc_707	6090	gene					5394	5735	-	az_r000111	PF00164	Ribosomal protein S12/S23	sp|A4GYN8|RR12B_POPTR 30S ribosomal protein S12-B, chloroplastic OS=Populus trichocarpa OX=3694 GN=rps12-B PE=3 SV=1	#N/A
Arizona	az_r_ecc_709	3330	tRNA	1074	1147	Asp	GTC
Arizona	az_r_ecc_723	4771	tRNA	4575	4504	Cys	GCA
Arizona	az_r_ecc_733	7917	gene					1194	3762	+	az_r000053	PF03110	SBP domain	sp|A2YGR5|SPL12_ORYSI Squamosa promoter-binding-like protein 12 OS=Oryza sativa subsp. indica OX=39946 GN=SPL12 PE=2 SV=1	#N/A
Arizona	az_r_ecc_737	5458	tRNA	594	522	Glu	CTC
Arizona	az_r_ecc_739	9056	gene					8214	8735	+	az_r000031	PF03947	Ribosomal Proteins L2, C-terminal domain	sp|P21434|RK2_NICDE 50S ribosomal protein L2, chloroplastic OS=Nicotiana debneyi OX=4089 GN=rpl2 PE=3 SV=1	#N/A
Arizona	az_r_ecc_741	4516	tRNA	227	155	Cys	GCA
Arizona	az_r_ecc_745	5153	tRNA	572	501	Asn	GTT
Arizona	az_r_ecc_754	3762	gene					1591	3181	-	az_r000220	PF00149	Calcineurin-like phosphoesterase	sp|Q9LXI7|PPA20_ARATH Probable purple acid phosphatase 20 OS=Arabidopsis thaliana OX=3702 GN=PAP20 PE=2 SV=1	#N/A
Arizona	az_r_ecc_759	8211	gene					2661	4105	+	az_r000043	PF00004	ATPase family associated with various cellular activities (AAA)	sp|Q8VZG2|HSR4_ARATH Protein HYPER-SENSITIVITY-RELATED 4 OS=Arabidopsis thaliana OX=3702 GN=HSR4 PE=2 SV=1	#N/A
Arizona	az_r_ecc_762	12768	gene					6815	7987	-	az_r000002	PF01765	Ribosome recycling factor	sp|P82231|RRFC_SPIOL Ribosome-recycling factor, chloroplastic OS=Spinacia oleracea OX=3562 GN=RRF PE=1 SV=1	#N/A
Arizona	az_r_ecc_762	12768	tRNA	9045	8970	Arg	TCT
Arizona	az_r_ecc_766	3082	gene					1570	1911	-	az_r000241	PF00164	Ribosomal protein S12/S23	sp|A4GYN8|RR12B_POPTR 30S ribosomal protein S12-B, chloroplastic OS=Populus trichocarpa OX=3694 GN=rps12-B PE=3 SV=1	#N/A
Arizona	az_r_ecc_766	3082	tRNA	166	237	Val	GAC
Arizona	az_r_ecc_770	6223	gene					1360	2091	-	az_r000102	PF00181	Ribosomal Proteins L2, RNA binding domain	sp|P06509|RK2_SPIOL 50S ribosomal protein L2, chloroplastic OS=Spinacia oleracea OX=3562 GN=rpl2-A PE=1 SV=4	#N/A
Arizona	az_r_ecc_777	7780	gene					2875	4427	+	az_r000054	PF02453	Reticulon	sp|Q8GWH5|RTNLT_ARATH Reticulon-like protein B22 OS=Arabidopsis thaliana OX=3702 GN=RTNLB22 PE=2 SV=1	#N/A
Arizona	az_r_ecc_778	6720	tRNA	2515	2587	Ala	TGC
Arizona	az_r_ecc_778	6720	tRNA	2663	2735	Ala	TGC
Arizona	az_r_ecc_782	4920	gene					45	2956	+	az_r000163	PF02463	RecF/RecN/SMC N terminal domain	sp|Q9FJL0|SMC4_ARATH Structural maintenance of chromosomes protein 4 OS=Arabidopsis thaliana OX=3702 GN=SMC4 PE=1 SV=1	#N/A
Arizona	az_r_ecc_783	7020	gene					3488	4527	+	az_r000079	PF05278	Arabidopsis phospholipase-like protein (PEARLI 4)	#N/A	AP_R.00g000494
Arizona	az_r_ecc_783	7020	tRNA	5895	5824	Glu	CTC
Arizona	az_r_ecc_801	840	gene					8	496	-	az_r000261	#N/A	#N/A	#N/A	#N/A
Arizona	az_r_ecc_803	6075	gene					280	3205	+	az_r000113	#N/A	#N/A	sp|F4IDQ5|JASON_ARATH Protein JASON OS=Arabidopsis thaliana OX=3702 GN=JASON PE=2 SV=1	#N/A
Arizona	az_r_ecc_807	2772	gene					67	2729	+	az_r000245	PF04564	U-box domain	sp|Q9CAA7|PUB42_ARATH Putative U-box domain-containing protein 42 OS=Arabidopsis thaliana OX=3702 GN=PUB42 PE=3 SV=1	#N/A
Arizona	az_r_ecc_828	3120	gene					556	2215	-	az_r000240	PF00163	Ribosomal protein S4/S9 N-terminal domain	sp|Q9LXG1|RS91_ARATH 40S ribosomal protein S9-1 OS=Arabidopsis thaliana OX=3702 GN=RPS9B PE=1 SV=1	#N/A
Arizona	az_r_ecc_830	5046	gene					2304	2834	+	az_r000161	PF02826	D-isomer specific 2-hydroxyacid dehydrogenase, NAD binding domain	sp|Q9LE33|HPR3_ARATH Glyoxylate/hydroxypyruvate reductase HPR3 OS=Arabidopsis thaliana OX=3702 GN=HPR3 PE=2 SV=1	#N/A
Arizona	az_r_ecc_830	5046	tRNA	2117	2048	Tyr	GTA
Arizona	az_r_ecc_835	5423	gene					2380	3870	+	az_r000144	PF00067	Cytochrome P450	sp|I3PFJ5|C76AD_BETVU Cytochrome P450 76AD1 OS=Beta vulgaris OX=161934 GN=CYP76AD1 PE=2 SV=1	#N/A
Arizona	az_r_ecc_846	6030	gene					3067	3617	+	az_r000114	#N/A	#N/A	#N/A	#N/A
Arizona	az_r_ecc_850	2485	gene					197	1995	-	az_r000252	PF04059	RNA recognition motif 2	sp|Q0JGS5|EAR1_ORYSJ Protein terminal ear1 homolog OS=Oryza sativa subsp. japonica OX=39947 GN=PLA2 PE=2 SV=1	#N/A
Arizona	az_r_ecc_854	804	gene					260	784	+	az_r000262	PF01058	NADH ubiquinone oxidoreductase, 20 Kd subunit	sp|Q9M3M0|NDHK_SPIOL NAD(P)H-quinone oxidoreductase subunit K, chloroplastic OS=Spinacia oleracea OX=3562 GN=ndhK PE=3 SV=3	#N/A
Arizona	az_r_ecc_858	3330	gene					1147	1362	+	az_r000233	#N/A	#N/A	#N/A	#N/A
Arizona	az_r_ecc_858	3330	gene					1165	2719	-	az_r000234	#N/A	#N/A	#N/A	#N/A
Arizona	az_r_ecc_858	3330	gene					983	1126	-	az_r000232	#N/A	#N/A	#N/A	#N/A
Arizona	az_r_ecc_861	2910	tRNA	1207	1277	Leu	AAG
Arizona	az_r_ecc_872	3510	tRNA	51	124	Pro	TGG
Arizona	az_r_ecc_876	1710	tRNA	706	778	Asp	ATC
Arizona	az_r_ecc_877	4833	gene					1	4814	+	az_r000168	PF02309	AUX/IAA family	sp|Q8RYC8|ARFS_ARATH Auxin response factor 19 OS=Arabidopsis thaliana OX=3702 GN=ARF19 PE=1 SV=2	#N/A
Arizona	az_r_ecc_881	3677	gene					2349	3677	+	az_r000222	PF00006	ATP synthase alpha/beta family, nucleotide-binding domain	sp|P00825|ATPB_SPIOL ATP synthase subunit beta, chloroplastic OS=Spinacia oleracea OX=3562 GN=atpB PE=1 SV=2	#N/A
Arizona	az_r_ecc_885	3510	gene					3080	3449	-	az_r000227	PF00400	WD domain, G-beta repeat	sp|Q8H0T9|KTN84_ARATH Katanin p80 WD40 repeat-containing subunit B1 homolog KTN80.4 OS=Arabidopsis thaliana OX=3702 GN=KTN80.4 PE=1 SV=3	#N/A
Arizona	az_r_ecc_889	4290	tRNA	1267	1339	Glu	TTC
Arizona	az_r_ecc_893	4790	tRNA	2912	2984	Ala	CGC
Arizona	az_r_ecc_894	5400	gene					759	1415	+	az_r000145	#N/A	#N/A	sp|Q93XX5|Y5713_ARATH PI-PLC X domain-containing protein At5g67130 OS=Arabidopsis thaliana OX=3702 GN=At5g67130 PE=1 SV=1	#N/A
Arizona	az_r_ecc_898	9992	gene					5253	6294	-	az_r000018	#N/A	#N/A	sp|Q8GW29|LOG7_ARATH Cytokinin riboside 5'-monophosphate phosphoribohydrolase LOG7 OS=Arabidopsis thaliana OX=3702 GN=LOG7 PE=1 SV=2	#N/A
Arizona	az_r_ecc_902	7350	gene					6055	6678	-	az_r000063	PF00006	ATP synthase alpha/beta family, nucleotide-binding domain	sp|Q0ZJ13|ATPB_VITVI ATP synthase subunit beta, chloroplastic OS=Vitis vinifera OX=29760 GN=atpB PE=3 SV=1	#N/A
Arizona	az_r_ecc_902	7350	gene					6761	6997	-	az_r000064	PF00006	ATP synthase alpha/beta family, nucleotide-binding domain	sp|Q6QBP2|ATPB_CASSA ATP synthase subunit beta, chloroplastic OS=Castanea sativa OX=21020 GN=atpB PE=3 SV=1	#N/A
Arizona	az_r_ecc_902	7350	gene					7094	7309	-	az_r000065	#N/A	#N/A	sp|Q9MU26|ATPB_NYMOD ATP synthase subunit beta, chloroplastic OS=Nymphaea odorata OX=4419 GN=atpB PE=3 SV=1	#N/A
Arizona	az_r_ecc_903	4755	gene					385	3802	+	az_r000171	PF02338	OTU-like cysteine protease	sp|Q8LBZ4|OTU4_ARATH OVARIAN TUMOR DOMAIN-containing deubiquitinating enzyme 4 OS=Arabidopsis thaliana OX=3702 GN=OTU4 PE=1 SV=1	#N/A
Arizona	az_r_ecc_906	6090	gene					56	4062	+	az_r000110	PF00253	Ribosomal protein S14p/S29e	sp|P05716|RT14_VICFA Ribosomal protein S14, mitochondrial OS=Vicia faba OX=3906 GN=RPS14 PE=3 SV=2	#N/A
Arizona	az_r_ecc_906	6090	tRNA	5333	5404	Gln	CTG
Arizona	az_r_ecc_912	12450	gene					6843	8940	+	az_r000003	PF00170	bZIP transcription factor	sp|Q9LES3|AI5L2_ARATH ABSCISIC ACID-INSENSITIVE 5-like protein 2 OS=Arabidopsis thaliana OX=3702 GN=DPBF3 PE=1 SV=1	#N/A
Arizona	az_r_ecc_913	5010	tRNA	3935	4007	Asn	GTT
Arizona	az_r_ecc_913	5010	tRNA	4617	4544	Arg	ACG
Arizona	az_r_ecc_922	4659	gene					702	4507	+	az_r000178	PF00875	DNA photolyase	sp|Q43125|CRY1_ARATH Cryptochrome-1 OS=Arabidopsis thaliana OX=3702 GN=CRY1 PE=1 SV=2	#N/A
Arizona	az_r_ecc_923	7977	gene					515	3829	-	az_r000046	PF02201	SWIB/MDM2 domain	sp|O74503|UAF30_SCHPO Upstream activation factor subunit spp27 OS=Schizosaccharomyces pombe (strain 972 / ATCC 24843) OX=284812 GN=spp27 PE=1 SV=1	#N/A
Arizona	az_r_ecc_924	5410	tRNA	3853	3926	His	GTG
Arizona	az_r_ecc_924	5410	tRNA	970	897	Glu	TTC
Arizona	az_r_ecc_924	5410	tRNA	664	592	Lys	TTT
Arizona	az_r_ecc_941	4794	gene					1678	4180	-	az_r000169	PF05686	Glycosyl transferase family 90	sp|B0X1Q4|RUMI_CULQU O-glucosyltransferase rumi homolog OS=Culex quinquefasciatus OX=7176 GN=CPIJ013394 PE=3 SV=1	#N/A
Arizona	az_r_ecc_942	7440	gene					4395	5459	+	az_r000061	#N/A	#N/A	sp|Q9LJD8|M3KE1_ARATH MAP3K epsilon protein kinase 1 OS=Arabidopsis thaliana OX=3702 GN=M3KE1 PE=1 SV=1	#N/A
Arizona	az_r_ecc_949	10920	gene					4373	5579	+	az_r000007	PF09430	Protein of unknown function (DUF2012)	sp|Q8VY97|Y4213_ARATH ER membrane protein complex subunit 7 homolog OS=Arabidopsis thaliana OX=3702 GN=At4g32130 PE=2 SV=1	#N/A
Arizona	az_r_ecc_954	4887	gene					3040	3360	-	az_r000165	#N/A	#N/A	#N/A	#N/A
Arizona	az_r_ecc_956	4650	gene					665	2225	-	az_r000179	#N/A	#N/A	sp|Q9M0Y8|NSF_ARATH Vesicle-fusing ATPase OS=Arabidopsis thaliana OX=3702 GN=NSF PE=1 SV=2	#N/A
Arizona	az_r_ecc_959	4873	tRNA	2927	2855	Thr	TGT
Arizona	az_r_ecc_964	8820	gene					5532	8815	+	az_r000034	PF02902	Ulp1 protease family, C-terminal catalytic domain	#N/A	#N/A
Arizona	az_r_ecc_970	3600	tRNA	47	126	Leu	TAG
Arizona	az_r_ecc_978	4455	gene					3669	4413	-	az_r000186	PF04068	Possible Fer4-like domain in RNase L inhibitor, RLI	sp|Q5HZH2|TSR3_MOUSE 18S rRNA aminocarboxypropyltransferase OS=Mus musculus OX=10090 GN=Tsr3 PE=1 SV=1	#N/A
Arizona	az_r_ecc_986	6690	gene					4092	5139	+	az_r000086	PF05047	Mitochondrial ribosomal protein L51 / S25 / CI-B8 domain	sp|Q9UUC8|RM51_SCHPO 54S ribosomal protein L51, mitochondrial OS=Schizosaccharomyces pombe (strain 972 / ATCC 24843) OX=284812 GN=mrpl51 PE=3 SV=1	#N/A
Arizona	az_r_ecc_992	7727	gene					3903	7294	-	az_r000055	PF00481	Protein phosphatase 2C	sp|Q9XEE8|P2C30_ARATH Probable protein phosphatase 2C 30 OS=Arabidopsis thaliana OX=3702 GN=PP2C5 PE=2 SV=1	#N/A
Arizona	az_r_ecc_996	3930	gene					87	1445	-	az_r000212	PF01593	Flavin containing amine oxidoreductase	sp|Q9CAE3|FLD_ARATH Protein FLOWERING LOCUS D OS=Arabidopsis thaliana OX=3702 GN=FLD PE=1 SV=1	#N/A
Arizona	az_r_ecc_996	3930	gene					2177	3685	-	az_r000213	PF01593	Flavin containing amine oxidoreductase	sp|Q9CAE3|FLD_ARATH Protein FLOWERING LOCUS D OS=Arabidopsis thaliana OX=3702 GN=FLD PE=1 SV=1	#N/A
Delaware	de_r_ecc_1026	10140	gene					438	3098	+	de_r000385	PF00155	Aminotransferase class I and II	sp|P37833|AATC_ORYSJ Aspartate aminotransferase, cytoplasmic OS=Oryza sativa subsp. japonica OX=39947 GN=Os01g0760600 PE=2 SV=1	#N/A
Delaware	de_r_ecc_1026	10140	gene					3856	9610	-	de_r000386	PF13921	Myb-like DNA-binding domain	sp|Q9S7G7|MB3R1_ARATH Transcription factor MYB3R-1 OS=Arabidopsis thaliana OX=3702 GN=MYB3R1 PE=2 SV=1	#N/A
Delaware	de_r_ecc_1029	9090	tRNA	6112	6040	Thr	TGT
Delaware	de_r_ecc_1030	930	tRNA	176	105	Asn	GTT
Delaware	de_r_ecc_1031	5023	gene					3436	4642	-	de_r000821	#N/A	#N/A	sp|Q9ZTX8|ARFF_ARATH Auxin response factor 6 OS=Arabidopsis thaliana OX=3702 GN=ARF6 PE=1 SV=2	#N/A
Delaware	de_r_ecc_1040	5790	tRNA	4864	4791	His	ATG
Delaware	de_r_ecc_1041	10509	tRNA	815	743	Asp	ATC
Delaware	de_r_ecc_1049	6060	gene					42	3571	+	de_r000734	PF05182	Fip1 motif	sp|F4KDH9|FIPS5_ARATH FIP1[V]-like protein OS=Arabidopsis thaliana OX=3702 GN=FIPS5 PE=1 SV=1	#N/A
Delaware	de_r_ecc_1050	10073	tRNA	9965	10038	Val	GAC
Delaware	de_r_ecc_1058	15030	gene					1373	4374	-	de_r000118	PF04783	Protein of unknown function (DUF630)	sp|Q93YU8|NRG2_ARATH Nitrate regulatory gene2 protein OS=Arabidopsis thaliana OX=3702 GN=NRG2 PE=1 SV=1	#N/A
Delaware	de_r_ecc_106	13830	gene					766	8787	-	de_r000170	PF00498	FHA domain	sp|A0A0K9RDW0|ABA2_SPIOL Zeaxanthin epoxidase, chloroplastic OS=Spinacia oleracea OX=3562 GN=SOVF_077800 PE=1 SV=1	#N/A
Delaware	de_r_ecc_1062	9695	gene					4862	9166	-	de_r000406	PF17123	RING-like zinc finger	sp|Q9NVW2|RNF12_HUMAN E3 ubiquitin-protein ligase RLIM OS=Homo sapiens OX=9606 GN=RLIM PE=1 SV=3	#N/A
Delaware	de_r_ecc_1064	12425	gene					2911	6845	+	de_r000234	#N/A	#N/A	sp|Q9S9N4|MRS21_ARATH Magnesium transporter MRS2-1 OS=Arabidopsis thaliana OX=3702 GN=MRS2-1 PE=2 SV=1	#N/A
Delaware	de_r_ecc_1064	12425	tRNA	2666	2737	Gly	TCC
Delaware	de_r_ecc_1071	2445	tRNA	1993	1922	Val	GAC
Delaware	de_r_ecc_1079	7500	gene					641	5812	-	de_r000606	PF05903	PPPDE putative peptidase domain	sp|Q8L7W2|NUDT8_ARATH Nudix hydrolase 8 OS=Arabidopsis thaliana OX=3702 GN=NUDT8 PE=2 SV=2	#N/A
Delaware	de_r_ecc_1082	7190	gene					1230	4153	-	de_r000636	PF05922	Peptidase inhibitor I9	sp|Q9FLI4|SBT13_ARATH Subtilisin-like protease SBT1.3 OS=Arabidopsis thaliana OX=3702 GN=SBT1.3 PE=2 SV=1	#N/A
Delaware	de_r_ecc_1094	8610	gene					463	7179	+	de_r000505	PF00005	ABC transporter	sp|Q9ZR72|AB1B_ARATH ABC transporter B family member 1 OS=Arabidopsis thaliana OX=3702 GN=ABCB1 PE=1 SV=1	#N/A
Delaware	de_r_ecc_1098	5254	gene					44	4789	-	de_r000804	PF00270	DEAD/DEAH box helicase	sp|Q9M2F9|RH52_ARATH DEAD-box ATP-dependent RNA helicase 52 OS=Arabidopsis thaliana OX=3702 GN=RH52 PE=1 SV=1	#N/A
Delaware	de_r_ecc_1100	7425	gene					4243	6033	+	de_r000618	PF00067	Cytochrome P450	sp|I3PFJ5|C76AD_BETVU Cytochrome P450 76AD1 OS=Beta vulgaris OX=161934 GN=CYP76AD1 PE=2 SV=1	#N/A
Delaware	de_r_ecc_1102	4470	gene					73	3791	-	de_r000860	PF02889	Sec63 Brl domain	sp|Q9SYP1|DEXHC_ARATH DExH-box ATP-dependent RNA helicase DExH12 OS=Arabidopsis thaliana OX=3702 GN=BRR2A PE=1 SV=1	#N/A
Delaware	de_r_ecc_111	11460	gene					7277	7867	-	de_r000276	PF04140	Isoprenylcysteine carboxyl methyltransferase (ICMT) family	sp|Q93W54|ICMTB_ARATH Protein-S-isoprenylcysteine O-methyltransferase B OS=Arabidopsis thaliana OX=3702 GN=ICMTB PE=1 SV=1	#N/A
Delaware	de_r_ecc_1120	6239	gene					101	568	-	de_r000717	#N/A	#N/A	#N/A	#N/A
Delaware	de_r_ecc_1127	3929	gene					158	3002	-	de_r000890	PF13513	HEAT-like repeat	sp|Q8H0U4|TNPO1_ARATH Transportin-1 OS=Arabidopsis thaliana OX=3702 GN=TRN1 PE=1 SV=1	#N/A
Delaware	de_r_ecc_1137	9480	gene					5331	6590	-	de_r000429	PF12937	F-box-like	sp|Q9ZW88|FBL34_ARATH F-box/LRR-repeat protein At1g67190 OS=Arabidopsis thaliana OX=3702 GN=At1g67190 PE=2 SV=1	#N/A
Delaware	de_r_ecc_1138	8580	gene					339	2687	+	de_r000508	PF06068	TIP49 P-loop domain	sp|Q9FMR9|RIN1_ARATH RuvB-like protein 1 OS=Arabidopsis thaliana OX=3702 GN=RIN1 PE=1 SV=1	#N/A
Delaware	de_r_ecc_1138	8580	gene					6050	8091	+	de_r000509	PF06068	TIP49 P-loop domain	sp|Q9FMR9|RIN1_ARATH RuvB-like protein 1 OS=Arabidopsis thaliana OX=3702 GN=RIN1 PE=1 SV=1	#N/A
Delaware	de_r_ecc_1150	11372	gene					2554	5675	-	de_r000281	PF04720	PDDEXK-like family of unknown function	#N/A	#N/A
Delaware	de_r_ecc_1151	6900	gene					714	1308	+	de_r000659	PF00012	Hsp70 protein	sp|Q03683|BIP3_TOBAC Luminal-binding protein 3 (Fragment) OS=Nicotiana tabacum OX=4097 GN=BIP3 PE=2 SV=1	#N/A
Delaware	de_r_ecc_1154	3643	tRNA	3632	3559	Thr	TGT
Delaware	de_r_ecc_1156	3270	tRNA	587	660	Arg	ACG
Delaware	de_r_ecc_1163	5842	tRNA	2614	2687	Val	AAC
Delaware	de_r_ecc_1166	5790	gene					3697	5759	+	de_r000758	PF14619	Snf2-ATP coupling, chromatin remodelling complex	sp|F4IHS2|SYD_ARATH Chromatin structure-remodeling complex protein SYD OS=Arabidopsis thaliana OX=3702 GN=SYD PE=1 SV=1	#N/A
Delaware	de_r_ecc_1173	8808	gene					5410	7264	+	de_r000489	PF05605	Drought induced 19 protein (Di19), zinc-binding	sp|Q5JME8|DI195_ORYSJ Protein DEHYDRATION-INDUCED 19 homolog 5 OS=Oryza sativa subsp. japonica OX=39947 GN=DI19-5 PE=2 SV=1	#N/A
Delaware	de_r_ecc_1175	9870	gene					45	9682	-	de_r000394	#N/A	#N/A	sp|B9GE13|KN12F_ORYSJ Kinesin-like protein KIN-12F OS=Oryza sativa subsp. japonica OX=39947 GN=KIN12F PE=3 SV=1	#N/A
Delaware	de_r_ecc_1177	9780	tRNA	8726	8797	Ala	TGC
Delaware	de_r_ecc_1177	9780	tRNA	8081	8010	Ala	TGC
Delaware	de_r_ecc_1199	9510	gene					5240	6874	-	de_r000427	PF00069	Protein kinase domain	sp|Q9SGP2|HSL1_ARATH Receptor-like protein kinase HSL1 OS=Arabidopsis thaliana OX=3702 GN=HSL1 PE=2 SV=1	#N/A
Delaware	de_r_ecc_12	13890	tRNA	12580	12653	Arg	ACG
Delaware	de_r_ecc_12	13890	tRNA	13263	13192	Asn	GTT
Delaware	de_r_ecc_1201	8767	gene					614	8224	+	de_r000495	PF00120	Glutamine synthetase, catalytic domain	sp|P38094|FLUG_EMENI Protein fluG OS=Emericella nidulans (strain FGSC A4 / ATCC 38163 / CBS 112.46 / NRRL 194 / M139) OX=227321 GN=fluG PE=1 SV=1	#N/A
Delaware	de_r_ecc_1208	7539	gene					620	3794	-	de_r000601	PF13202	EF hand	sp|Q9SZ45|MICU_ARATH Calcium uptake protein, mitochondrial OS=Arabidopsis thaliana OX=3702 GN=MICU PE=2 SV=1	#N/A
Delaware	de_r_ecc_1209	3810	gene					2936	3421	+	de_r000895	PF00081	Iron/manganese superoxide dismutases, alpha-hairpin domain	sp|P35017|SODM_HEVBR Superoxide dismutase [Mn], mitochondrial OS=Hevea brasiliensis OX=3981 GN=SODA PE=2 SV=1	#N/A
Delaware	de_r_ecc_1209	3810	gene					169	973	+	de_r000894	PF02777	Iron/manganese superoxide dismutases, C-terminal domain	sp|Q9SM64|SODM_PRUPE Superoxide dismutase [Mn], mitochondrial OS=Prunus persica OX=3760 GN=SOD PE=2 SV=1	#N/A
Delaware	de_r_ecc_1217	11876	gene					1151	2212	-	de_r000260	PF00069	Protein kinase domain	sp|Q9SPK4|PPCK1_ARATH Phosphoenolpyruvate carboxylase kinase 1 OS=Arabidopsis thaliana OX=3702 GN=PPCK1 PE=1 SV=1	#N/A
Delaware	de_r_ecc_1217	11876	tRNA	6782	6854	Thr	TGT
Delaware	de_r_ecc_1217	11876	tRNA	8645	8573	Tyr	GTA
Delaware	de_r_ecc_1223	10560	gene					4133	6932	+	de_r000347	PF07650	KH domain	sp|Q9SIP7|RS31_ARATH 40S ribosomal protein S3-1 OS=Arabidopsis thaliana OX=3702 GN=RPS3A PE=1 SV=1	#N/A
Delaware	de_r_ecc_1224	5550	tRNA	1121	1039	***	TCA
Delaware	de_r_ecc_1226	5306	gene					72	4864	+	de_r000800	PF01554	MatE	sp|Q38956|DTX29_ARATH Protein DETOXIFICATION 29 OS=Arabidopsis thaliana OX=3702 GN=DTX29 PE=1 SV=1	#N/A
Delaware	de_r_ecc_1228	5010	gene					4632	4966	-	de_r000824	PF00574	Clp protease	sp|P12210|CLPP_TOBAC ATP-dependent Clp protease proteolytic subunit OS=Nicotiana tabacum OX=4097 GN=clpP PE=2 SV=1	#N/A
Delaware	de_r_ecc_1228	5010	gene					495	1105	-	de_r000823	PF00574	Clp protease	sp|Q9M3K5|CLPP_SPIOL ATP-dependent Clp protease proteolytic subunit OS=Spinacia oleracea OX=3562 GN=clpP PE=3 SV=1	#N/A
Delaware	de_r_ecc_1229	6450	gene					4876	6240	-	de_r000691	PF01535	PPR repeat	sp|Q9LQQ1|PPR20_ARATH Pentatricopeptide repeat-containing protein At1g07740, mitochondrial OS=Arabidopsis thaliana OX=3702 GN=At1g07740 PE=2 SV=1	#N/A
Delaware	de_r_ecc_1232	16539	gene					5780	6421	-	de_r000062	PF02921	Ubiquinol cytochrome reductase transmembrane region	sp|P49729|UCRI1_TOBAC Cytochrome b-c1 complex subunit Rieske-1, mitochondrial (Fragment) OS=Nicotiana tabacum OX=4097 PE=2 SV=1	#N/A
Delaware	de_r_ecc_1234	5130	gene					742	1245	-	de_r000813	PF01494	FAD binding domain	sp|Q9FLC2|MO3_ARATH Monooxygenase 3 OS=Arabidopsis thaliana OX=3702 GN=MO3 PE=2 SV=1	#N/A
Delaware	de_r_ecc_1236	6150	gene					112	3557	-	de_r000724	PF14541	Xylanase inhibitor C-terminal	sp|Q9S9K4|ASP39_ARATH Aspartic proteinase 39 OS=Arabidopsis thaliana OX=3702 GN=A39 PE=1 SV=2	#N/A
Delaware	de_r_ecc_124	5929	tRNA	3328	3416	Thr	CGT
Delaware	de_r_ecc_124	5929	tRNA	2684	2597	Ser	GCT
Delaware	de_r_ecc_124	5929	tRNA	1366	1295	Gln	TTG
Delaware	de_r_ecc_1246	5160	gene					2419	2721	-	de_r000811	PF00085	Thioredoxin	sp|P29449|TRXH1_TOBAC Thioredoxin H-type 1 OS=Nicotiana tabacum OX=4097 PE=2 SV=1	#N/A
Delaware	de_r_ecc_1247	11054	gene					163	1432	+	de_r000314	PF03171	2OG-Fe(II) oxygenase superfamily	sp|Q84MB6|DIOX2_ARATH Probable 2-oxoglutarate-dependent dioxygenase At3g50210 OS=Arabidopsis thaliana OX=3702 GN=At3g50210 PE=2 SV=1	#N/A
Delaware	de_r_ecc_1248	9357	gene					5150	7379	-	de_r000439	#N/A	#N/A	#N/A	#N/A
Delaware	de_r_ecc_125	13140	gene					5148	5354	-	de_r000192	PF01776	Ribosomal L22e protein family	sp|Q9M9W1|RL222_ARATH 60S ribosomal protein L22-2 OS=Arabidopsis thaliana OX=3702 GN=RPL22B PE=2 SV=1	#N/A
Delaware	de_r_ecc_1250	7200	gene					5891	6854	+	de_r000631	PF03092	BT1 family	sp|Q9LEV7|FBT6_ARATH Probable folate-biopterin transporter 6 OS=Arabidopsis thaliana OX=3702 GN=At5g10820 PE=2 SV=1	#N/A
Delaware	de_r_ecc_1256	6569	gene					1004	5597	+	de_r000688	PF03489	Saposin-like type B, region 2	sp|P42211|ASPRX_ORYSJ Aspartic proteinase OS=Oryza sativa subsp. japonica OX=39947 GN=RAP PE=2 SV=2	#N/A
Delaware	de_r_ecc_1256	6569	tRNA	5158	5074	Ile	AAT
Delaware	de_r_ecc_1257	5263	gene					816	842	-	de_r000803	#N/A	#N/A	#N/A	#N/A
Delaware	de_r_ecc_1258	3240	tRNA	2283	2211	Thr	TGT
Delaware	de_r_ecc_1269	9060	tRNA	3239	3311	Thr	TGT
Delaware	de_r_ecc_1271	11190	gene					2718	3776	+	de_r000297	PF05291	Bystin	sp|Q8RWS4|BYST_ARATH Bystin OS=Arabidopsis thaliana OX=3702 GN=ENP1 PE=1 SV=1	#N/A
Delaware	de_r_ecc_1271	11190	gene					5920	10154	+	de_r000298	PF05291	Bystin	sp|Q8RWS4|BYST_ARATH Bystin OS=Arabidopsis thaliana OX=3702 GN=ENP1 PE=1 SV=1	#N/A
Delaware	de_r_ecc_1277	6356	gene					2161	5995	-	de_r000701	PF07946	Protein of unknown function (DUF1682)	sp|Q94CC0|Y5994_ARATH Uncharacterized protein At5g49945 OS=Arabidopsis thaliana OX=3702 GN=At5g49945 PE=2 SV=1	#N/A
Delaware	de_r_ecc_1278	3180	tRNA	150	234	Ala	CGC
Delaware	de_r_ecc_1278	3180	tRNA	1486	1577	Ser	TGA
Delaware	de_r_ecc_1278	3180	tRNA	562	492	Gly	GCC
Delaware	de_r_ecc_1281	7999	gene					1213	2157	+	de_r000558	PF00847	AP2 domain	sp|A2WL19|DRE2A_ORYSI Dehydration-responsive element-binding protein 2A OS=Oryza sativa subsp. indica OX=39946 GN=DREB2A PE=3 SV=2	#N/A
Delaware	de_r_ecc_1282	3510	tRNA	557	627	Thr	TGT
Delaware	de_r_ecc_1282	3510	tRNA	929	1000	Asp	GTC
Delaware	de_r_ecc_1282	3510	tRNA	1303	1374	Asp	GTC
Delaware	de_r_ecc_1282	3510	tRNA	2533	2604	Asp	GTC
Delaware	de_r_ecc_1282	3510	tRNA	2904	2975	Asp	GTC
Delaware	de_r_ecc_1282	3510	tRNA	3276	3347	Asp	GTC
Delaware	de_r_ecc_1283	6285	gene					5810	6115	+	de_r000708	PF01779	Ribosomal L29e protein family	sp|Q9M7X7|RL291_ARATH 60S ribosomal protein L29-1 OS=Arabidopsis thaliana OX=3702 GN=RPL29A PE=1 SV=1	#N/A
Delaware	de_r_ecc_1285	11604	gene					122	5143	-	de_r000270	#N/A	#N/A	#N/A	#N/A
Delaware	de_r_ecc_1290	2400	gene					1487	2198	+	de_r000944	#N/A	#N/A	sp|Q6DBP3|PT505_ARATH Probable sugar phosphate/phosphate translocator At5g05820 OS=Arabidopsis thaliana OX=3702 GN=At5g05820 PE=2 SV=1	#N/A
Delaware	de_r_ecc_1297	7753	gene					2951	4233	-	de_r000584	PF00400	WD domain, G-beta repeat	sp|Q9M2Z2|WDR5A_ARATH COMPASS-like H3K4 histone methylase component WDR5A OS=Arabidopsis thaliana OX=3702 GN=WDR5A PE=1 SV=1	#N/A
Delaware	de_r_ecc_1297	7753	gene					914	2880	+	de_r000583	PF13710	ACT domain	sp|Q9FFF4|ILVH1_ARATH Acetolactate synthase small subunit 1, chloroplastic OS=Arabidopsis thaliana OX=3702 GN=VAT1 PE=1 SV=1	#N/A
Delaware	de_r_ecc_1300	7308	gene					4990	6730	-	de_r000625	PF14541	Xylanase inhibitor C-terminal	sp|Q9S9K4|ASP39_ARATH Aspartic proteinase 39 OS=Arabidopsis thaliana OX=3702 GN=A39 PE=1 SV=2	#N/A
Delaware	de_r_ecc_1307	15510	gene					3705	8999	+	de_r000099	PF00180	Isocitrate/isopropylmalate dehydrogenase	sp|Q945K7|IDH5_ARATH Isocitrate dehydrogenase [NAD] catalytic subunit 5, mitochondrial OS=Arabidopsis thaliana OX=3702 GN=IDH5 PE=1 SV=1	#N/A
Delaware	de_r_ecc_132	7620	gene					6790	7482	-	de_r000594	PF01474	Class-II DAHP synthetase family	sp|A0A067XGX8|AROG2_PETHY Phospho-2-dehydro-3-deoxyheptonate aldolase 2, chloroplastic OS=Petunia hybrida OX=4102 GN=DAHP2 PE=2 SV=1	#N/A
Delaware	de_r_ecc_1322	4740	gene					1679	2158	+	de_r000852	PF03016	Exostosin family	sp|Q9FLA5|ARAD2_ARATH Probable arabinosyltransferase ARAD2 OS=Arabidopsis thaliana OX=3702 GN=ARAD2 PE=1 SV=1	#N/A
Delaware	de_r_ecc_1328	9840	gene					774	1202	-	de_r000398	PF10584	Proteasome subunit A N-terminal signature	sp|Q9LSU1|PSA5_ORYSJ Proteasome subunit alpha type-5 OS=Oryza sativa subsp. japonica OX=39947 GN=PAE1 PE=2 SV=1	#N/A
Delaware	de_r_ecc_1333	8790	gene					3349	4733	+	de_r000492	PF04062	ARP2/3 complex ARPC3 (21 kDa) subunit	sp|Q1ECJ7|ARPC3_ARATH Actin-related protein 2/3 complex subunit 3 OS=Arabidopsis thaliana OX=3702 GN=ARPC3 PE=1 SV=1	#N/A
Delaware	de_r_ecc_1341	10381	tRNA	8508	8435	Trp	CCA
Delaware	de_r_ecc_1343	19020	gene					5443	8265	+	de_r000017	PF00642	Zinc finger C-x8-C-x5-C-x3-H type (and similar)	sp|Q9LT81|C3H39_ARATH Zinc finger CCCH domain-containing protein 39 OS=Arabidopsis thaliana OX=3702 GN=At3g19360 PE=2 SV=1	#N/A
Delaware	de_r_ecc_1365	15990	gene					3544	6604	+	de_r000076	PF00275	EPSP synthase (3-phosphoshikimate 1-carboxyvinyltransferase)	sp|P11043|AROA_PETHY 3-phosphoshikimate 1-carboxyvinyltransferase, chloroplastic OS=Petunia hybrida OX=4102 GN=EPSPS PE=1 SV=1	AP_R.00g000210
Delaware	de_r_ecc_1365	15990	gene					9187	13773	+	de_r000077	PF00275	EPSP synthase (3-phosphoshikimate 1-carboxyvinyltransferase)	sp|P05466|AROA_ARATH 3-phosphoshikimate 1-carboxyvinyltransferase, chloroplastic OS=Arabidopsis thaliana OX=3702 GN=At2g45300 PE=2 SV=3	AP_R.00g000210
Delaware	de_r_ecc_1371	2610	tRNA	1298	1370	Thr	CGT
Delaware	de_r_ecc_1373	13050	gene					207	2807	+	de_r000202	PF00275	EPSP synthase (3-phosphoshikimate 1-carboxyvinyltransferase)	sp|P05466|AROA_ARATH 3-phosphoshikimate 1-carboxyvinyltransferase, chloroplastic OS=Arabidopsis thaliana OX=3702 GN=At2g45300 PE=2 SV=3	AP_R.00g000210
Delaware	de_r_ecc_1380	9780	gene					3513	4482	+	de_r000403	PF14008	Iron/zinc purple acid phosphatase-like protein C	sp|Q8S340|PPA22_ARATH Purple acid phosphatase 22 OS=Arabidopsis thaliana OX=3702 GN=PAP22 PE=2 SV=1	#N/A
Delaware	de_r_ecc_1382	7575	gene					2806	5291	-	de_r000598	PF02146	Sir2 family	sp|Q94AQ6|SIR4_ARATH NAD-dependent protein deacylase SRT2 OS=Arabidopsis thaliana OX=3702 GN=SRT2 PE=2 SV=1	#N/A
Delaware	de_r_ecc_1400	15867	gene					1117	4101	+	de_r000080	PF02902	Ulp1 protease family, C-terminal catalytic domain	#N/A	#N/A
Delaware	de_r_ecc_1401	4800	gene					2254	3060	-	de_r000848	#N/A	#N/A	#N/A	#N/A
Delaware	de_r_ecc_1402	13545	gene					4396	9185	+	de_r000183	PF01529	DHHC palmitoyltransferase	sp|Q9C533|ZDHC1_ARATH Probable protein S-acyltransferase 22 OS=Arabidopsis thaliana OX=3702 GN=PAT22 PE=2 SV=2	#N/A
Delaware	de_r_ecc_1406	11090	gene					1024	3451	-	de_r000311	PF00132	Bacterial transferase hexapeptide (six repeats)	sp|F4JIP6|LPXD2_ARATH Probable UDP-3-O-acylglucosamine N-acyltransferase 2, mitochondrial OS=Arabidopsis thaliana OX=3702 GN=LPXD2 PE=3 SV=1	#N/A
Delaware	de_r_ecc_1408	10740	gene					3348	4530	-	de_r000336	PF00346	Respiratory-chain NADH dehydrogenase, 49 Kd subunit	sp|Q9M3I5|NDHH_SPIOL NAD(P)H-quinone oxidoreductase subunit H, chloroplastic OS=Spinacia oleracea OX=3562 GN=ndhH PE=3 SV=1	#N/A
Delaware	de_r_ecc_1415	13015	gene					6214	6441	-	de_r000206	PF05051	Cytochrome C oxidase copper chaperone (COX17)	sp|Q9LJQ9|CX171_ARATH Cytochrome c oxidase copper chaperone 1 OS=Arabidopsis thaliana OX=3702 GN=COX17-1 PE=2 SV=1	#N/A
Delaware	de_r_ecc_1423	5550	gene					1193	3434	-	de_r000777	PF02365	No apical meristem (NAM) protein	sp|F4JN35|NTL9_ARATH Protein NTM1-like 9 OS=Arabidopsis thaliana OX=3702 GN=NTL9 PE=1 SV=1	#N/A
Delaware	de_r_ecc_1435	7123	tRNA	3903	3973	Gly	CCC
Delaware	de_r_ecc_1435	7123	tRNA	653	582	Glu	TTC
Delaware	de_r_ecc_1442	18720	gene					6548	7085	+	de_r000024	PF13839	GDSL/SGNH-like Acyl-Esterase family found in Pmr5 and Cas1p	sp|Q9ZV89|TBL42_ARATH Protein trichome birefringence-like 42 OS=Arabidopsis thaliana OX=3702 GN=TBL42 PE=3 SV=1	#N/A
Delaware	de_r_ecc_1442	18720	tRNA	6057	6129	Ile	TAT
Delaware	de_r_ecc_1447	8070	tRNA	1058	1171	Lys	TTT
Delaware	de_r_ecc_1448	7568	gene					2201	5274	+	de_r000599	PF01381	Helix-turn-helix	sp|Q9LXT3|MBF1B_ARATH Multiprotein-bridging factor 1b OS=Arabidopsis thaliana OX=3702 GN=MBF1B PE=1 SV=1	#N/A
Delaware	de_r_ecc_1450	6522	gene					5868	6476	-	de_r000690	PF03947	Ribosomal Proteins L2, C-terminal domain	sp|P06509|RK2_SPIOL 50S ribosomal protein L2, chloroplastic OS=Spinacia oleracea OX=3562 GN=rpl2-A PE=1 SV=4	#N/A
Delaware	de_r_ecc_1450	6522	tRNA	5424	5497	His	GTG
Delaware	de_r_ecc_1451	4170	tRNA	2429	2512	Tyr	GTA
Delaware	de_r_ecc_1451	4170	tRNA	2915	2988	Asp	GTC
Delaware	de_r_ecc_1451	4170	tRNA	1801	1730	His	ATG
Delaware	de_r_ecc_1452	15630	gene					346	2637	-	de_r000093	PF08295	Sin3 family co-repressor	sp|O48686|SNL3_ARATH Paired amphipathic helix protein Sin3-like 3 OS=Arabidopsis thaliana OX=3702 GN=SNL3 PE=1 SV=3	#N/A
Delaware	de_r_ecc_1459	6604	gene					3931	5024	+	de_r000684	#N/A	#N/A	#N/A	#N/A
Delaware	de_r_ecc_146	5220	gene					4016	5151	+	de_r000807	#N/A	#N/A	sp|Q9ZT92|AK10B_ARATH RNA demethylase ALKBH10B OS=Arabidopsis thaliana OX=3702 GN=ALKBH10B PE=1 SV=1	#N/A
Delaware	de_r_ecc_1462	10230	gene					304	3132	-	de_r000369	PF01490	Transmembrane amino acid transporter protein	sp|Q9LYM2|AVT6C_ARATH Amino acid transporter AVT6C OS=Arabidopsis thaliana OX=3702 GN=AVT6C PE=2 SV=1	#N/A
Delaware	de_r_ecc_1463	10271	gene					1208	3888	+	de_r000366	PF00318	Ribosomal protein S2	sp|A5BUU4|RSSA_VITVI 40S ribosomal protein SA OS=Vitis vinifera OX=29760 GN=GSVIVT00034021001 PE=3 SV=1	#N/A
Delaware	de_r_ecc_147	8340	gene					4239	6468	-	de_r000529	PF02714	Calcium-dependent channel, 7TM region, putative phosphate	sp|Q9FVQ5|CSCL1_ARATH CSC1-like protein At1g32090 OS=Arabidopsis thaliana OX=3702 GN=At1g32090 PE=1 SV=1	#N/A
Delaware	de_r_ecc_1471	6290	gene					1878	3297	-	de_r000707	PF00141	Peroxidase	sp|Q9LXG3|PER56_ARATH Peroxidase 56 OS=Arabidopsis thaliana OX=3702 GN=PER56 PE=2 SV=1	#N/A
Delaware	de_r_ecc_1477	22170	gene					5314	5519	+	de_r000005	#N/A	#N/A	#N/A	#N/A
Delaware	de_r_ecc_149	8070	gene					1174	5822	+	de_r000554	PF14383	DUF761-associated sequence motif	#N/A	#N/A
Delaware	de_r_ecc_149	8070	tRNA	7437	7365	Thr	TGT
Delaware	de_r_ecc_1490	7650	gene					1	892	+	de_r000593	PF00282	Pyridoxal-dependent decarboxylase conserved domain	sp|P93083|TDC2_CAMAC Tryptophan decarboxylase TDC2 OS=Camptotheca acuminata OX=16922 GN=TDC2 PE=1 SV=1	#N/A
Delaware	de_r_ecc_1490	7650	tRNA	671	747	His	ATG
Delaware	de_r_ecc_1492	1830	tRNA	400	484	Ala	CGC
Delaware	de_r_ecc_1492	1830	tRNA	812	742	Gly	GCC
Delaware	de_r_ecc_1493	1830	tRNA	1593	1677	Ala	CGC
Delaware	de_r_ecc_1493	1830	tRNA	179	109	Gly	GCC
Delaware	de_r_ecc_1499	2192	gene					70	654	+	de_r000952	PF00306	ATP synthase alpha/beta chain, C terminal domain	sp|P06450|ATPA_SPIOL ATP synthase subunit alpha, chloroplastic OS=Spinacia oleracea OX=3562 GN=atpA PE=1 SV=1	#N/A
Delaware	de_r_ecc_1499	2192	gene					1324	2190	+	de_r000953	PF02874	ATP synthase alpha/beta family, beta-barrel domain	sp|Q2L8Z1|ATPA_GOSHI ATP synthase subunit alpha, chloroplastic OS=Gossypium hirsutum OX=3635 GN=atpA PE=3 SV=1	#N/A
Delaware	de_r_ecc_1499	2192	tRNA	820	749	Arg	TCT
Delaware	de_r_ecc_1507	3930	tRNA	2608	2683	Lys	CTT
Delaware	de_r_ecc_151	9450	gene					4768	5839	-	de_r000433	PF00164	Ribosomal protein S12/S23	sp|P68536|RT12_PETPA Ribosomal protein S12, mitochondrial OS=Petunia parodii OX=55890 GN=RPS12 PE=3 SV=1	#N/A
Delaware	de_r_ecc_152	7350	gene					2706	3677	-	de_r000623	PF14369	zinc-ribbon	sp|O22197|RHC1A_ARATH Probable E3 ubiquitin-protein ligase RHC1A OS=Arabidopsis thaliana OX=3702 GN=RHC1A PE=2 SV=1	#N/A
Delaware	de_r_ecc_1524	11160	gene					1097	2130	+	de_r000301	PF00400	WD domain, G-beta repeat	sp|O22212|PRP4L_ARATH U4/U6 small nuclear ribonucleoprotein PRP4-like protein OS=Arabidopsis thaliana OX=3702 GN=LIS PE=2 SV=1	#N/A
Delaware	de_r_ecc_1524	11160	gene					3659	8421	-	de_r000302	PF00953	Glycosyl transferase family 4	sp|P0CD61|GPT_DICDI UDP-N-acetylglucosamine--dolichyl-phosphate N-acetylglucosaminephosphotransferase OS=Dictyostelium discoideum OX=44689 GN=alg7 PE=3 SV=1	#N/A
Delaware	de_r_ecc_1524	11160	tRNA	10748	10819	Lys	TTT
Delaware	de_r_ecc_1533	12540	gene					10570	12039	+	de_r000231	PF00012	Hsp70 protein	sp|P22953|HS701_ARATH Heat shock 70 kDa protein 1 OS=Arabidopsis thaliana OX=3702 GN=HSP70-1 PE=1 SV=3	AP_R.00g000100
Delaware	de_r_ecc_154	6270	gene					549	5671	-	de_r000711	#N/A	#N/A	#N/A	#N/A
Delaware	de_r_ecc_1541	6799	gene					882	4760	-	de_r000671	#N/A	#N/A	#N/A	#N/A
Delaware	de_r_ecc_1543	2825	gene					2041	2706	-	de_r000933	PF03124	EXS family	sp|Q93ZF5|PHO11_ARATH Phosphate transporter PHO1 homolog 1 OS=Arabidopsis thaliana OX=3702 GN=PHO1-H1 PE=2 SV=1	#N/A
Delaware	de_r_ecc_1544	9722	tRNA	463	534	Asp	GTC
Delaware	de_r_ecc_1544	9722	tRNA	836	906	Asp	GTC
Delaware	de_r_ecc_1544	9722	tRNA	1565	1636	Asp	GTC
Delaware	de_r_ecc_1544	9722	tRNA	1941	2012	Asp	GTC
Delaware	de_r_ecc_1544	9722	tRNA	2313	2384	Asp	GTC
Delaware	de_r_ecc_1544	9722	tRNA	2684	2755	Asp	GTC
Delaware	de_r_ecc_1544	9722	tRNA	3052	3123	Asp	GTC
Delaware	de_r_ecc_1544	9722	tRNA	3424	3495	Asn	GTT
Delaware	de_r_ecc_1544	9722	tRNA	3796	3867	Asp	GTC
Delaware	de_r_ecc_1544	9722	tRNA	4168	4239	Asp	GTC
Delaware	de_r_ecc_1544	9722	tRNA	4540	4611	Asp	GTC
Delaware	de_r_ecc_1544	9722	tRNA	4912	4983	Asp	GTC
Delaware	de_r_ecc_1544	9722	tRNA	5284	5355	Asp	GTC
Delaware	de_r_ecc_1544	9722	tRNA	5577	5648	Asp	GTC
Delaware	de_r_ecc_1544	9722	tRNA	6306	6377	Asp	GTC
Delaware	de_r_ecc_1544	9722	tRNA	6679	6750	Asp	GTC
Delaware	de_r_ecc_1544	9722	tRNA	7051	7122	Asp	GTC
Delaware	de_r_ecc_1544	9722	tRNA	7423	7494	Asp	GTC
Delaware	de_r_ecc_1544	9722	tRNA	7795	7866	Asp	GTC
Delaware	de_r_ecc_1544	9722	tRNA	8331	8402	Asp	GTC
Delaware	de_r_ecc_1544	9722	tRNA	8976	9047	Asn	GTT
Delaware	de_r_ecc_1544	9722	tRNA	9114	9014	Asp	ATC
Delaware	de_r_ecc_155	6630	gene					5248	5466	-	de_r000683	PF01198	Ribosomal protein L31e	sp|P51420|RL313_ARATH 60S ribosomal protein L31-3 OS=Arabidopsis thaliana OX=3702 GN=RPL31C PE=3 SV=2	#N/A
Delaware	de_r_ecc_155	6630	tRNA	216	288	Thr	TGT
Delaware	de_r_ecc_1565	8315	gene					5338	5679	-	de_r000530	PF00106	short chain dehydrogenase	sp|Q9M2E2|SDR1_ARATH (+)-neomenthol dehydrogenase OS=Arabidopsis thaliana OX=3702 GN=SDR1 PE=1 SV=1	#N/A
Delaware	de_r_ecc_1565	8315	tRNA	7529	7456	Lys	TTT
Delaware	de_r_ecc_1567	13069	gene					4819	11229	-	de_r000201	PF06839	GRF zinc finger	sp|F4JNY0|APE2_ARATH DNA-(apurinic or apyrimidinic site) endonuclease 2 OS=Arabidopsis thaliana OX=3702 GN=APE2 PE=1 SV=1	#N/A
Delaware	de_r_ecc_1577	3870	gene					637	2784	+	de_r000891	PF00071	Ras family	sp|Q39434|RB2BV_BETVU Ras-related protein Rab2BV OS=Beta vulgaris OX=161934 GN=RAB2BV PE=2 SV=1	#N/A
Delaware	de_r_ecc_1579	15780	gene					14991	15407	-	de_r000087	PF00411	Ribosomal protein S11	sp|P06506|RR11_SPIOL 30S ribosomal protein S11, chloroplastic OS=Spinacia oleracea OX=3562 GN=rps11 PE=1 SV=4	#N/A
Delaware	de_r_ecc_1579	15780	gene					5846	7282	-	de_r000085	PF00574	Clp protease	sp|P12210|CLPP_TOBAC ATP-dependent Clp protease proteolytic subunit OS=Nicotiana tabacum OX=4097 GN=clpP PE=2 SV=1	#N/A
Delaware	de_r_ecc_1579	15780	gene					8418	8663	-	de_r000086	#N/A	#N/A	#N/A	#N/A
Delaware	de_r_ecc_1579	15780	tRNA	2466	2393	Gln	TTG
Delaware	de_r_ecc_158	8250	gene					1395	5846	+	de_r000538	PF00069	Protein kinase domain	sp|A5A7I7|CDPK4_SOLTU Calcium-dependent protein kinase 4 OS=Solanum tuberosum OX=4113 GN=CPK4 PE=2 SV=1	#N/A
Delaware	de_r_ecc_1583	5675	gene					3039	5142	-	de_r000766	PF03330	Lytic transglycolase	sp|Q9C554|EXPA1_ARATH Expansin-A1 OS=Arabidopsis thaliana OX=3702 GN=EXPA1 PE=2 SV=1	#N/A
Delaware	de_r_ecc_1585	16231	gene					13266	14878	-	de_r000068	PF00491	Arginase family	sp|Q9ZPF5|ARGI2_ARATH Arginase 2, chloroplastic/mitochondrial OS=Arabidopsis thaliana OX=3702 GN=ARGAH2 PE=1 SV=1	#N/A
Delaware	de_r_ecc_1587	23280	gene					8277	9316	+	de_r000002	PF05278	Arabidopsis phospholipase-like protein (PEARLI 4)	#N/A	AP_R.00g000494
Delaware	de_r_ecc_1587	23280	tRNA	10685	10614	Glu	CTC
Delaware	de_r_ecc_1589	12693	gene					4929	9031	-	de_r000223	#N/A	#N/A	#N/A	#N/A
Delaware	de_r_ecc_1596	5569	gene					1348	1932	+	de_r000775	PF02798	Glutathione S-transferase, N-terminal domain	sp|Q04522|GSTF_SILVU Glutathione S-transferase OS=Silene vulgaris OX=42043 GN=GST PE=1 SV=3	#N/A
Delaware	de_r_ecc_1598	5040	tRNA	5013	4943	Gly	GCC
Delaware	de_r_ecc_1599	5003	tRNA	3868	3798	Gly	GCC
Delaware	de_r_ecc_16	9719	gene					8888	9267	+	de_r000405	#N/A	#N/A	#N/A	#N/A
Delaware	de_r_ecc_160	12023	gene					701	2991	+	de_r000252	PF01554	MatE	sp|Q9FKQ1|DTX27_ARATH Protein DETOXIFICATION 27 OS=Arabidopsis thaliana OX=3702 GN=DTX27 PE=2 SV=1	#N/A
Delaware	de_r_ecc_1608	3360	gene					435	1938	+	de_r000915	PF13419	Haloacid dehalogenase-like hydrolase	sp|Q9ZVJ5|SGGP_ARATH Haloacid dehalogenase-like hydrolase domain-containing protein Sgpp OS=Arabidopsis thaliana OX=3702 GN=SGPP PE=1 SV=2	#N/A
Delaware	de_r_ecc_1611	3120	gene					1850	2206	+	de_r000925	PF00177	Ribosomal protein S7p/S5e	sp|Q67IG9|RR7_COECR 30S ribosomal protein S7, chloroplastic OS=Coelogyne cristata OX=38221 GN=rps7 PE=3 SV=1	#N/A
Delaware	de_r_ecc_1613	15630	gene					1990	7181	+	de_r000094	PF12214	Cell cycle regulated microtubule associated protein	sp|F4I2H7|TPX2_ARATH Protein TPX2 OS=Arabidopsis thaliana OX=3702 GN=TPX2 PE=1 SV=1	#N/A
Delaware	de_r_ecc_1614	6350	gene					3493	3834	-	de_r000702	PF00164	Ribosomal protein S12/S23	sp|A4GYN8|RR12B_POPTR 30S ribosomal protein S12-B, chloroplastic OS=Populus trichocarpa OX=3694 GN=rps12-B PE=3 SV=1	#N/A
Delaware	de_r_ecc_1614	6350	tRNA	5172	5243	Val	GAC
Delaware	de_r_ecc_1617	4410	gene					404	910	+	de_r000865	PF07714	Protein tyrosine and serine/threonine kinase	sp|Q9FX99|Y1497_ARATH Probable receptor-like protein kinase At1g49730 OS=Arabidopsis thaliana OX=3702 GN=At1g49730 PE=2 SV=1	#N/A
Delaware	de_r_ecc_1619	10650	tRNA	4791	4720	Asp	GTC
Delaware	de_r_ecc_1620	12000	gene					1695	6332	+	de_r000255	PF14309	Domain of unknown function (DUF4378)	#N/A	#N/A
Delaware	de_r_ecc_1620	12000	gene					129	1516	+	de_r000254	#N/A	#N/A	#N/A	#N/A
Delaware	de_r_ecc_1627	3413	tRNA	1637	1565	Gly	GCC
Delaware	de_r_ecc_163	18141	gene					15428	17051	+	de_r000033	PF13962	Domain of unknown function	#N/A	#N/A
Delaware	de_r_ecc_1632	9338	tRNA	3156	3084	Glu	CTC
Delaware	de_r_ecc_1639	16926	gene					3	722	-	de_r000055	PF00249	Myb-like DNA-binding domain	sp|Q42575|MYB1_ARATH Transcription factor MYB1 OS=Arabidopsis thaliana OX=3702 GN=MYB1 PE=2 SV=1	#N/A
Delaware	de_r_ecc_1639	16926	gene					1545	2348	-	de_r000056	#N/A	#N/A	#N/A	#N/A
Delaware	de_r_ecc_1641	6240	gene					3414	4872	-	de_r000716	PF08387	FBD	sp|Q9FZ70|FDL1_ARATH F-box/FBD/LRR-repeat protein At1g13570 OS=Arabidopsis thaliana OX=3702 GN=At1g13570 PE=2 SV=1	#N/A
Delaware	de_r_ecc_1648	8190	gene					1725	2987	-	de_r000541	PF00067	Cytochrome P450	sp|A0A068Q6L2|C7317_PRUMU Cytochrome P450 736A117 OS=Prunus mume OX=102107 GN=CYP736A117 PE=2 SV=1	#N/A
Delaware	de_r_ecc_1648	8190	tRNA	5861	5933	Arg	TCT
Delaware	de_r_ecc_1650	5784	gene					421	591	-	de_r000759	#N/A	#N/A	sp|P42794|RL112_ARATH 60S ribosomal protein L11-2 OS=Arabidopsis thaliana OX=3702 GN=RPL11B PE=2 SV=2	#N/A
Delaware	de_r_ecc_1657	6170	gene					3994	4488	-	de_r000720	#N/A	#N/A	sp|P37224|MAOM_AMAHP NAD-dependent malic enzyme 65 kDa isoform, mitochondrial OS=Amaranthus hypochondriacus OX=28502 PE=1 SV=1	#N/A
Delaware	de_r_ecc_1662	11070	gene					7136	10339	+	de_r000312	PF00400	WD domain, G-beta repeat	sp|Q9XSC3|WDR44_BOVIN WD repeat-containing protein 44 OS=Bos taurus OX=9913 GN=WDR44 PE=1 SV=1	#N/A
Delaware	de_r_ecc_1666	6360	gene					1573	5270	-	de_r000699	PF04783	Protein of unknown function (DUF630)	sp|A0A178VBJ0|APSR1_ARATH Protein ALTERED PHOSPHATE STARVATION RESPONSE 1 OS=Arabidopsis thaliana OX=3702 GN=APSR1 PE=2 SV=1	#N/A
Delaware	de_r_ecc_1669	10287	tRNA	1315	1243	Thr	CGT
Delaware	de_r_ecc_1670	7470	tRNA	3317	3238	Asp	ATC
Delaware	de_r_ecc_1673	6150	gene					3240	3596	-	de_r000725	#N/A	#N/A	#N/A	#N/A
Delaware	de_r_ecc_1675	12660	gene					162	5649	-	de_r000224	#N/A	#N/A	sp|Q8VYF9|SRGT1_ARATH Peptidyl serine alpha-galactosyltransferase OS=Arabidopsis thaliana OX=3702 GN=SERGT1 PE=2 SV=1	#N/A
Delaware	de_r_ecc_1677	14859	gene					12232	13665	-	de_r000123	#N/A	#N/A	sp|F4J7S8|SFH9_ARATH Phosphatidylinositol/phosphatidylcholine transfer protein SFH9 OS=Arabidopsis thaliana OX=3702 GN=SFH9 PE=2 SV=1	#N/A
Delaware	de_r_ecc_1679	14190	tRNA	5482	5555	Ser	ACT
Delaware	de_r_ecc_1681	12757	gene					11179	11952	-	de_r000221	PF00181	Ribosomal Proteins L2, RNA binding domain	sp|Q589A7|RK2_SILLA 50S ribosomal protein L2, chloroplastic OS=Silene latifolia OX=37657 GN=rpl2 PE=3 SV=1	#N/A
Delaware	de_r_ecc_1681	12757	gene					5621	6037	-	de_r000220	PF00411	Ribosomal protein S11	sp|P06506|RR11_SPIOL 30S ribosomal protein S11, chloroplastic OS=Spinacia oleracea OX=3562 GN=rps11 PE=1 SV=4	#N/A
Delaware	de_r_ecc_169	3346	tRNA	1647	1560	Ser	GCT
Delaware	de_r_ecc_169	3346	tRNA	329	258	Gln	TTG
Delaware	de_r_ecc_1693	12079	gene					7389	11625	-	de_r000249	PF03091	CutA1 divalent ion tolerance protein	sp|P93009|CUTA_ARATH Protein CutA, chloroplastic OS=Arabidopsis thaliana OX=3702 GN=CUTA PE=1 SV=1	#N/A
Delaware	de_r_ecc_1693	12079	gene					5651	6215	+	de_r000248	PF06747	CHCH domain	sp|O14056|COX19_SCHPO Cytochrome c oxidase assembly protein cox19, mitochondrial OS=Schizosaccharomyces pombe (strain 972 / ATCC 24843) OX=284812 GN=cox19 PE=3 SV=2	#N/A
Delaware	de_r_ecc_1694	7800	gene					2007	4614	+	de_r000578	PF00149	Calcineurin-like phosphoesterase	sp|Q0IHA5|MPPE1_XENLA Metallophosphoesterase 1 OS=Xenopus laevis OX=8355 GN=mppe1 PE=2 SV=1	#N/A
Delaware	de_r_ecc_1694	7800	gene					6719	7742	-	de_r000579	PF01915	Glycosyl hydrolase family 3 C-terminal domain	sp|Q9SGZ5|BXL7_ARATH Probable beta-D-xylosidase 7 OS=Arabidopsis thaliana OX=3702 GN=BXL7 PE=2 SV=2	#N/A
Delaware	de_r_ecc_1697	9600	gene					450	1998	+	de_r000418	#N/A	#N/A	#N/A	#N/A
Delaware	de_r_ecc_1699	7890	gene					38	686	-	de_r000569	#N/A	#N/A	sp|B7ZWR6|OEP61_ARATH Outer envelope protein 61 OS=Arabidopsis thaliana OX=3702 GN=OEP61 PE=1 SV=1	#N/A
Delaware	de_r_ecc_1699	7890	gene					4210	4892	-	de_r000570	#N/A	#N/A	sp|B7ZWR6|OEP61_ARATH Outer envelope protein 61 OS=Arabidopsis thaliana OX=3702 GN=OEP61 PE=1 SV=1	#N/A
Delaware	de_r_ecc_170	3348	tRNA	2523	2452	Gln	TTG
Delaware	de_r_ecc_170	3348	tRNA	493	406	Ser	GCT
Delaware	de_r_ecc_1706	10796	gene					8930	10179	+	de_r000335	PF01288	7,8-dihydro-6-hydroxymethylpterin-pyrophosphokinase (HPPK)	sp|O04862|FOLM_PEA Folate synthesis bifunctional protein, mitochondrial OS=Pisum sativum OX=3888 GN=MitHPPK/DHPS PE=1 SV=1	#N/A
Delaware	de_r_ecc_1709	17130	gene					11161	14962	+	de_r000049	PF03134	TB2/DP1, HVA22 family	sp|Q9S7V4|HA22A_ARATH HVA22-like protein a OS=Arabidopsis thaliana OX=3702 GN=HVA22A PE=2 SV=1	#N/A
Delaware	de_r_ecc_1711	6720	tRNA	2735	2654	Val	CAC
Delaware	de_r_ecc_1713	7076	gene					2293	6169	+	de_r000644	PF13639	Ring finger domain	sp|Q8L649|BB_ARATH E3 ubiquitin-protein ligase BIG BROTHER OS=Arabidopsis thaliana OX=3702 GN=BB PE=1 SV=1	#N/A
Delaware	de_r_ecc_1714	12960	tRNA	4377	4305	Asp	ATC
Delaware	de_r_ecc_1716	14545	gene					1997	5659	-	de_r000137	PF01077	Nitrite and sulphite reductase 4Fe-4S domain	sp|P05314|NIR_SPIOL Ferredoxin--nitrite reductase, chloroplastic OS=Spinacia oleracea OX=3562 GN=NIR PE=1 SV=1	#N/A
Delaware	de_r_ecc_1718	10177	tRNA	250	322	Thr	TGT
Delaware	de_r_ecc_172	17447	gene					12987	13904	+	de_r000046	PF05512	AWPM-19-like family	sp|Q6L4D2|PM19L_ORYSJ Membrane protein PM19L OS=Oryza sativa subsp. japonica OX=39947 GN=PM19L PE=2 SV=1	#N/A
Delaware	de_r_ecc_172	17447	tRNA	4207	4135	Val	GAC
Delaware	de_r_ecc_1723	6930	gene					834	2043	+	de_r000656	PF00132	Bacterial transferase hexapeptide (six repeats)	sp|F4JIP6|LPXD2_ARATH Probable UDP-3-O-acylglucosamine N-acyltransferase 2, mitochondrial OS=Arabidopsis thaliana OX=3702 GN=LPXD2 PE=3 SV=1	#N/A
Delaware	de_r_ecc_1725	13110	gene					2715	9905	+	de_r000198	PF00076	RNA recognition motif. (a.k.a. RRM, RBD, or RNP domain)	sp|Q7XTT4|NUCL2_ORYSJ Nucleolin 2 OS=Oryza sativa subsp. japonica OX=39947 GN=Os04g0620700 PE=2 SV=2	#N/A
Delaware	de_r_ecc_1729	11321	gene					6084	11131	-	de_r000283	PF03552	Cellulose synthase	sp|Q0WVN5|CSLG3_ARATH Cellulose synthase-like protein G3 OS=Arabidopsis thaliana OX=3702 GN=CSLG3 PE=2 SV=2	#N/A
Delaware	de_r_ecc_1730	3450	gene					601	1800	-	de_r000911	PF07795	Protein of unknown function (DUF1635)	#N/A	#N/A
Delaware	de_r_ecc_1732	17280	tRNA	340	412	Pro	TGG
Delaware	de_r_ecc_1741	2400	gene					892	1601	+	de_r000943	#N/A	#N/A	sp|Q5XF09|PT311_ARATH Probable sugar phosphate/phosphate translocator At3g11320 OS=Arabidopsis thaliana OX=3702 GN=At3g11320 PE=2 SV=1	#N/A
Delaware	de_r_ecc_1743	12384	tRNA	10897	10825	Ile	TAT
Delaware	de_r_ecc_1745	14305	gene					607	2056	-	de_r000151	PF00400	WD domain, G-beta repeat	sp|Q9SZA4|CDC21_ARATH Cell division cycle 20.1, cofactor of APC complex OS=Arabidopsis thaliana OX=3702 GN=CDC20-1 PE=1 SV=1	#N/A
Delaware	de_r_ecc_1756	8070	gene					3346	3771	-	de_r000552	PF01504	Phosphatidylinositol-4-phosphate 5-Kinase	sp|Q9SFB8|PI5K6_ARATH Phosphatidylinositol 4-phosphate 5-kinase 6 OS=Arabidopsis thaliana OX=3702 GN=PIP5K6 PE=2 SV=1	#N/A
Delaware	de_r_ecc_1756	8070	gene					4127	6931	-	de_r000553	PF01504	Phosphatidylinositol-4-phosphate 5-Kinase	sp|Q9SFB8|PI5K6_ARATH Phosphatidylinositol 4-phosphate 5-kinase 6 OS=Arabidopsis thaliana OX=3702 GN=PIP5K6 PE=2 SV=1	#N/A
Delaware	de_r_ecc_1760	1470	tRNA	428	499	Val	GAC
Delaware	de_r_ecc_1765	5243	gene					3392	4115	+	de_r000806	PF12146	Serine aminopeptidase, S33	sp|Q9C942|CSE_ARATH Caffeoylshikimate esterase OS=Arabidopsis thaliana OX=3702 GN=CSE PE=1 SV=1	#N/A
Delaware	de_r_ecc_1766	7530	gene					1897	3897	+	de_r000605	PF07823	Cyclic phosphodiesterase-like protein	sp|O04147|CPD_ARATH Cyclic phosphodiesterase OS=Arabidopsis thaliana OX=3702 GN=At4g18930 PE=1 SV=1	#N/A
Delaware	de_r_ecc_1766	7530	tRNA	2817	2886	Ile	GAT
Delaware	de_r_ecc_1777	8160	tRNA	6568	6639	Ser	GCT
Delaware	de_r_ecc_1778	7977	gene					4274	7904	-	de_r000559	PF07797	Protein of unknown function (DUF1639)	#N/A	#N/A
Delaware	de_r_ecc_1780	690	tRNA	620	549	Cys	GCA
Delaware	de_r_ecc_1781	10851	gene					8053	9558	-	de_r000332	PF00069	Protein kinase domain	sp|Q9SFT7|PBL26_ARATH Probable serine/threonine-protein kinase PBL26 OS=Arabidopsis thaliana OX=3702 GN=PBL26 PE=2 SV=1	#N/A
Delaware	de_r_ecc_1781	10851	gene					2800	5795	-	de_r000331	PF00892	EamA-like transporter family	sp|Q8R314|S35F5_MOUSE Solute carrier family 35 member F5 OS=Mus musculus OX=10090 GN=Slc35f5 PE=2 SV=1	#N/A
Delaware	de_r_ecc_1781	10851	gene					516	1581	+	de_r000330	PF05903	PPPDE putative peptidase domain	sp|Q6ICB0|DESI1_HUMAN Desumoylating isopeptidase 1 OS=Homo sapiens OX=9606 GN=DESI1 PE=1 SV=1	#N/A
Delaware	de_r_ecc_1784	6120	gene					3177	5049	-	de_r000728	PF13640	2OG-Fe(II) oxygenase superfamily	sp|Q8GXT7|P4H12_ARATH Probable prolyl 4-hydroxylase 12 OS=Arabidopsis thaliana OX=3702 GN=P4H12 PE=2 SV=1	#N/A
Delaware	de_r_ecc_1790	7879	gene					5426	5926	-	de_r000571	PF00298	Ribosomal protein L11, RNA binding domain	sp|P50883|RL121_ARATH 60S ribosomal protein L12-1 OS=Arabidopsis thaliana OX=3702 GN=RPL12A PE=2 SV=2	#N/A
Delaware	de_r_ecc_1797	6318	gene					480	5776	+	de_r000704	PF02880	Phosphoglucomutase/phosphomannomutase, alpha/beta/alpha domain III	sp|P93262|PGMC_MESCR Phosphoglucomutase, cytoplasmic OS=Mesembryanthemum crystallinum OX=3544 GN=PGM1 PE=2 SV=1	#N/A
Delaware	de_r_ecc_1798	8280	gene					3175	4594	+	de_r000533	PF02309	AUX/IAA family	sp|P13089|AUX28_SOYBN Auxin-induced protein AUX28 OS=Glycine max OX=3847 GN=AUX28 PE=2 SV=1	#N/A
Delaware	de_r_ecc_1800	9427	gene					8836	9305	-	de_r000435	#N/A	#N/A	#N/A	#N/A
Delaware	de_r_ecc_1801	3660	gene					1555	3531	+	de_r000905	PF01145	SPFH domain / Band 7 family	sp|Q6L4S3|HIRL1_ORYSJ Hypersensitive-induced response protein-like protein 1 OS=Oryza sativa subsp. japonica OX=39947 GN=HIRL1 PE=2 SV=1	#N/A
Delaware	de_r_ecc_1804	3870	gene					1919	3072	+	de_r000892	PF02714	Calcium-dependent channel, 7TM region, putative phosphate	sp|Q9FVQ5|CSCL1_ARATH CSC1-like protein At1g32090 OS=Arabidopsis thaliana OX=3702 GN=At1g32090 PE=1 SV=1	#N/A
Delaware	de_r_ecc_1807	11180	gene					4449	5310	-	de_r000299	PF04535	Domain of unknown function (DUF588)	sp|B9SCX0|CASP3_RICCO Casparian strip membrane protein 3 OS=Ricinus communis OX=3988 GN=RCOM_1282030 PE=3 SV=1	#N/A
Delaware	de_r_ecc_1811	11110	gene					6091	8879	-	de_r000309	PF04564	U-box domain	sp|Q9SRT0|PUB9_ARATH U-box domain-containing protein 9 OS=Arabidopsis thaliana OX=3702 GN=PUB9 PE=1 SV=1	#N/A
Delaware	de_r_ecc_1816	9107	gene					8238	9106	-	de_r000462	PF00160	Cyclophilin type peptidyl-prolyl cis-trans isomerase/CLD	sp|Q6Q152|CPY57_ARATH Peptidyl-prolyl cis-trans isomerase CYP57 OS=Arabidopsis thaliana OX=3702 GN=CYP57 PE=1 SV=1	#N/A
Delaware	de_r_ecc_1817	16320	tRNA	16098	16169	Glu	CTC
Delaware	de_r_ecc_182	1320	gene					85	1223	+	de_r000963	PF00005	ABC transporter	sp|Q9ZR72|AB1B_ARATH ABC transporter B family member 1 OS=Arabidopsis thaliana OX=3702 GN=ABCB1 PE=1 SV=1	#N/A
Delaware	de_r_ecc_1823	10680	gene					926	1211	+	de_r000340	PF00639	PPIC-type PPIASE domain	sp|A6QPY8|PIN4_BOVIN Peptidyl-prolyl cis-trans isomerase NIMA-interacting 4 OS=Bos taurus OX=9913 GN=PIN4 PE=2 SV=1	#N/A
Delaware	de_r_ecc_1823	10680	gene					3248	8082	+	de_r000341	PF00834	Ribulose-phosphate 3 epimerase family	sp|Q43157|RPE_SPIOL Ribulose-phosphate 3-epimerase, chloroplastic OS=Spinacia oleracea OX=3562 GN=RPE PE=1 SV=1	#N/A
Delaware	de_r_ecc_1825	2960	gene					405	2470	-	de_r000928	PF06461	Domain of Unknown Function (DUF1086)	sp|Q9S775|PKL_ARATH CHD3-type chromatin-remodeling factor PICKLE OS=Arabidopsis thaliana OX=3702 GN=PKL PE=1 SV=1	#N/A
Delaware	de_r_ecc_183	1280	gene					23	1106	+	de_r000965	PF00664	ABC transporter transmembrane region	sp|Q9ZR72|AB1B_ARATH ABC transporter B family member 1 OS=Arabidopsis thaliana OX=3702 GN=ABCB1 PE=1 SV=1	#N/A
Delaware	de_r_ecc_1832	7980	tRNA	3437	3508	Asn	GTT
Delaware	de_r_ecc_1832	7980	tRNA	4118	4045	Arg	ACG
Delaware	de_r_ecc_1835	5700	gene					924	1969	-	de_r000764	PF00141	Peroxidase	sp|Q93V93|PER44_ARATH Peroxidase 44 OS=Arabidopsis thaliana OX=3702 GN=PER44 PE=2 SV=1	#N/A
Delaware	de_r_ecc_1838	10431	gene					7802	8894	-	de_r000353	PF00574	Clp protease	sp|A0A360|CLPP_COFAR ATP-dependent Clp protease proteolytic subunit OS=Coffea arabica OX=13443 GN=clpP PE=3 SV=1	#N/A
Delaware	de_r_ecc_1841	6630	gene					1319	5373	+	de_r000682	#N/A	#N/A	sp|Q949X0|ADS3_ARATH Palmitoyl-monogalactosyldiacylglycerol delta-7 desaturase, chloroplastic OS=Arabidopsis thaliana OX=3702 GN=ADS3 PE=1 SV=2	#N/A
Delaware	de_r_ecc_1842	20805	gene					9928	14513	-	de_r000007	PF00275	EPSP synthase (3-phosphoshikimate 1-carboxyvinyltransferase)	sp|P05466|AROA_ARATH 3-phosphoshikimate 1-carboxyvinyltransferase, chloroplastic OS=Arabidopsis thaliana OX=3702 GN=At2g45300 PE=2 SV=3	AP_R.00g000210
Delaware	de_r_ecc_1842	20805	gene					17098	20164	-	de_r000008	PF00275	EPSP synthase (3-phosphoshikimate 1-carboxyvinyltransferase)	sp|P11043|AROA_PETHY 3-phosphoshikimate 1-carboxyvinyltransferase, chloroplastic OS=Petunia hybrida OX=4102 GN=EPSPS PE=1 SV=1	AP_R.00g000210
Delaware	de_r_ecc_1844	12316	gene					9459	10499	-	de_r000239	PF05278	Arabidopsis phospholipase-like protein (PEARLI 4)	#N/A	AP_R.00g000494
Delaware	de_r_ecc_1844	12316	tRNA	8092	8163	Glu	CTC
Delaware	de_r_ecc_1853	7369	tRNA	5125	5198	Leu	TAG
Delaware	de_r_ecc_1855	9450	gene					3782	6435	-	de_r000430	PF13460	NAD(P)H-binding	#N/A	#N/A
Delaware	de_r_ecc_1859	10500	tRNA	5332	5404	Lys	TTT
Delaware	de_r_ecc_1863	4710	tRNA	816	886	Gly	GCC
Delaware	de_r_ecc_1863	4710	tRNA	4571	4480	Ser	TGA
Delaware	de_r_ecc_1863	4710	tRNA	1228	1144	Ala	CGC
Delaware	de_r_ecc_1885	12270	gene					6368	10615	+	de_r000240	PF02815	MIR domain	sp|Q93ZE8|SDF2_ARATH Stromal cell-derived factor 2-like protein OS=Arabidopsis thaliana OX=3702 GN=SDF2 PE=1 SV=1	#N/A
Delaware	de_r_ecc_1887	6567	tRNA	2856	2929	Ile	AAT
Delaware	de_r_ecc_19	2040	gene					116	814	+	de_r000959	PF00510	Cytochrome c oxidase subunit III	sp|P92514|COX3_ARATH Cytochrome c oxidase subunit 3 OS=Arabidopsis thaliana OX=3702 GN=COX3 PE=2 SV=2	#N/A
Delaware	de_r_ecc_1900	8414	gene					6241	8139	+	de_r000521	PF00497	Bacterial extracellular solute-binding proteins, family 3	sp|Q8GXJ4|GLR34_ARATH Glutamate receptor 3.4 OS=Arabidopsis thaliana OX=3702 GN=GLR3.4 PE=2 SV=2	#N/A
Delaware	de_r_ecc_1900	8414	gene					657	2114	+	de_r000520	PF01094	Receptor family ligand binding region	sp|Q8GXJ4|GLR34_ARATH Glutamate receptor 3.4 OS=Arabidopsis thaliana OX=3702 GN=GLR3.4 PE=2 SV=2	#N/A
Delaware	de_r_ecc_1907	13695	gene					1213	4786	+	de_r000176	PF01453	D-mannose binding lectin	sp|Q9SXB4|Y1130_ARATH G-type lectin S-receptor-like serine/threonine-protein kinase At1g11300 OS=Arabidopsis thaliana OX=3702 GN=At1g11300 PE=2 SV=1	#N/A
Delaware	de_r_ecc_1910	4920	gene					1128	2418	+	de_r000832	PF07992	Pyridine nucleotide-disulphide oxidoreductase	sp|M0ZYF3|INDA1_SOLTU Internal alternative NAD(P)H-ubiquinone oxidoreductase A1, mitochondrial OS=Solanum tuberosum OX=4113 GN=NDA1 PE=3 SV=1	#N/A
Delaware	de_r_ecc_1914	2310	gene					479	1627	+	de_r000947	PF00069	Protein kinase domain	sp|O23304|BLUS1_ARATH Serine/threonine-protein kinase BLUS1 OS=Arabidopsis thaliana OX=3702 GN=BLUS1 PE=1 SV=1	#N/A
Delaware	de_r_ecc_1926	5430	gene					484	888	-	de_r000788	PF03947	Ribosomal Proteins L2, C-terminal domain	sp|Q589A7|RK2_SILLA 50S ribosomal protein L2, chloroplastic OS=Silene latifolia OX=37657 GN=rpl2 PE=3 SV=1	#N/A
Delaware	de_r_ecc_1926	5430	tRNA	111	184	His	GTG
Delaware	de_r_ecc_1928	8803	gene					7868	8696	+	de_r000490	#N/A	#N/A	sp|Q9FRL3|ERDL6_ARATH Sugar transporter ERD6-like 6 OS=Arabidopsis thaliana OX=3702 GN=At1g75220 PE=1 SV=1	#N/A
Delaware	de_r_ecc_1930	10649	gene					225	1723	+	de_r000344	PF00006	ATP synthase alpha/beta family, nucleotide-binding domain	sp|P00825|ATPB_SPIOL ATP synthase subunit beta, chloroplastic OS=Spinacia oleracea OX=3562 GN=atpB PE=1 SV=2	#N/A
Delaware	de_r_ecc_1930	10649	gene					4263	5039	+	de_r000345	PF01058	NADH ubiquinone oxidoreductase, 20 Kd subunit	sp|Q9M3M0|NDHK_SPIOL NAD(P)H-quinone oxidoreductase subunit K, chloroplastic OS=Spinacia oleracea OX=3562 GN=ndhK PE=3 SV=3	#N/A
Delaware	de_r_ecc_1930	10649	tRNA	8027	8099	Thr	TGT
Delaware	de_r_ecc_1930	10649	tRNA	9581	9495	Ser	GGA
Delaware	de_r_ecc_1930	10649	tRNA	6425	6353	Phe	GAA
Delaware	de_r_ecc_1930	10649	tRNA	2332	2260	Glu	TTC
Delaware	de_r_ecc_1931	3686	gene					3553	3603	-	de_r000902	#N/A	#N/A	#N/A	#N/A
Delaware	de_r_ecc_1936	10200	gene					7084	7950	+	de_r000376	PF00249	Myb-like DNA-binding domain	sp|Q9SA47|MYB58_ARATH Transcription factor MYB58 OS=Arabidopsis thaliana OX=3702 GN=MYB58 PE=2 SV=1	#N/A
Delaware	de_r_ecc_1937	8086	gene					935	4030	-	de_r000551	#N/A	#N/A	#N/A	#N/A
Delaware	de_r_ecc_1943	5130	gene					2167	2820	-	de_r000812	#N/A	#N/A	sp|F4I214|TET10_ARATH Tetraspanin-10 OS=Arabidopsis thaliana OX=3702 GN=TET10 PE=2 SV=1	#N/A
Delaware	de_r_ecc_1952	6155	gene					2232	2701	-	de_r000722	PF01008	Initiation factor 2 subunit family	sp|Q4R4V8|EI2BA_MACFA Translation initiation factor eIF-2B subunit alpha OS=Macaca fascicularis OX=9541 GN=EIF2B1 PE=2 SV=1	#N/A
Delaware	de_r_ecc_1963	12587	gene					7997	9946	+	de_r000230	PF00501	AMP-binding enzyme	sp|F4HUK6|AAE1_ARATH Probable acyl-activating enzyme 1, peroxisomal OS=Arabidopsis thaliana OX=3702 GN=AAE1 PE=2 SV=1	#N/A
Delaware	de_r_ecc_1963	12587	gene					4613	6249	+	de_r000229	PF13193	AMP-binding enzyme C-terminal domain	sp|Q9SEY5|AAE2_ARATH Probable acyl-activating enzyme 2 OS=Arabidopsis thaliana OX=3702 GN=AAE2 PE=2 SV=1	#N/A
Delaware	de_r_ecc_1970	8610	gene					3019	3846	+	de_r000506	PF03947	Ribosomal Proteins L2, C-terminal domain	sp|Q589A7|RK2_SILLA 50S ribosomal protein L2, chloroplastic OS=Silene latifolia OX=37657 GN=rpl2 PE=3 SV=1	#N/A
Delaware	de_r_ecc_1970	8610	tRNA	4166	4093	His	GTG
Delaware	de_r_ecc_1971	5401	gene					4141	5399	-	de_r000794	PF01593	Flavin containing amine oxidoreductase	sp|Q9CAE3|FLD_ARATH Protein FLOWERING LOCUS D OS=Arabidopsis thaliana OX=3702 GN=FLD PE=1 SV=1	#N/A
Delaware	de_r_ecc_1971	5401	gene					31	1218	-	de_r000793	PF04433	SWIRM domain	sp|Q9CAE3|FLD_ARATH Protein FLOWERING LOCUS D OS=Arabidopsis thaliana OX=3702 GN=FLD PE=1 SV=1	#N/A
Delaware	de_r_ecc_1977	8670	gene					865	4262	+	de_r000503	PF12590	Acyl-ATP thioesterase	sp|Q9SQI3|FATB_GOSHI Palmitoyl-acyl carrier protein thioesterase, chloroplastic OS=Gossypium hirsutum OX=3635 GN=FATB1 PE=1 SV=1	#N/A
Delaware	de_r_ecc_1982	7715	tRNA	7034	6963	Asp	ATC
Delaware	de_r_ecc_1983	15090	gene					11726	14527	+	de_r000113	PF07714	Protein tyrosine and serine/threonine kinase	sp|P93749|Y2197_ARATH Probable protein kinase At2g41970 OS=Arabidopsis thaliana OX=3702 GN=At2g41970 PE=2 SV=1	#N/A
Delaware	de_r_ecc_1993	3733	gene					1	3651	+	de_r000900	PF00271	Helicase conserved C-terminal domain	sp|Q9LFN6|RH56_ARATH DEAD-box ATP-dependent RNA helicase 56 OS=Arabidopsis thaliana OX=3702 GN=RH56 PE=1 SV=2	#N/A
Delaware	de_r_ecc_2	7140	gene					2019	3343	+	de_r000641	PF01386	Ribosomal L25p family	#N/A	#N/A
Delaware	de_r_ecc_20	5711	tRNA	4373	4456	Tyr	GTA
Delaware	de_r_ecc_20	5711	tRNA	4858	4931	Asp	GTC
Delaware	de_r_ecc_2003	7309	gene					1110	2273	-	de_r000624	#N/A	#N/A	#N/A	#N/A
Delaware	de_r_ecc_2008	4896	gene					3645	4555	+	de_r000838	PF13334	Domain of unknown function (DUF4094)	sp|Q6NQB7|B3GT7_ARATH Beta-1,3-galactosyltransferase 7 OS=Arabidopsis thaliana OX=3702 GN=B3GALT7 PE=2 SV=1	#N/A
Delaware	de_r_ecc_2010	5534	gene					3435	3833	-	de_r000781	#N/A	#N/A	sp|Q6NNL9|NOXY2_ARATH Protein NONRESPONDING TO OXYLIPINS 2, mitochondrial OS=Arabidopsis thaliana OX=3702 GN=NOXY2 PE=1 SV=2	#N/A
Delaware	de_r_ecc_2010	5534	tRNA	4988	5060	Glu	CTC
Delaware	de_r_ecc_2014	10384	gene					2758	9664	-	de_r000356	PF15519	linker between RRM2 and RRM3 domains in RBM39 protein	sp|Q8VH51|RBM39_MOUSE RNA-binding protein 39 OS=Mus musculus OX=10090 GN=Rbm39 PE=1 SV=2	#N/A
Delaware	de_r_ecc_2014	10384	tRNA	5187	5258	Lys	TTT
Delaware	de_r_ecc_2018	5817	gene					1253	2346	-	de_r000753	PF04081	DNA polymerase delta, subunit 4	sp|Q9CWP8|DPOD4_MOUSE DNA polymerase delta subunit 4 OS=Mus musculus OX=10090 GN=Pold4 PE=1 SV=1	#N/A
Delaware	de_r_ecc_2026	4320	gene					371	3423	+	de_r000873	#N/A	#N/A	#N/A	#N/A
Delaware	de_r_ecc_2031	1295	gene					150	1019	+	de_r000964	PF00346	Respiratory-chain NADH dehydrogenase, 49 Kd subunit	sp|Q9M3I5|NDHH_SPIOL NAD(P)H-quinone oxidoreductase subunit H, chloroplastic OS=Spinacia oleracea OX=3562 GN=ndhH PE=3 SV=1	#N/A
Delaware	de_r_ecc_2040	13216	tRNA	1351	1423	Ser	TGA
Delaware	de_r_ecc_2056	9805	gene					4659	8156	+	de_r000402	PF00408	Phosphoglucomutase/phosphomannomutase, C-terminal domain	sp|P57750|AGM1_ARATH Phosphoacetylglucosamine mutase OS=Arabidopsis thaliana OX=3702 GN=DRT101 PE=1 SV=1	#N/A
Delaware	de_r_ecc_2057	8310	gene					878	7966	-	de_r000532	PF00270	DEAD/DEAH box helicase	sp|Q9FFT9|RH32_ARATH DEAD-box ATP-dependent RNA helicase 32 OS=Arabidopsis thaliana OX=3702 GN=RH32 PE=2 SV=1	#N/A
Delaware	de_r_ecc_2061	7500	gene					6947	7455	-	de_r000608	PF00189	Ribosomal protein S3, C-terminal domain	sp|Q9FJA6|RS33_ARATH 40S ribosomal protein S3-3 OS=Arabidopsis thaliana OX=3702 GN=RPS3C PE=1 SV=1	#N/A
Delaware	de_r_ecc_2061	7500	gene					638	3357	+	de_r000607	#N/A	#N/A	sp|Q9LYG9|MSL10_ARATH Mechanosensitive ion channel protein 10 OS=Arabidopsis thaliana OX=3702 GN=MSL10 PE=1 SV=1	#N/A
Delaware	de_r_ecc_2071	16569	gene					13457	14953	+	de_r000061	PF00006	ATP synthase alpha/beta family, nucleotide-binding domain	sp|P00825|ATPB_SPIOL ATP synthase subunit beta, chloroplastic OS=Spinacia oleracea OX=3562 GN=atpB PE=1 SV=2	#N/A
Delaware	de_r_ecc_2071	16569	tRNA	1873	1946	Gln	TTG
Delaware	de_r_ecc_2071	16569	tRNA	15561	15489	Glu	TTC
Delaware	de_r_ecc_2076	8490	gene					175	5936	+	de_r000516	PF02705	K+ potassium transporter	sp|O64769|POT11_ARATH Potassium transporter 11 OS=Arabidopsis thaliana OX=3702 GN=POT11 PE=2 SV=1	#N/A
Delaware	de_r_ecc_2078	3741	gene					940	3165	+	de_r000899	PF00010	Helix-loop-helix DNA-binding domain	sp|Q0JXE7|BPE_ARATH Transcription factor BPE OS=Arabidopsis thaliana OX=3702 GN=BPE PE=2 SV=1	#N/A
Delaware	de_r_ecc_2081	3644	gene					2931	3272	-	de_r000906	PF00164	Ribosomal protein S12/S23	sp|A4GYN8|RR12B_POPTR 30S ribosomal protein S12-B, chloroplastic OS=Populus trichocarpa OX=3694 GN=rps12-B PE=3 SV=1	#N/A
Delaware	de_r_ecc_2081	3644	tRNA	965	1036	Val	GAC
Delaware	de_r_ecc_2086	6586	tRNA	4188	4280	Asp	GTC
Delaware	de_r_ecc_2087	12030	gene					8464	9332	+	de_r000251	PF07891	Protein of unknown function (DUF1666)	#N/A	#N/A
Delaware	de_r_ecc_2087	12030	gene					2331	3101	+	de_r000250	#N/A	#N/A	#N/A	#N/A
Delaware	de_r_ecc_2088	6030	gene					2760	4077	+	de_r000738	PF05608	Protein of unknown function (DUF778)	sp|F4ITL6|RTE1_ARATH Protein REVERSION-TO-ETHYLENE SENSITIVITY1 OS=Arabidopsis thaliana OX=3702 GN=RTE1 PE=1 SV=1	#N/A
Delaware	de_r_ecc_2094	10768	tRNA	10668	10741	Val	GAC
Delaware	de_r_ecc_2096	14100	gene					3246	9536	+	de_r000164	PF00270	DEAD/DEAH box helicase	sp|A3AVH5|RH13_ORYSJ DEAD-box ATP-dependent RNA helicase 13 OS=Oryza sativa subsp. japonica OX=39947 GN=Os04g0510400 PE=2 SV=2	#N/A
Delaware	de_r_ecc_2096	14100	gene					11274	11927	+	de_r000165	PF00271	Helicase conserved C-terminal domain	sp|Q93Y39|RH13_ARATH DEAD-box ATP-dependent RNA helicase 13 OS=Arabidopsis thaliana OX=3702 GN=RH13 PE=2 SV=3	#N/A
Delaware	de_r_ecc_2096	14100	gene					1317	1889	+	de_r000163	#N/A	#N/A	sp|Q93Y39|RH13_ARATH DEAD-box ATP-dependent RNA helicase 13 OS=Arabidopsis thaliana OX=3702 GN=RH13 PE=2 SV=3	#N/A
Delaware	de_r_ecc_2100	5334	gene					1706	5168	+	de_r000796	PF08569	Mo25-like	sp|Q9FGK3|MO25N_ARATH Putative MO25-like protein At5g47540 OS=Arabidopsis thaliana OX=3702 GN=At5g47540 PE=2 SV=1	#N/A
Delaware	de_r_ecc_2101	4980	tRNA	440	512	Phe	GAA
Delaware	de_r_ecc_2101	4980	tRNA	3285	3357	Phe	GAA
Delaware	de_r_ecc_2101	4980	tRNA	3834	3905	Phe	GAA
Delaware	de_r_ecc_2101	4980	tRNA	4382	4454	Phe	GAA
Delaware	de_r_ecc_2103	5940	gene					554	2040	+	de_r000747	PF00141	Peroxidase	sp|A7QEU4|PER5_VITVI Peroxidase 5 OS=Vitis vinifera OX=29760 GN=GSVIVT00037159001 PE=1 SV=2	#N/A
Delaware	de_r_ecc_2110	9570	gene					581	994	-	de_r000420	PF00146	NADH dehydrogenase	sp|P06254|NU1C_TOBAC NAD(P)H-quinone oxidoreductase subunit 1, chloroplastic OS=Nicotiana tabacum OX=4097 GN=ndhA PE=3 SV=3	#N/A
Delaware	de_r_ecc_2110	9570	gene					2458	3277	-	de_r000421	PF00346	Respiratory-chain NADH dehydrogenase, 49 Kd subunit	sp|Q9M3I5|NDHH_SPIOL NAD(P)H-quinone oxidoreductase subunit H, chloroplastic OS=Spinacia oleracea OX=3562 GN=ndhH PE=3 SV=1	#N/A
Delaware	de_r_ecc_2113	23226	gene					18340	22350	-	de_r000004	PF05148	Hypothetical methyltransferase	sp|Q84JC0|RRP8_ARATH Ribosomal RNA-processing protein 8 OS=Arabidopsis thaliana OX=3702 GN=At5g40530 PE=2 SV=1	#N/A
Delaware	de_r_ecc_2113	23226	gene					11899	14073	-	de_r000003	PF07714	Protein tyrosine and serine/threonine kinase	sp|Q9ZQ31|STY13_ARATH Serine/threonine-protein kinase STY13 OS=Arabidopsis thaliana OX=3702 GN=STY13 PE=1 SV=2	#N/A
Delaware	de_r_ecc_2117	15810	gene					6913	9566	-	de_r000081	PF00332	Glycosyl hydrolases family 17	sp|Q9FGH4|E139_ARATH Glucan endo-1,3-beta-glucosidase 9 OS=Arabidopsis thaliana OX=3702 GN=At5g58480 PE=2 SV=1	#N/A
Delaware	de_r_ecc_2117	15810	gene					11625	13758	-	de_r000082	PF00467	KOW motif	sp|P46300|RS4_SOLTU 40S ribosomal protein S4 OS=Solanum tuberosum OX=4113 GN=RPS4 PE=2 SV=1	#N/A
Delaware	de_r_ecc_2119	13230	gene					61	5934	-	de_r000191	PF02207	Putative zinc finger in N-recognin (UBR box)	sp|F4KCC2|PRT6_ARATH E3 ubiquitin-protein ligase PRT6 OS=Arabidopsis thaliana OX=3702 GN=PRT6 PE=1 SV=1	#N/A
Delaware	de_r_ecc_2120	8373	tRNA	6387	6305	Arg	TCG
Delaware	de_r_ecc_2136	2824	gene					87	2660	+	de_r000935	PF04842	Plant protein of unknown function (DUF639)	#N/A	#N/A
Delaware	de_r_ecc_2137	5907	tRNA	2858	2930	Thr	TGT
Delaware	de_r_ecc_2138	6660	gene					820	3739	+	de_r000681	#N/A	#N/A	sp|C0LU16|MED21_ARATH Mediator of RNA polymerase II transcription subunit 21 OS=Arabidopsis thaliana OX=3702 GN=MED21 PE=1 SV=1	#N/A
Delaware	de_r_ecc_2144	2010	gene					1052	1285	+	de_r000960	PF00164	Ribosomal protein S12/S23	sp|Q0G9J5|RR12_LIRTU 30S ribosomal protein S12, chloroplastic OS=Liriodendron tulipifera OX=3415 GN=rps12-A PE=3 SV=1	#N/A
Delaware	de_r_ecc_2145	5187	gene					4846	4947	+	de_r000808	#N/A	#N/A	#N/A	#N/A
Delaware	de_r_ecc_2149	6840	gene					279	2661	+	de_r000666	PF13923	Zinc finger, C3HC4 type (RING finger)	sp|P43254|COP1_ARATH E3 ubiquitin-protein ligase COP1 OS=Arabidopsis thaliana OX=3702 GN=COP1 PE=1 SV=2	#N/A
Delaware	de_r_ecc_2150	10230	gene					4320	5143	-	de_r000370	PF00410	Ribosomal protein S8	sp|P42798|R15A1_ARATH 40S ribosomal protein S15a-1 OS=Arabidopsis thaliana OX=3702 GN=RPS15AA PE=2 SV=2	#N/A
Delaware	de_r_ecc_2150	10230	gene					9698	10228	-	de_r000371	PF00410	Ribosomal protein S8	sp|Q9AT34|RS15A_DAUCA 40S ribosomal protein S15a OS=Daucus carota OX=4039 GN=RPS15A PE=2 SV=3	#N/A
Delaware	de_r_ecc_2156	19860	gene					4281	6579	+	de_r000011	PF00005	ABC transporter	sp|Q8H1R4|AB10I_ARATH ABC transporter I family member 10 OS=Arabidopsis thaliana OX=3702 GN=ABCI10 PE=1 SV=1	#N/A
Delaware	de_r_ecc_2164	16230	gene					4827	5640	-	de_r000069	#N/A	#N/A	#N/A	#N/A
Delaware	de_r_ecc_2165	11880	gene					3174	5469	-	de_r000259	PF06364	Protein of unknown function (DUF1068)	#N/A	#N/A
Delaware	de_r_ecc_2167	11760	gene					10139	11384	-	de_r000267	PF00107	Zinc-binding dehydrogenase	sp|Q9FJ95|DHSO_ARATH Sorbitol dehydrogenase OS=Arabidopsis thaliana OX=3702 GN=SDH PE=1 SV=1	#N/A
Delaware	de_r_ecc_2167	11760	gene					6715	8820	-	de_r000266	PF01535	PPR repeat	sp|P93005|PP181_ARATH Pentatricopeptide repeat-containing protein At2g33680 OS=Arabidopsis thaliana OX=3702 GN=PCMP-E19 PE=3 SV=1	#N/A
Delaware	de_r_ecc_2167	11760	gene					4647	5691	-	de_r000265	PF02298	Plastocyanin-like domain	sp|O82081|UCC1_ARATH Uclacyanin 1 OS=Arabidopsis thaliana OX=3702 GN=UCC1 PE=1 SV=1	#N/A
Delaware	de_r_ecc_2168	11130	gene					327	2390	-	de_r000306	PF01493	GXGXG motif	sp|Q43155|GLTB_SPIOL Ferredoxin-dependent glutamate synthase, chloroplastic OS=Spinacia oleracea OX=3562 GN=FdGOGAT PE=1 SV=3	#N/A
Delaware	de_r_ecc_2168	11130	gene					3260	6014	-	de_r000307	PF01645	Conserved region in glutamate synthase	sp|Q43155|GLTB_SPIOL Ferredoxin-dependent glutamate synthase, chloroplastic OS=Spinacia oleracea OX=3562 GN=FdGOGAT PE=1 SV=3	#N/A
Delaware	de_r_ecc_2175	6870	gene					757	5770	+	de_r000661	#N/A	#N/A	#N/A	#N/A
Delaware	de_r_ecc_2184	10361	gene					1858	4397	-	de_r000359	#N/A	#N/A	#N/A	#N/A
Delaware	de_r_ecc_2208	3767	tRNA	608	537	Thr	TGT
Delaware	de_r_ecc_221	3510	tRNA	1658	1586	***	TTA
Delaware	de_r_ecc_2212	15161	gene					10185	11003	-	de_r000109	PF00069	Protein kinase domain	sp|Q8VZJ9|CRCK2_ARATH Calmodulin-binding receptor-like cytoplasmic kinase 2 OS=Arabidopsis thaliana OX=3702 GN=CRCK2 PE=2 SV=1	#N/A
Delaware	de_r_ecc_2212	15161	gene					12123	14447	-	de_r000110	PF07714	Protein tyrosine and serine/threonine kinase	sp|Q9FIL7|CRCK1_ARATH Calmodulin-binding receptor-like cytoplasmic kinase 1 OS=Arabidopsis thaliana OX=3702 GN=CRCK1 PE=1 SV=1	#N/A
Delaware	de_r_ecc_2212	15161	gene					4671	4766	+	de_r000108	#N/A	#N/A	#N/A	#N/A
Delaware	de_r_ecc_2213	15480	gene					113	1354	-	de_r000100	PF00400	WD domain, G-beta repeat	sp|Q12220|UTP12_YEAST U3 small nucleolar RNA-associated protein 12 OS=Saccharomyces cerevisiae (strain ATCC 204508 / S288c) OX=559292 GN=DIP2 PE=1 SV=1	#N/A
Delaware	de_r_ecc_2213	15480	gene					11798	15328	-	de_r000101	PF00400	WD domain, G-beta repeat	sp|Q8BHB4|WDR3_MOUSE WD repeat-containing protein 3 OS=Mus musculus OX=10090 GN=Wdr3 PE=1 SV=1	#N/A
Delaware	de_r_ecc_2214	4770	gene					945	1922	+	de_r000850	#N/A	#N/A	#N/A	#N/A
Delaware	de_r_ecc_223	9307	gene					98	3504	-	de_r000442	#N/A	#N/A	sp|Q9ZR40|U2A2B_NICPL Splicing factor U2af large subunit B OS=Nicotiana plumbaginifolia OX=4092 GN=U2AF65B PE=2 SV=1	#N/A
Delaware	de_r_ecc_2231	15746	gene					13778	15391	+	de_r000089	PF06101	Vacuolar protein sorting-associated protein 62	#N/A	#N/A
Delaware	de_r_ecc_2234	3150	gene					1194	2826	+	de_r000921	PF00034	Cytochrome c	sp|P00070|CYC_HELAN Cytochrome c OS=Helianthus annuus OX=4232 GN=CYTC1 PE=1 SV=3	#N/A
Delaware	de_r_ecc_2234	3150	gene					122	214	+	de_r000920	#N/A	#N/A	sp|O22642|CYC_FRIAG Cytochrome c OS=Fritillaria agrestis OX=64177 GN=CYTC PE=3 SV=3	#N/A
Delaware	de_r_ecc_2248	7740	gene					4012	7190	-	de_r000585	PF01491	Frataxin-like domain	sp|Q9ZR07|FRDA_ARATH Frataxin, mitochondrial OS=Arabidopsis thaliana OX=3702 GN=FH PE=1 SV=2	#N/A
Delaware	de_r_ecc_2253	7200	gene					2912	5908	-	de_r000633	PF05971	RNA methyltransferase	sp|Q6DC64|MET16_DANRE RNA N6-adenosine-methyltransferase mettl16 OS=Danio rerio OX=7955 GN=mettl16 PE=2 SV=1	#N/A
Delaware	de_r_ecc_2254	7170	gene					1979	4976	-	de_r000637	PF05971	RNA methyltransferase	sp|Q6DC64|MET16_DANRE RNA N6-adenosine-methyltransferase mettl16 OS=Danio rerio OX=7955 GN=mettl16 PE=2 SV=1	#N/A
Delaware	de_r_ecc_2264	12000	tRNA	8275	8202	Gln	TTG
Delaware	de_r_ecc_2278	8430	gene					6940	7340	-	de_r000519	PF00692	dUTPase	sp|P32518|DUT_SOLLC Deoxyuridine 5'-triphosphate nucleotidohydrolase OS=Solanum lycopersicum OX=4081 PE=2 SV=1	#N/A
Delaware	de_r_ecc_2281	14040	gene					4944	6292	-	de_r000168	PF03634	TCP family transcription factor	sp|Q9SBV6|CYCLD_ANTLN Transcription factor CYCLOIDEA (Fragment) OS=Antirrhinum linkianum OX=102601 GN=CYC PE=3 SV=1	#N/A
Delaware	de_r_ecc_2284	15660	gene					5576	6891	-	de_r000091	PF03463	eRF1 domain 1	sp|P35614|ERF1Z_ARATH Eukaryotic peptide chain release factor subunit 1-3 OS=Arabidopsis thaliana OX=3702 GN=ERF1-3 PE=1 SV=1	AP_R.00g000135
Delaware	de_r_ecc_2284	15660	gene					10743	12056	-	de_r000092	PF03465	eRF1 domain 3	sp|P35614|ERF1Z_ARATH Eukaryotic peptide chain release factor subunit 1-3 OS=Arabidopsis thaliana OX=3702 GN=ERF1-3 PE=1 SV=1	AP_R.00g000135
Delaware	de_r_ecc_2297	6390	gene					3	1811	+	de_r000697	#N/A	#N/A	sp|Q9FZ45|Y1686_ARATH Uncharacterized membrane protein At1g16860 OS=Arabidopsis thaliana OX=3702 GN=At1g16860 PE=1 SV=1	#N/A
Delaware	de_r_ecc_2314	22575	tRNA	633	562	Ile	TAT
Delaware	de_r_ecc_2316	4973	tRNA	2677	2760	Leu	CAA
Delaware	de_r_ecc_2319	7740	gene					5703	7472	+	de_r000586	PF13962	Domain of unknown function	sp|Q9C7A2|ITN1_ARATH Ankyrin repeat-containing protein ITN1 OS=Arabidopsis thaliana OX=3702 GN=ITN1 PE=1 SV=1	#N/A
Delaware	de_r_ecc_232	4434	gene					1266	3347	-	de_r000862	#N/A	#N/A	sp|Q0E2P1|2ABB_ORYSJ Serine/threonine protein phosphatase 2A 55 kDa regulatory subunit B beta isoform OS=Oryza sativa subsp. japonica OX=39947 GN=Os02g0224200 PE=2 SV=1	#N/A
Delaware	de_r_ecc_2321	11760	tRNA	7200	7127	Ile	AAT
Delaware	de_r_ecc_2323	9690	gene					1628	2918	+	de_r000407	PF02458	Transferase family	sp|Q9SZ58|BRAT1_ARATH Brassinosteroid-related acyltransferase 1 OS=Arabidopsis thaliana OX=3702 GN=BAT1 PE=2 SV=1	#N/A
Delaware	de_r_ecc_2325	7050	gene					3451	5329	-	de_r000647	PF06764	Protein of unknown function (DUF1223)	#N/A	#N/A
Delaware	de_r_ecc_2331	11700	gene					455	1924	-	de_r000269	PF00012	Hsp70 protein	sp|P22953|HS701_ARATH Heat shock 70 kDa protein 1 OS=Arabidopsis thaliana OX=3702 GN=HSP70-1 PE=1 SV=3	AP_R.00g000100
Delaware	de_r_ecc_2334	9210	gene					2669	4467	+	de_r000454	#N/A	#N/A	#N/A	#N/A
Delaware	de_r_ecc_2335	2340	gene					754	1550	+	de_r000946	PF03999	Microtubule associated protein (MAP65/ASE1 family)	sp|Q9ZVJ3|MA655_ARATH 65-kDa microtubule-associated protein 5 OS=Arabidopsis thaliana OX=3702 GN=MAP65-5 PE=1 SV=2	#N/A
Delaware	de_r_ecc_2339	7050	gene					6128	7021	+	de_r000648	PF10607	CTLH/CRA C-terminal to LisH motif domain	sp|Q9T075|RMD5_ARATH Protein RMD5 homolog OS=Arabidopsis thaliana OX=3702 GN=RMD5 PE=1 SV=1	#N/A
Delaware	de_r_ecc_2344	9761	gene					1540	5646	-	de_r000404	PF00023	Ankyrin repeat	sp|Q9C7A2|ITN1_ARATH Ankyrin repeat-containing protein ITN1 OS=Arabidopsis thaliana OX=3702 GN=ITN1 PE=1 SV=1	#N/A
Delaware	de_r_ecc_2348	6345	tRNA	4836	4907	Asn	GTT
Delaware	de_r_ecc_2348	6345	tRNA	5517	5444	Arg	ACG
Delaware	de_r_ecc_2354	3000	gene					1956	2993	-	de_r000927	PF00006	ATP synthase alpha/beta family, nucleotide-binding domain	sp|Q0ZJ35|ATPA_VITVI ATP synthase subunit alpha, chloroplastic OS=Vitis vinifera OX=29760 GN=atpA PE=3 SV=1	#N/A
Delaware	de_r_ecc_2356	3117	tRNA	746	817	Asp	GTC
Delaware	de_r_ecc_2356	3117	tRNA	1165	1236	Asn	GTT
Delaware	de_r_ecc_2366	11840	gene					2512	6710	+	de_r000261	PF02230	Phospholipase/Carboxylesterase	sp|Q9WTL7|LYPA2_MOUSE Acyl-protein thioesterase 2 OS=Mus musculus OX=10090 GN=Lypla2 PE=1 SV=1	#N/A
Delaware	de_r_ecc_2375	9383	gene					2688	5939	+	de_r000436	PF01529	DHHC palmitoyltransferase	sp|Q9M115|ZDH16_ARATH Protein S-acyltransferase 18 OS=Arabidopsis thaliana OX=3702 GN=PAT18 PE=2 SV=2	#N/A
Delaware	de_r_ecc_2378	5178	tRNA	768	696	Phe	GAA
Delaware	de_r_ecc_2382	2250	tRNA	1131	1215	Ala	CGC
Delaware	de_r_ecc_2382	2250	tRNA	1542	1472	Gly	GCC
Delaware	de_r_ecc_2384	10861	gene					7012	9484	-	de_r000328	PF02181	Formin Homology 2 Domain	sp|Q8S0F0|FH1_ORYSJ Formin-like protein 1 OS=Oryza sativa subsp. japonica OX=39947 GN=FH1 PE=2 SV=1	#N/A
Delaware	de_r_ecc_2390	10661	tRNA	10118	10205	Ser	GCT
Delaware	de_r_ecc_2390	10661	tRNA	10578	10651	Phe	GAA
Delaware	de_r_ecc_2393	18360	gene					12396	14725	-	de_r000030	PF01384	Phosphate transporter family	sp|Q38954|PHT21_ARATH Inorganic phosphate transporter 2-1, chloroplastic OS=Arabidopsis thaliana OX=3702 GN=PHT2-1 PE=1 SV=1	#N/A
Delaware	de_r_ecc_2393	18360	gene					7430	10990	+	de_r000029	PF03407	Nucleotide-diphospho-sugar transferase	sp|F4I6V0|RAY1_ARATH Beta-arabinofuranosyltransferase RAY1 OS=Arabidopsis thaliana OX=3702 GN=RAY1 PE=2 SV=1	#N/A
Delaware	de_r_ecc_2406	10290	gene					7040	7723	+	de_r000365	PF01058	NADH ubiquinone oxidoreductase, 20 Kd subunit	sp|Q9M3M0|NDHK_SPIOL NAD(P)H-quinone oxidoreductase subunit K, chloroplastic OS=Spinacia oleracea OX=3562 GN=ndhK PE=3 SV=3	#N/A
Delaware	de_r_ecc_2406	10290	gene					2910	4406	+	de_r000364	PF02874	ATP synthase alpha/beta family, beta-barrel domain	sp|Q68RZ9|ATPB_PANGI ATP synthase subunit beta, chloroplastic OS=Panax ginseng OX=4054 GN=atpB PE=3 SV=1	#N/A
Delaware	de_r_ecc_2406	10290	tRNA	9109	9037	Phe	GAA
Delaware	de_r_ecc_2406	10290	tRNA	5015	4943	Glu	TTC
Delaware	de_r_ecc_2407	8400	gene					921	2014	+	de_r000524	PF00574	Clp protease	sp|A0A360|CLPP_COFAR ATP-dependent Clp protease proteolytic subunit OS=Coffea arabica OX=13443 GN=clpP PE=3 SV=1	#N/A
Delaware	de_r_ecc_2410	8156	gene					806	4911	-	de_r000547	PF13450	NAD(P)-binding Rossmann-like domain	sp|P57681|PCYOX_ARATH Farnesylcysteine lyase OS=Arabidopsis thaliana OX=3702 GN=FLCY PE=1 SV=1	#N/A
Delaware	de_r_ecc_2420	6712	gene					2130	6559	-	de_r000676	PF01432	Peptidase family M3	sp|F4HTQ1|MPRO1_ARATH Probable thimet oligopeptidase OS=Arabidopsis thaliana OX=3702 GN=At1g67690 PE=3 SV=1	#N/A
Delaware	de_r_ecc_2426	12000	gene					9205	10933	-	de_r000253	PF00004	ATPase family associated with various cellular activities (AAA)	sp|P10871|RCA_SPIOL Ribulose bisphosphate carboxylase/oxygenase activase, chloroplastic OS=Spinacia oleracea OX=3562 PE=1 SV=2	#N/A
Delaware	de_r_ecc_243	4016	gene					3441	3608	-	de_r000888	#N/A	#N/A	#N/A	#N/A
Delaware	de_r_ecc_2439	16050	gene					6442	6783	+	de_r000075	PF00164	Ribosomal protein S12/S23	sp|A4GYN8|RR12B_POPTR 30S ribosomal protein S12-B, chloroplastic OS=Populus trichocarpa OX=3694 GN=rps12-B PE=3 SV=1	#N/A
Delaware	de_r_ecc_2439	16050	gene					2183	2914	+	de_r000074	PF00181	Ribosomal Proteins L2, RNA binding domain	sp|P06509|RK2_SPIOL 50S ribosomal protein L2, chloroplastic OS=Spinacia oleracea OX=3562 GN=rpl2-A PE=1 SV=4	#N/A
Delaware	de_r_ecc_2443	15750	tRNA	10478	10549	His	ATG
Delaware	de_r_ecc_2443	15750	tRNA	15537	15607	Gly	GCC
Delaware	de_r_ecc_2443	15750	tRNA	14613	14522	Ser	TGA
Delaware	de_r_ecc_2443	15750	tRNA	9848	9765	Tyr	GTA
Delaware	de_r_ecc_2443	15750	tRNA	9363	9290	Asp	GTC
Delaware	de_r_ecc_2443	15750	tRNA	204	120	Ala	CGC
Delaware	de_r_ecc_2444	6944	gene					4969	6572	+	de_r000655	PF05278	Arabidopsis phospholipase-like protein (PEARLI 4)	#N/A	AP_R.00g000494
Delaware	de_r_ecc_2445	8700	gene					2943	6594	-	de_r000499	PF00106	short chain dehydrogenase	sp|A6QP05|DHR12_BOVIN Dehydrogenase/reductase SDR family member 12 OS=Bos taurus OX=9913 GN=DHRS12 PE=2 SV=1	#N/A
Delaware	de_r_ecc_2450	11010	gene					53	1832	+	de_r000320	PF00004	ATPase family associated with various cellular activities (AAA)	sp|P10871|RCA_SPIOL Ribulose bisphosphate carboxylase/oxygenase activase, chloroplastic OS=Spinacia oleracea OX=3562 PE=1 SV=2	#N/A
Delaware	de_r_ecc_2468	15810	gene					563	2975	-	de_r000083	#N/A	#N/A	sp|Q9C8C1|LCV2_ARATH Protein LIKE COV 2 OS=Arabidopsis thaliana OX=3702 GN=LCV2 PE=2 SV=1	#N/A
Delaware	de_r_ecc_2474	4349	gene					307	4265	+	de_r000870	PF00400	WD domain, G-beta repeat	sp|Q9Y7K5|YGI3_SCHPO Uncharacterized WD repeat-containing protein C2A9.03 OS=Schizosaccharomyces pombe (strain 972 / ATCC 24843) OX=284812 GN=SPBC2A9.03 PE=4 SV=2	#N/A
Delaware	de_r_ecc_2481	1710	tRNA	1568	1640	Glu	TTC
Delaware	de_r_ecc_2495	3160	gene					1472	2389	-	de_r000919	#N/A	#N/A	sp|Q944Q0|WNK8_ARATH Serine/threonine-protein kinase WNK8 OS=Arabidopsis thaliana OX=3702 GN=WNK8 PE=1 SV=1	#N/A
Delaware	de_r_ecc_2497	3510	gene					906	3480	-	de_r000909	PF00069	Protein kinase domain	sp|Q06548|PBL9_ARATH Probable serine/threonine-protein kinase PBL9 OS=Arabidopsis thaliana OX=3702 GN=PBL9 PE=1 SV=1	#N/A
Delaware	de_r_ecc_2503	15000	tRNA	8295	8367	Ile	AAT
Delaware	de_r_ecc_2504	14485	gene					6598	11411	+	de_r000141	PF13639	Ring finger domain	#N/A	#N/A
Delaware	de_r_ecc_2512	8370	gene					116	3093	-	de_r000526	#N/A	#N/A	sp|Q0WQ57|AUXI2_ARATH Auxilin-related protein 2 OS=Arabidopsis thaliana OX=3702 GN=At4g12770 PE=1 SV=1	#N/A
Delaware	de_r_ecc_2514	5451	gene					4938	5381	+	de_r000787	PF00164	Ribosomal protein S12/S23	sp|A4GYN8|RR12B_POPTR 30S ribosomal protein S12-B, chloroplastic OS=Populus trichocarpa OX=3694 GN=rps12-B PE=3 SV=1	#N/A
Delaware	de_r_ecc_2514	5451	tRNA	3600	3529	Val	GAC
Delaware	de_r_ecc_2526	15900	tRNA	15181	15109	Thr	TGT
Delaware	de_r_ecc_2527	4870	gene					3742	4253	-	de_r000840	PF10075	CSN8/PSMD8/EIF3K family	sp|Q9FHY0|PSD8B_ARATH Putative 26S proteasome non-ATPase regulatory subunit 8 homolog B OS=Arabidopsis thaliana OX=3702 GN=RPN12B PE=5 SV=2	#N/A
Delaware	de_r_ecc_2527	4870	gene					513	2341	+	de_r000839	#N/A	#N/A	#N/A	#N/A
Delaware	de_r_ecc_253	7173	tRNA	7005	6934	Gln	TTG
Delaware	de_r_ecc_253	7173	tRNA	356	283	His	GTG
Delaware	de_r_ecc_2534	10980	gene					839	1183	+	de_r000322	PF03547	Membrane transport protein	sp|P0C0X5|PIN1B_ORYSJ Probable auxin efflux carrier component 1b OS=Oryza sativa subsp. japonica OX=39947 GN=PIN1B PE=2 SV=1	#N/A
Delaware	de_r_ecc_2536	7770	gene					85	1759	+	de_r000582	PF00011	Hsp20/alpha crystallin family	sp|P30222|HS22C_PETHY Small heat shock protein, chloroplastic OS=Petunia hybrida OX=4102 GN=HSP22 PE=2 SV=1	#N/A
Delaware	de_r_ecc_2539	15900	gene					7486	8310	+	de_r000078	PF00181	Ribosomal Proteins L2, RNA binding domain	sp|Q589A7|RK2_SILLA 50S ribosomal protein L2, chloroplastic OS=Silene latifolia OX=37657 GN=rpl2 PE=3 SV=1	#N/A
Delaware	de_r_ecc_2539	15900	gene					13402	13818	+	de_r000079	PF00411	Ribosomal protein S11	sp|P06506|RR11_SPIOL 30S ribosomal protein S11, chloroplastic OS=Spinacia oleracea OX=3562 GN=rps11 PE=1 SV=4	#N/A
Delaware	de_r_ecc_254	6998	gene					173	6889	+	de_r000652	PF00005	ABC transporter	sp|Q9LK64|AB3C_ARATH ABC transporter C family member 3 OS=Arabidopsis thaliana OX=3702 GN=ABCC3 PE=1 SV=1	#N/A
Delaware	de_r_ecc_2546	3522	tRNA	1070	999	Asn	GTT
Delaware	de_r_ecc_2546	3522	tRNA	387	306	Tyr	GTA
Delaware	de_r_ecc_2547	14160	gene					8046	11429	+	de_r000160	PF04146	YT521-B-like domain	sp|A9LNK9|CPSF_ARATH 30-kDa cleavage and polyadenylation specificity factor 30 OS=Arabidopsis thaliana OX=3702 GN=CPSF30 PE=1 SV=1	#N/A
Delaware	de_r_ecc_2549	5550	gene					204	1955	+	de_r000776	PF04884	Vitamin B6 photo-protection and homoeostasis	sp|Q84JB8|RUS3_ARATH Protein root UVB sensitive 3 OS=Arabidopsis thaliana OX=3702 GN=RUS3 PE=2 SV=1	#N/A
Delaware	de_r_ecc_255	6000	gene					349	5367	-	de_r000739	PF00612	IQ calmodulin-binding motif	sp|Q9LKB9|MYO6_ARATH Myosin-6 OS=Arabidopsis thaliana OX=3702 GN=XI-2 PE=1 SV=1	#N/A
Delaware	de_r_ecc_2557	3557	tRNA	1550	1622	Ile	TAT
Delaware	de_r_ecc_257	12150	tRNA	7016	7130	Cys	ACA
Delaware	de_r_ecc_2571	2190	gene					1294	1998	+	de_r000954	PF00006	ATP synthase alpha/beta family, nucleotide-binding domain	sp|P06450|ATPA_SPIOL ATP synthase subunit alpha, chloroplastic OS=Spinacia oleracea OX=3562 GN=atpA PE=1 SV=1	#N/A
Delaware	de_r_ecc_2571	2190	tRNA	2164	2093	Arg	TCT
Delaware	de_r_ecc_2571	2190	tRNA	937	849	Thr	CGT
Delaware	de_r_ecc_2572	7144	gene					3665	5682	-	de_r000640	PF00687	Ribosomal protein L1p/L10e family	sp|B7F845|R10A_ORYSJ 60S ribosomal protein L10a OS=Oryza sativa subsp. japonica OX=39947 GN=RPL10A PE=1 SV=1	#N/A
Delaware	de_r_ecc_258	6150	gene					51	2937	+	de_r000726	PF00632	HECT-domain (ubiquitin-transferase)	sp|Q8GY23|UPL1_ARATH E3 ubiquitin-protein ligase UPL1 OS=Arabidopsis thaliana OX=3702 GN=UPL1 PE=1 SV=3	#N/A
Delaware	de_r_ecc_2590	8408	tRNA	927	998	His	ATG
Delaware	de_r_ecc_2593	8580	gene					3294	5986	+	de_r000510	PF07714	Protein tyrosine and serine/threonine kinase	sp|Q6R2K3|SRF3_ARATH Protein STRUBBELIG-RECEPTOR FAMILY 3 OS=Arabidopsis thaliana OX=3702 GN=SRF3 PE=1 SV=1	#N/A
Delaware	de_r_ecc_260	5580	gene					2	1249	-	de_r000772	PF00203	Ribosomal protein S19	sp|P31674|RS15_ORYSJ 40S ribosomal protein S15 OS=Oryza sativa subsp. japonica OX=39947 GN=RPS15 PE=2 SV=2	#N/A
Delaware	de_r_ecc_260	5580	gene					5054	5579	-	de_r000773	PF00203	Ribosomal protein S19	sp|O65059|RS15_PICMA 40S ribosomal protein S15 OS=Picea mariana OX=3335 GN=RPS15 PE=2 SV=1	#N/A
Delaware	de_r_ecc_2601	3418	gene					1719	3306	+	de_r000912	PF00069	Protein kinase domain	sp|Q8RXC8|RBK2_ARATH Receptor-like cytosolic serine/threonine-protein kinase RBK2 OS=Arabidopsis thaliana OX=3702 GN=RBK2 PE=1 SV=1	#N/A
Delaware	de_r_ecc_2618	7530	gene					1193	5441	+	de_r000602	PF02514	CobN/Magnesium Chelatase	sp|B8ANF1|CHLH_ORYSI Magnesium-chelatase subunit ChlH, chloroplastic OS=Oryza sativa subsp. indica OX=39946 GN=CHLH PE=3 SV=1	#N/A
Delaware	de_r_ecc_2618	7530	gene					6375	7486	-	de_r000603	#N/A	#N/A	sp|O22943|STL1_ARATH Probable glycosyltransferase STELLO1 OS=Arabidopsis thaliana OX=3702 GN=STL1 PE=1 SV=1	#N/A
Delaware	de_r_ecc_2619	5268	tRNA	5093	5174	Ser	TGA
Delaware	de_r_ecc_2624	5730	tRNA	5189	5116	Lys	TTT
Delaware	de_r_ecc_2626	11100	gene					3714	4926	-	de_r000310	PF00810	ER lumen protein retaining receptor	sp|P35402|ERD2A_ARATH ER lumen protein-retaining receptor A OS=Arabidopsis thaliana OX=3702 GN=ERD2A PE=2 SV=1	#N/A
Delaware	de_r_ecc_2627	5250	gene					1	1963	-	de_r000805	#N/A	#N/A	sp|F4HYJ7|DEXH3_ARATH DExH-box ATP-dependent RNA helicase DExH3 OS=Arabidopsis thaliana OX=3702 GN=At1g48650 PE=3 SV=1	#N/A
Delaware	de_r_ecc_263	12865	gene					2241	5626	+	de_r000216	PF00753	Metallo-beta-lactamase superfamily	sp|Q9C8L4|ETHE1_ARATH Persulfide dioxygenase ETHE1 homolog, mitochondrial OS=Arabidopsis thaliana OX=3702 GN=GLY3 PE=1 SV=3	#N/A
Delaware	de_r_ecc_263	12865	gene					6948	7449	+	de_r000217	#N/A	#N/A	#N/A	#N/A
Delaware	de_r_ecc_2630	8065	gene					1729	4266	+	de_r000555	PF00069	Protein kinase domain	sp|Q6Z4U4|BAK1_ORYSJ LRR receptor kinase BAK1 OS=Oryza sativa subsp. japonica OX=39947 GN=BAK1 PE=1 SV=1	#N/A
Delaware	de_r_ecc_2633	6605	tRNA	1621	1693	Thr	TGT
Delaware	de_r_ecc_2641	4793	gene					361	4106	+	de_r000849	PF00346	Respiratory-chain NADH dehydrogenase, 49 Kd subunit	sp|Q36450|NDUS2_NICSY NADH dehydrogenase [ubiquinone] iron-sulfur protein 2 OS=Nicotiana sylvestris OX=4096 GN=NAD7 PE=2 SV=1	#N/A
Delaware	de_r_ecc_2644	7440	gene					4289	7286	+	de_r000617	PF00076	RNA recognition motif. (a.k.a. RRM, RBD, or RNP domain)	sp|Q14498|RBM39_HUMAN RNA-binding protein 39 OS=Homo sapiens OX=9606 GN=RBM39 PE=1 SV=2	#N/A
Delaware	de_r_ecc_2644	7440	gene					34	3319	+	de_r000616	#N/A	#N/A	#N/A	#N/A
Delaware	de_r_ecc_2644	7440	tRNA	6324	6253	Lys	TTT
Delaware	de_r_ecc_2647	5809	gene					215	1087	-	de_r000755	PF01399	PCI domain	sp|Q9LNU4|PSD3A_ARATH 26S proteasome non-ATPase regulatory subunit 3 homolog A OS=Arabidopsis thaliana OX=3702 GN=RPN3A PE=1 SV=3	#N/A
Delaware	de_r_ecc_2651	9120	gene					61	4563	+	de_r000461	PF00702	haloacid dehalogenase-like hydrolase	sp|Q9SH30|HMA5_ARATH Probable copper-transporting ATPase HMA5 OS=Arabidopsis thaliana OX=3702 GN=HMA5 PE=1 SV=2	#N/A
Delaware	de_r_ecc_2651	9120	tRNA	614	702	Tyr	GTA
Delaware	de_r_ecc_2654	13350	gene					1614	2726	+	de_r000185	PF03016	Exostosin family	sp|Q9FFN2|GLYT3_ARATH Probable glycosyltransferase At5g03795 OS=Arabidopsis thaliana OX=3702 GN=At5g03795 PE=3 SV=2	#N/A
Delaware	de_r_ecc_2654	13350	gene					3725	7528	-	de_r000186	#N/A	#N/A	sp|Q9LI74|CHUP1_ARATH Protein CHUP1, chloroplastic OS=Arabidopsis thaliana OX=3702 GN=CHUP1 PE=1 SV=1	#N/A
Delaware	de_r_ecc_2654	13350	gene					9014	10461	-	de_r000187	#N/A	#N/A	sp|Q9LI74|CHUP1_ARATH Protein CHUP1, chloroplastic OS=Arabidopsis thaliana OX=3702 GN=CHUP1 PE=1 SV=1	#N/A
Delaware	de_r_ecc_266	8833	gene					1099	2869	+	de_r000484	PF00643	B-box zinc finger	sp|C0SVM5|BBX19_ARATH B-box zinc finger protein 19 OS=Arabidopsis thaliana OX=3702 GN=BBX19 PE=1 SV=1	#N/A
Delaware	de_r_ecc_2664	3457	gene					2182	2523	-	de_r000910	PF00164	Ribosomal protein S12/S23	sp|A4GYN8|RR12B_POPTR 30S ribosomal protein S12-B, chloroplastic OS=Populus trichocarpa OX=3694 GN=rps12-B PE=3 SV=1	#N/A
Delaware	de_r_ecc_2664	3457	tRNA	405	476	Val	GAC
Delaware	de_r_ecc_2672	14361	gene					2495	2803	-	de_r000145	PF00856	SET domain	sp|Q8VZ17|SUVH6_ARATH Histone-lysine N-methyltransferase, H3 lysine-9 specific SUVH6 OS=Arabidopsis thaliana OX=3702 GN=SUVH6 PE=1 SV=2	#N/A
Delaware	de_r_ecc_2672	14361	gene					2844	4108	-	de_r000146	PF02182	SAD/SRA domain	sp|O82175|SUVH5_ARATH Histone-lysine N-methyltransferase, H3 lysine-9 specific SUVH5 OS=Arabidopsis thaliana OX=3702 GN=SUVH5 PE=1 SV=1	#N/A
Delaware	de_r_ecc_2672	14361	gene					11137	13884	-	de_r000148	PF13919	Asx homology domain	sp|Q8W4H1|GAT26_ARATH GATA transcription factor 26 OS=Arabidopsis thaliana OX=3702 GN=GATA26 PE=2 SV=1	#N/A
Delaware	de_r_ecc_2672	14361	gene					4179	4757	-	de_r000147	#N/A	#N/A	#N/A	#N/A
Delaware	de_r_ecc_2677	1230	tRNA	520	592	Glu	CTC
Delaware	de_r_ecc_2678	1110	tRNA	167	239	Glu	CTC
Delaware	de_r_ecc_2679	1200	tRNA	400	472	Glu	CTC
Delaware	de_r_ecc_2690	8269	gene					20	3406	-	de_r000535	#N/A	#N/A	#N/A	#N/A
Delaware	de_r_ecc_2690	8269	gene					3460	7228	-	de_r000536	#N/A	#N/A	sp|Q9FMM3|EXA1_ARATH Protein ESSENTIAL FOR POTEXVIRUS ACCUMULATION 1 OS=Arabidopsis thaliana OX=3702 GN=EXA1 PE=1 SV=1	#N/A
Delaware	de_r_ecc_2691	4884	tRNA	828	745	Asp	ATC
Delaware	de_r_ecc_2698	9809	gene					130	3747	+	de_r000400	PF14159	CAAD domains of cyanobacterial aminoacyl-tRNA synthetase	sp|O04616|CUT1A_ARATH Protein CURVATURE THYLAKOID 1A, chloroplastic OS=Arabidopsis thaliana OX=3702 GN=CURT1A PE=1 SV=1	#N/A
Delaware	de_r_ecc_270	10020	gene					2077	2595	+	de_r000389	PF00253	Ribosomal protein S14p/S29e	sp|Q680P8|RS29_ARATH 40S ribosomal protein S29 OS=Arabidopsis thaliana OX=3702 GN=RPS29A PE=3 SV=2	#N/A
Delaware	de_r_ecc_2701	11327	gene					4591	4644	+	de_r000282	#N/A	#N/A	#N/A	#N/A
Delaware	de_r_ecc_2705	2400	tRNA	614	530	Ala	CGC
Delaware	de_r_ecc_2712	12865	gene					5761	7999	-	de_r000215	PF07526	Associated with HOX	sp|P48731|ATH1_ARATH Homeobox protein ATH1 OS=Arabidopsis thaliana OX=3702 GN=ATH1 PE=1 SV=1	#N/A
Delaware	de_r_ecc_2714	7059	gene					2897	5359	-	de_r000646	PF02365	No apical meristem (NAM) protein	sp|Q6NQK2|NAC8_ARATH SUPPRESSOR OF GAMMA RESPONSE 1 OS=Arabidopsis thaliana OX=3702 GN=SOG1 PE=1 SV=1	AP_R.00g000493
Delaware	de_r_ecc_2723	6973	gene					3487	5615	-	de_r000654	PF00107	Zinc-binding dehydrogenase	sp|Q9CAI3|CADH1_ARATH Probable cinnamyl alcohol dehydrogenase 1 OS=Arabidopsis thaliana OX=3702 GN=CAD1 PE=2 SV=1	#N/A
Delaware	de_r_ecc_2731	3725	gene					1284	2278	+	de_r000901	PF05278	Arabidopsis phospholipase-like protein (PEARLI 4)	#N/A	AP_R.00g000494
Delaware	de_r_ecc_2733	15801	gene					12914	13269	+	de_r000084	PF03878	YIF1	sp|O95070|YIF1A_HUMAN Protein YIF1A OS=Homo sapiens OX=9606 GN=YIF1A PE=1 SV=2	#N/A
Delaware	de_r_ecc_2733	15801	tRNA	169	241	Asp	ATC
Delaware	de_r_ecc_2734	10140	gene					4219	5402	+	de_r000384	PF00346	Respiratory-chain NADH dehydrogenase, 49 Kd subunit	sp|Q9M3I5|NDHH_SPIOL NAD(P)H-quinone oxidoreductase subunit H, chloroplastic OS=Spinacia oleracea OX=3562 GN=ndhH PE=3 SV=1	#N/A
Delaware	de_r_ecc_2741	12465	gene					158	1345	+	de_r000233	PF03104	DNA polymerase family B, exonuclease domain	sp|F4HW04|DPOE1_ARATH DNA polymerase epsilon catalytic subunit A OS=Arabidopsis thaliana OX=3702 GN=POL2A PE=1 SV=1	#N/A
Delaware	de_r_ecc_2751	8620	gene					5624	7316	+	de_r000504	#N/A	#N/A	#N/A	#N/A
Delaware	de_r_ecc_2754	10980	gene					10020	10570	-	de_r000323	#N/A	#N/A	#N/A	#N/A
Delaware	de_r_ecc_2760	6112	gene					1862	3531	+	de_r000729	PF08670	MEKHLA domain	sp|Q9SE43|REV_ARATH Homeobox-leucine zipper protein REVOLUTA OS=Arabidopsis thaliana OX=3702 GN=REV PE=1 SV=2	#N/A
Delaware	de_r_ecc_2760	6112	gene					4207	4590	+	de_r000730	PF08670	MEKHLA domain	sp|Q9SE43|REV_ARATH Homeobox-leucine zipper protein REVOLUTA OS=Arabidopsis thaliana OX=3702 GN=REV PE=1 SV=2	#N/A
Delaware	de_r_ecc_2764	10230	gene					63	7815	-	de_r000368	#N/A	#N/A	#N/A	#N/A
Delaware	de_r_ecc_2765	4814	gene					1873	2070	-	de_r000846	#N/A	#N/A	sp|Q84NP7|AMPD_ORYSJ Probable AMP deaminase OS=Oryza sativa subsp. japonica OX=39947 GN=AMPD PE=2 SV=1	#N/A
Delaware	de_r_ecc_2769	10020	gene					2767	3624	-	de_r000388	PF00006	ATP synthase alpha/beta family, nucleotide-binding domain	sp|Q68RZ9|ATPB_PANGI ATP synthase subunit beta, chloroplastic OS=Panax ginseng OX=4054 GN=atpB PE=3 SV=1	#N/A
Delaware	de_r_ecc_2769	10020	tRNA	2158	2230	Glu	TTC
Delaware	de_r_ecc_2773	7410	gene					2436	3965	+	de_r000621	PF00067	Cytochrome P450	sp|P0DKI2|C76AN_BETVU Inactive cytochrome P450 76AD1 OS=Beta vulgaris OX=161934 GN=CYP76AD1 PE=3 SV=1	#N/A
Delaware	de_r_ecc_2786	990	tRNA	198	125	Val	GAC
Delaware	de_r_ecc_2791	11882	gene					5333	9782	-	de_r000258	PF02151	UvrB/uvrC motif	sp|Q98BB4|APAG_RHILO Protein ApaG OS=Mesorhizobium japonicum (strain LMG 29417 / CECT 9101 / MAFF 303099) OX=266835 GN=apaG PE=3 SV=1	#N/A
Delaware	de_r_ecc_2792	10871	gene					6029	9021	-	de_r000327	PF00249	Myb-like DNA-binding domain	sp|Q6R032|MB3R5_ARATH Transcription factor MYB3R-5 OS=Arabidopsis thaliana OX=3702 GN=MYB3R5 PE=2 SV=1	#N/A
Delaware	de_r_ecc_2800	18870	gene					8584	12969	+	de_r000020	PF02854	MIF4G domain	sp|Q84PB3|IF4G1_ORYSJ Eukaryotic translation initiation factor isoform 4G-1 OS=Oryza sativa subsp. japonica OX=39947 GN=Os04g0499300 PE=2 SV=2	#N/A
Delaware	de_r_ecc_2800	18870	gene					3469	6912	+	de_r000019	#N/A	#N/A	sp|F4KDF5|MUPS1_ARATH Protein MULTIPOLAR SPINDLE 1 OS=Arabidopsis thaliana OX=3702 GN=MPS1 PE=2 SV=2	#N/A
Delaware	de_r_ecc_2800	18870	gene					301	2147	-	de_r000018	#N/A	#N/A	#N/A	#N/A
Delaware	de_r_ecc_2806	11520	gene					9190	10613	-	de_r000275	PF05212	Protein of unknown function (DUF707)	#N/A	#N/A
Delaware	de_r_ecc_2808	10680	gene					185	997	+	de_r000342	PF00076	RNA recognition motif. (a.k.a. RRM, RBD, or RNP domain)	sp|Q9LES2|UBA2A_ARATH UBP1-associated protein 2A OS=Arabidopsis thaliana OX=3702 GN=UBA2A PE=1 SV=1	#N/A
Delaware	de_r_ecc_2811	14182	gene					7571	10594	+	de_r000156	PF00010	Helix-loop-helix DNA-binding domain	sp|Q8GZ38|UNE10_ARATH Transcription factor UNE10 OS=Arabidopsis thaliana OX=3702 GN=UNE10 PE=2 SV=1	#N/A
Delaware	de_r_ecc_2817	9030	gene					6653	8665	+	de_r000469	PF00083	Sugar (and other) transporter	sp|Q940M4|OCT7_ARATH Organic cation/carnitine transporter 7 OS=Arabidopsis thaliana OX=3702 GN=OCT7 PE=2 SV=1	#N/A
Delaware	de_r_ecc_2817	9030	gene					4214	4507	+	de_r000468	#N/A	#N/A	sp|Q940M4|OCT7_ARATH Organic cation/carnitine transporter 7 OS=Arabidopsis thaliana OX=3702 GN=OCT7 PE=2 SV=1	#N/A
Delaware	de_r_ecc_2818	6900	gene					5539	6675	+	de_r000658	#N/A	#N/A	sp|Q8L7E9|MCAC1_ARATH Protein MID1-COMPLEMENTING ACTIVITY 1 OS=Arabidopsis thaliana OX=3702 GN=MCA1 PE=1 SV=1	#N/A
Delaware	de_r_ecc_2819	2877	gene					1670	2702	+	de_r000932	PF01780	Ribosomal L37ae protein family	sp|P0DKK2|RL372_ORYSJ 60S ribosomal protein L37a-2 OS=Oryza sativa subsp. japonica OX=39947 GN=Os05g0557000 PE=1 SV=1	#N/A
Delaware	de_r_ecc_2827	4098	gene					3	653	-	de_r000881	PF08534	Redoxin	sp|Q949U7|PRX2E_ARATH Peroxiredoxin-2E, chloroplastic OS=Arabidopsis thaliana OX=3702 GN=PRXIIE PE=1 SV=2	#N/A
Delaware	de_r_ecc_283	1410	gene					1137	1352	-	de_r000962	PF03987	Autophagocytosis associated protein, active-site domain	sp|Q8VZ52|ATG10_ARATH Ubiquitin-like-conjugating enzyme ATG10 OS=Arabidopsis thaliana OX=3702 GN=ATG10 PE=1 SV=1	#N/A
Delaware	de_r_ecc_2830	8610	tRNA	1225	1296	His	ATG
Delaware	de_r_ecc_2830	8610	tRNA	6293	6363	Gly	GCC
Delaware	de_r_ecc_2830	8610	tRNA	6706	6622	Ala	CGC
Delaware	de_r_ecc_2830	8610	tRNA	5368	5277	Ser	TGA
Delaware	de_r_ecc_2830	8610	tRNA	595	511	Tyr	GTA
Delaware	de_r_ecc_2830	8610	tRNA	109	36	Asp	GTC
Delaware	de_r_ecc_2844	5100	tRNA	4817	4742	Ala	AGC
Delaware	de_r_ecc_2845	14225	gene					11173	11631	-	de_r000154	PF03016	Exostosin family	sp|Q6DBG8|ARAD1_ARATH Probable arabinosyltransferase ARAD1 OS=Arabidopsis thaliana OX=3702 GN=ARAD1 PE=1 SV=1	#N/A
Delaware	de_r_ecc_2845	14225	gene					12664	13668	-	de_r000155	PF03016	Exostosin family	sp|Q6DBG8|ARAD1_ARATH Probable arabinosyltransferase ARAD1 OS=Arabidopsis thaliana OX=3702 GN=ARAD1 PE=1 SV=1	#N/A
Delaware	de_r_ecc_2853	4807	gene					318	3053	+	de_r000847	PF00719	Inorganic pyrophosphatase	sp|Q9LFF9|IPYR4_ARATH Soluble inorganic pyrophosphatase 4 OS=Arabidopsis thaliana OX=3702 GN=PPA4 PE=1 SV=1	#N/A
Delaware	de_r_ecc_2861	10440	gene					4485	8853	-	de_r000352	PF00069	Protein kinase domain	sp|Q86HW6|Y6461_DICDI Probable serine/threonine-protein kinase DDB_G0276461 OS=Dictyostelium discoideum OX=44689 GN=DDB_G0276461 PE=3 SV=1	#N/A
Delaware	de_r_ecc_287	2430	gene					426	848	-	de_r000942	PF03031	NLI interacting factor-like phosphatase	sp|Q05D32|CTSL2_HUMAN CTD small phosphatase-like protein 2 OS=Homo sapiens OX=9606 GN=CTDSPL2 PE=1 SV=2	#N/A
Delaware	de_r_ecc_2886	5997	gene					4297	5577	-	de_r000742	PF03283	Pectinacetylesterase	sp|B9DFR3|PAE9_ARATH Pectin acetylesterase 9 OS=Arabidopsis thaliana OX=3702 GN=PAE9 PE=2 SV=1	#N/A
Delaware	de_r_ecc_2893	4590	tRNA	751	823	Cys	GCA
Delaware	de_r_ecc_2894	7470	gene					47	802	-	de_r000614	PF00006	ATP synthase alpha/beta family, nucleotide-binding domain	sp|Q06735|ATPAM_BETVU ATP synthase subunit alpha, mitochondrial OS=Beta vulgaris OX=161934 GN=ATPA PE=3 SV=1	#N/A
Delaware	de_r_ecc_2897	6753	gene					5129	6742	-	de_r000674	PF02358	Trehalose-phosphatase	sp|Q9SU39|TPPF_ARATH Probable trehalose-phosphate phosphatase F OS=Arabidopsis thaliana OX=3702 GN=TPPF PE=2 SV=1	#N/A
Delaware	de_r_ecc_2898	3210	gene					1062	2827	-	de_r000918	PF08312	cwf21 domain	sp|Q9C5J3|RRC1_ARATH Protein RRC1 OS=Arabidopsis thaliana OX=3702 GN=RRC1 PE=1 SV=1	#N/A
Delaware	de_r_ecc_2900	9327	gene					2244	5511	+	de_r000441	PF03271	EB1-like C-terminal motif	sp|Q7XJ60|EB1A_ARATH Microtubule-associated protein RP/EB family member 1A OS=Arabidopsis thaliana OX=3702 GN=EB1A PE=1 SV=1	#N/A
Delaware	de_r_ecc_2903	1860	tRNA	1352	1281	Cys	GCA
Delaware	de_r_ecc_2904	4533	tRNA	278	206	Cys	GCA
Delaware	de_r_ecc_2908	2010	tRNA	1815	1742	Thr	TGT
Delaware	de_r_ecc_2908	2010	tRNA	1370	1297	Thr	TGT
Delaware	de_r_ecc_2908	2010	tRNA	506	434	Thr	TGT
Delaware	de_r_ecc_2910	7066	gene					661	5133	+	de_r000645	PF00702	haloacid dehalogenase-like hydrolase	sp|Q7XPY2|PMA1_ORYSJ Plasma membrane ATPase OS=Oryza sativa subsp. japonica OX=39947 GN=Os04g0656100 PE=2 SV=1	#N/A
Delaware	de_r_ecc_2912	3205	tRNA	1443	1516	Arg	ACG
Delaware	de_r_ecc_2915	4934	gene					1341	4807	+	de_r000830	PF00485	Phosphoribulokinase / Uridine kinase family	sp|Q9FKS0|UKL1_ARATH Uridine kinase-like protein 1, chloroplastic OS=Arabidopsis thaliana OX=3702 GN=UKL1 PE=1 SV=1	#N/A
Delaware	de_r_ecc_2923	5040	gene					480	4962	+	de_r000818	PF00612	IQ calmodulin-binding motif	sp|F4HWY6|MYO11_ARATH Myosin-11 OS=Arabidopsis thaliana OX=3702 GN=XI-E PE=3 SV=1	#N/A
Delaware	de_r_ecc_2936	4838	gene					2319	3337	+	de_r000844	PF01566	Natural resistance-associated macrophage protein	sp|Q9FN18|NRAM4_ARATH Metal transporter Nramp4 OS=Arabidopsis thaliana OX=3702 GN=NRAMP4 PE=2 SV=1	#N/A
Delaware	de_r_ecc_2943	10560	tRNA	7785	7713	Thr	TGT
Delaware	de_r_ecc_2946	10680	gene					1464	1884	-	de_r000343	PF00275	EPSP synthase (3-phosphoshikimate 1-carboxyvinyltransferase)	sp|P23281|AROA2_TOBAC 3-phosphoshikimate 1-carboxyvinyltransferase 2 (Fragment) OS=Nicotiana tabacum OX=4097 GN=EPSPS-2 PE=2 SV=1	AP_R.00g000210
Delaware	de_r_ecc_2949	8949	gene					6968	8233	-	de_r000476	PF18055	26S proteasome regulatory subunit RPN6 N-terminal domain	sp|Q9LP45|PSD11_ARATH 26S proteasome non-ATPase regulatory subunit 11 homolog OS=Arabidopsis thaliana OX=3702 GN=RPN6 PE=1 SV=1	#N/A
Delaware	de_r_ecc_295	12720	tRNA	11903	11974	Thr	TGT
Delaware	de_r_ecc_2950	6240	gene					214	2565	+	de_r000712	PF00564	PB1 domain	sp|F4JTI1|PHOX4_ARATH Protein PHOX4 OS=Arabidopsis thaliana OX=3702 GN=PHOX4 PE=2 SV=1	#N/A
Delaware	de_r_ecc_2964	12240	gene					4029	6484	-	de_r000241	PF02891	MIZ/SP-RING zinc finger	sp|Q680Q4|SIZ1_ARATH E3 SUMO-protein ligase SIZ1 OS=Arabidopsis thaliana OX=3702 GN=SIZ1 PE=1 SV=2	#N/A
Delaware	de_r_ecc_2969	5406	gene					3859	5338	-	de_r000792	PF00069	Protein kinase domain	sp|Q8VZG8|MIK2_ARATH MDIS1-interacting receptor like kinase 2 OS=Arabidopsis thaliana OX=3702 GN=MIK2 PE=1 SV=3	#N/A
Delaware	de_r_ecc_2969	5406	gene					376	2634	-	de_r000791	PF13771	PHD-like zinc-binding domain	sp|F4I443|BARD1_ARATH BRCA1-associated RING domain protein 1 OS=Arabidopsis thaliana OX=3702 GN=BARD1 PE=1 SV=1	#N/A
Delaware	de_r_ecc_2981	5820	tRNA	3905	3978	Asn	GTT
Delaware	de_r_ecc_2984	8160	gene					394	5680	-	de_r000544	PF01513	ATP-NAD kinase	sp|Q56YN3|NADK1_ARATH NAD(H) kinase 1 OS=Arabidopsis thaliana OX=3702 GN=NADK1 PE=1 SV=2	#N/A
Delaware	de_r_ecc_2987	9270	gene					1395	2730	-	de_r000448	PF00141	Peroxidase	sp|Q9LT91|PER66_ARATH Peroxidase 66 OS=Arabidopsis thaliana OX=3702 GN=PER66 PE=2 SV=1	#N/A
Delaware	de_r_ecc_2993	5520	gene					1025	1575	+	de_r000782	#N/A	#N/A	#N/A	#N/A
Delaware	de_r_ecc_2997	9004	gene					24	1391	-	de_r000471	#N/A	#N/A	#N/A	#N/A
Delaware	de_r_ecc_30	3668	tRNA	346	275	Gln	TTG
Delaware	de_r_ecc_300	5099	gene					1556	4366	+	de_r000815	PF03141	Putative S-adenosyl-L-methionine-dependent methyltransferase	sp|Q8L7V3|PMTQ_ARATH Probable methyltransferase PMT26 OS=Arabidopsis thaliana OX=3702 GN=At5g64030 PE=2 SV=1	#N/A
Delaware	de_r_ecc_3000	7936	gene					3903	5945	-	de_r000562	PF01294	Ribosomal protein L13e	sp|P41129|RL132_BRANA 60S ribosomal protein L13-2 OS=Brassica napus OX=3708 PE=2 SV=1	#N/A
Delaware	de_r_ecc_3000	7936	tRNA	5216	5145	Arg	TCT
Delaware	de_r_ecc_3008	11520	gene					5854	8850	+	de_r000273	PF00503	G-protein alpha subunit	sp|O80462|XLG1_ARATH Extra-large guanine nucleotide-binding protein 1 OS=Arabidopsis thaliana OX=3702 GN=XLG1 PE=1 SV=2	#N/A
Delaware	de_r_ecc_3013	11719	gene					1104	3720	+	de_r000268	#N/A	#N/A	sp|Q9ZQC5|ICR2_ARATH Interactor of constitutive active ROPs 2, chloroplastic OS=Arabidopsis thaliana OX=3702 GN=ICR2 PE=1 SV=1	#N/A
Delaware	de_r_ecc_3018	4410	gene					472	3651	-	de_r000866	PF05691	Raffinose synthase or seed imbibition protein Sip1	sp|Q94A08|RFS2_ARATH Probable galactinol--sucrose galactosyltransferase 2 OS=Arabidopsis thaliana OX=3702 GN=RFS2 PE=2 SV=2	#N/A
Delaware	de_r_ecc_3019	4380	gene					2605	4306	-	de_r000867	PF05691	Raffinose synthase or seed imbibition protein Sip1	sp|Q94A08|RFS2_ARATH Probable galactinol--sucrose galactosyltransferase 2 OS=Arabidopsis thaliana OX=3702 GN=RFS2 PE=2 SV=2	#N/A
Delaware	de_r_ecc_3021	9630	gene					8327	8668	-	de_r000412	PF00164	Ribosomal protein S12/S23	sp|A4GYN8|RR12B_POPTR 30S ribosomal protein S12-B, chloroplastic OS=Populus trichocarpa OX=3694 GN=rps12-B PE=3 SV=1	#N/A
Delaware	de_r_ecc_3021	9630	gene					7292	7721	-	de_r000411	PF00177	Ribosomal protein S7p/S5e	sp|P82129|RR7_SPIOL 30S ribosomal protein S7, chloroplastic OS=Spinacia oleracea OX=3562 GN=rps7-A PE=1 SV=3	#N/A
Delaware	de_r_ecc_3021	9630	tRNA	404	475	Val	GAC
Delaware	de_r_ecc_3031	5640	gene					545	2197	+	de_r000769	PF00067	Cytochrome P450	sp|Q9C788|C70B1_ARATH Cytochrome P450 704B1 OS=Arabidopsis thaliana OX=3702 GN=CYP704B1 PE=1 SV=1	#N/A
Delaware	de_r_ecc_3031	5640	gene					2870	4530	+	de_r000770	PF00067	Cytochrome P450	sp|Q9C788|C70B1_ARATH Cytochrome P450 704B1 OS=Arabidopsis thaliana OX=3702 GN=CYP704B1 PE=1 SV=1	#N/A
Delaware	de_r_ecc_3031	5640	tRNA	109	37	Thr	TGT
Delaware	de_r_ecc_3032	2611	gene					309	2365	+	de_r000940	PF00928	Adaptor complexes medium subunit family	sp|Q93Y22|COPD_ARATH Coatomer subunit delta OS=Arabidopsis thaliana OX=3702 GN=At5g05010 PE=1 SV=2	#N/A
Delaware	de_r_ecc_3042	6360	tRNA	3670	3741	Thr	TGT
Delaware	de_r_ecc_3047	8820	gene					2605	3409	-	de_r000488	PF02353	Mycolic acid cyclopropane synthetase	sp|Q6ZIK0|GTOMC_ORYSJ Probable tocopherol O-methyltransferase, chloroplastic OS=Oryza sativa subsp. japonica OX=39947 GN=VTE4 PE=2 SV=1	#N/A
Delaware	de_r_ecc_3050	9210	gene					4198	4661	+	de_r000453	PF00445	Ribonuclease T2 family	sp|P80022|RNLE_SOLLC Extracellular ribonuclease LE OS=Solanum lycopersicum OX=4081 PE=1 SV=2	#N/A
Delaware	de_r_ecc_3055	3120	tRNA	1396	1467	Lys	TTT
Delaware	de_r_ecc_3055	3120	tRNA	2923	2993	Cys	GCA
Delaware	de_r_ecc_3059	5870	gene					2082	4133	+	de_r000750	PF00160	Cyclophilin type peptidyl-prolyl cis-trans isomerase/CLD	sp|Q41651|CYPB_VICFA Peptidyl-prolyl cis-trans isomerase, chloroplastic OS=Vicia faba OX=3906 PE=1 SV=1	#N/A
Delaware	de_r_ecc_306	5610	gene					2259	5467	+	de_r000771	PF02099	Josephin	sp|Q9M391|ATX3H_ARATH Ataxin-3 homolog OS=Arabidopsis thaliana OX=3702 GN=At3g54130 PE=1 SV=1	#N/A
Delaware	de_r_ecc_3063	9690	tRNA	7661	7589	Asn	GTT
Delaware	de_r_ecc_3066	5670	gene					285	4528	-	de_r000767	PF13561	Enoyl-(Acyl carrier protein) reductase	sp|Q9LHT0|TRNHF_ARATH Tropinone reductase homolog At5g06060 OS=Arabidopsis thaliana OX=3702 GN=At5g06060 PE=2 SV=1	#N/A
Delaware	de_r_ecc_3069	4020	gene					476	826	+	de_r000886	PF00443	Ubiquitin carboxyl-terminal hydrolase	sp|Q949Y0|UBP6_ARATH Ubiquitin carboxyl-terminal hydrolase 6 OS=Arabidopsis thaliana OX=3702 GN=UBP6 PE=1 SV=1	#N/A
Delaware	de_r_ecc_3069	4020	gene					1265	3846	+	de_r000887	#N/A	#N/A	sp|Q84WC6|UBP7_ARATH Ubiquitin carboxyl-terminal hydrolase 7 OS=Arabidopsis thaliana OX=3702 GN=UBP7 PE=1 SV=1	#N/A
Delaware	de_r_ecc_3074	6240	gene					180	2701	-	de_r000715	PF03637	Mob1/phocein family	sp|Q949G5|MOB1A_MEDSF MOB kinase activator-like 1A OS=Medicago sativa subsp. falcata OX=3878 GN=MOB1-A PE=2 SV=2	#N/A
Delaware	de_r_ecc_3078	6090	gene					1	2525	+	de_r000732	PF00254	FKBP-type peptidyl-prolyl cis-trans isomerase	sp|Q8LGG0|FKB12_ARATH Peptidyl-prolyl cis-trans isomerase FKBP12 OS=Arabidopsis thaliana OX=3702 GN=FKBP12 PE=1 SV=2	#N/A
Delaware	de_r_ecc_3089	6870	gene					3	704	+	de_r000662	PF00069	Protein kinase domain	sp|Q9FG33|LRKS5_ARATH Probable L-type lectin-domain containing receptor kinase S.5 OS=Arabidopsis thaliana OX=3702 GN=LECRKS5 PE=2 SV=1	#N/A
Delaware	de_r_ecc_3089	6870	gene					1195	4814	-	de_r000663	PF01545	Cation efflux family	sp|Q6ICY4|MTPC2_ARATH Metal tolerance protein C2 OS=Arabidopsis thaliana OX=3702 GN=MTPC2 PE=2 SV=1	#N/A
Delaware	de_r_ecc_309	11221	gene					6134	7071	+	de_r000294	PF00069	Protein kinase domain	sp|Q9C9L5|WAKLH_ARATH Wall-associated receptor kinase-like 9 OS=Arabidopsis thaliana OX=3702 GN=WAKL9 PE=2 SV=1	#N/A
Delaware	de_r_ecc_309	11221	gene					60	2495	+	de_r000292	PF07714	Protein tyrosine and serine/threonine kinase	sp|Q7X8C5|WAKLB_ARATH Wall-associated receptor kinase-like 2 OS=Arabidopsis thaliana OX=3702 GN=WAKL2 PE=2 SV=1	#N/A
Delaware	de_r_ecc_309	11221	gene					5303	6102	+	de_r000293	#N/A	#N/A	sp|Q9SA25|WAKLG_ARATH Wall-associated receptor kinase-like 8 OS=Arabidopsis thaliana OX=3702 GN=WAKL8 PE=2 SV=1	#N/A
Delaware	de_r_ecc_309	11221	gene					7085	7408	+	de_r000295	#N/A	#N/A	sp|Q7X8C5|WAKLB_ARATH Wall-associated receptor kinase-like 2 OS=Arabidopsis thaliana OX=3702 GN=WAKL2 PE=2 SV=1	#N/A
Delaware	de_r_ecc_3091	8937	gene					1948	5053	+	de_r000477	PF00962	Adenosine/AMP deaminase	sp|O80452|AMPD_ARATH AMP deaminase OS=Arabidopsis thaliana OX=3702 GN=AMPD PE=1 SV=2	#N/A
Delaware	de_r_ecc_3091	8937	gene					5054	5724	+	de_r000478	PF00962	Adenosine/AMP deaminase	sp|O80452|AMPD_ARATH AMP deaminase OS=Arabidopsis thaliana OX=3702 GN=AMPD PE=1 SV=2	#N/A
Delaware	de_r_ecc_3092	15078	gene					185	1457	-	de_r000114	PF01241	Photosystem I psaG / psaK	sp|Q9SUI5|PSAK_ARATH Photosystem I reaction center subunit psaK, chloroplastic OS=Arabidopsis thaliana OX=3702 GN=PSAK PE=2 SV=2	#N/A
Delaware	de_r_ecc_3092	15078	gene					2770	5024	-	de_r000115	PF05879	Root hair defective 3 GTP-binding protein (RHD3)	sp|P93042|RHD3_ARATH Protein ROOT HAIR DEFECTIVE 3 OS=Arabidopsis thaliana OX=3702 GN=RHD3 PE=1 SV=1	#N/A
Delaware	de_r_ecc_3092	15078	gene					6133	6579	-	de_r000116	PF05879	Root hair defective 3 GTP-binding protein (RHD3)	sp|Q0JLS6|RHD3_ORYSJ Protein ROOT HAIR DEFECTIVE 3 OS=Oryza sativa subsp. japonica OX=39947 GN=RHD3 PE=2 SV=1	#N/A
Delaware	de_r_ecc_3092	15078	gene					6669	11687	-	de_r000117	PF05879	Root hair defective 3 GTP-binding protein (RHD3)	sp|Q9SSN0|RHD31_ARATH Protein ROOT HAIR DEFECTIVE 3 homolog 1 OS=Arabidopsis thaliana OX=3702 GN=At1g72960 PE=2 SV=2	#N/A
Delaware	de_r_ecc_3098	3480	tRNA	3017	3088	Met	CAT
Delaware	de_r_ecc_3099	2174	tRNA	597	668	Met	CAT
Delaware	de_r_ecc_3099	2174	tRNA	1131	1202	Met	CAT
Delaware	de_r_ecc_31	6281	gene					2314	6194	-	de_r000709	PF07779	10 TM Acyl Transferase domain found in Cas1p	sp|Q0WW17|RWA2_ARATH Protein REDUCED WALL ACETYLATION 2 OS=Arabidopsis thaliana OX=3702 GN=RWA2 PE=1 SV=1	#N/A
Delaware	de_r_ecc_3108	4290	tRNA	3062	3132	Leu	CAG
Delaware	de_r_ecc_311	6420	tRNA	5571	5499	Leu	TAA
Delaware	de_r_ecc_3110	4714	tRNA	540	468	Ala	CGC
Delaware	de_r_ecc_3113	7680	tRNA	1160	1088	Lys	TTT
Delaware	de_r_ecc_3114	6037	gene					396	1349	+	de_r000736	PF13499	EF-hand domain pair	sp|Q39016|CDPKB_ARATH Calcium-dependent protein kinase 11 OS=Arabidopsis thaliana OX=3702 GN=CPK11 PE=1 SV=2	#N/A
Delaware	de_r_ecc_3115	14395	tRNA	10426	10498	Val	CAC
Delaware	de_r_ecc_3116	14130	gene					9788	13443	-	de_r000161	PF04146	YT521-B-like domain	sp|A9LNK9|CPSF_ARATH 30-kDa cleavage and polyadenylation specificity factor 30 OS=Arabidopsis thaliana OX=3702 GN=CPSF30 PE=1 SV=1	#N/A
Delaware	de_r_ecc_3118	8088	tRNA	3864	3935	Gly	ACC
Delaware	de_r_ecc_312	8670	gene					7102	8253	-	de_r000502	PF00346	Respiratory-chain NADH dehydrogenase, 49 Kd subunit	sp|Q9M3I5|NDHH_SPIOL NAD(P)H-quinone oxidoreductase subunit H, chloroplastic OS=Spinacia oleracea OX=3562 GN=ndhH PE=3 SV=1	#N/A
Delaware	de_r_ecc_312	8670	tRNA	167	96	Asn	GTT
Delaware	de_r_ecc_3125	4950	gene					2295	3807	-	de_r000829	PF12854	PPR repeat	sp|Q9ZQF1|PP152_ARATH Pentatricopeptide repeat-containing protein At2g15630, mitochondrial OS=Arabidopsis thaliana OX=3702 GN=At2g15630 PE=3 SV=1	#N/A
Delaware	de_r_ecc_3126	7601	gene					7084	7563	-	de_r000597	#N/A	#N/A	#N/A	#N/A
Delaware	de_r_ecc_3128	7650	gene					468	1125	-	de_r000591	PF00072	Response regulator receiver domain	sp|Q9LZJ8|ARR20_ARATH Putative two-component response regulator ARR20 OS=Arabidopsis thaliana OX=3702 GN=ARR20 PE=2 SV=1	#N/A
Delaware	de_r_ecc_3128	7650	gene					1518	5644	+	de_r000592	PF13520	Amino acid permease	sp|B9EXZ6|BAT1_ORYSJ Amino-acid permease BAT1 homolog OS=Oryza sativa subsp. japonica OX=39947 GN=BAT1 PE=2 SV=1	#N/A
Delaware	de_r_ecc_313	10620	gene					2928	4104	-	de_r000346	#N/A	#N/A	#N/A	#N/A
Delaware	de_r_ecc_3132	10192	gene					867	1907	-	de_r000380	PF05278	Arabidopsis phospholipase-like protein (PEARLI 4)	#N/A	AP_R.00g000494
Delaware	de_r_ecc_3145	11220	gene					2628	5128	+	de_r000296	PF12697	Alpha/beta hydrolase family	#N/A	#N/A
Delaware	de_r_ecc_3147	4530	gene					1942	3718	+	de_r000857	PF00400	WD domain, G-beta repeat	sp|Q54S79|WDR3_DICDI WD repeat-containing protein 3 homolog OS=Dictyostelium discoideum OX=44689 GN=wdr3 PE=3 SV=1	#N/A
Delaware	de_r_ecc_3148	9690	gene					6311	9267	-	de_r000409	PF02902	Ulp1 protease family, C-terminal catalytic domain	#N/A	#N/A
Delaware	de_r_ecc_3152	10155	gene					2554	4077	+	de_r000383	PF00006	ATP synthase alpha/beta family, nucleotide-binding domain	sp|P06450|ATPA_SPIOL ATP synthase subunit alpha, chloroplastic OS=Spinacia oleracea OX=3562 GN=atpA PE=1 SV=1	#N/A
Delaware	de_r_ecc_3152	10155	tRNA	5803	5890	Ser	GCT
Delaware	de_r_ecc_3152	10155	tRNA	7122	7193	Gln	TTG
Delaware	de_r_ecc_3152	10155	tRNA	5160	5072	Thr	CGT
Delaware	de_r_ecc_3152	10155	tRNA	4244	4173	Arg	TCT
Delaware	de_r_ecc_3156	11039	gene					7344	10704	+	de_r000315	PF00210	Ferritin-like domain	sp|Q948P6|FRI3_SOYBN Ferritin-3, chloroplastic OS=Glycine max OX=3847 PE=2 SV=1	#N/A
Delaware	de_r_ecc_3157	7809	tRNA	3560	3633	Ile	TAT
Delaware	de_r_ecc_3157	7809	tRNA	3786	3859	Ser	ACT
Delaware	de_r_ecc_3157	7809	tRNA	4109	4182	Ser	ACT
Delaware	de_r_ecc_3157	7809	tRNA	4323	4396	Ala	TGC
Delaware	de_r_ecc_3157	7809	tRNA	4618	4689	Ser	TGA
Delaware	de_r_ecc_3158	9964	gene					4445	9913	-	de_r000391	PF00557	Metallopeptidase family M24	sp|M1CZC0|EBP1_SOLTU ERBB-3 BINDING PROTEIN 1 OS=Solanum tuberosum OX=4113 GN=EBP1 PE=2 SV=1	#N/A
Delaware	de_r_ecc_3159	7680	gene					6090	7412	-	de_r000589	PF07690	Major Facilitator Superfamily	sp|Q9C5L3|GLPT1_ARATH Putative glycerol-3-phosphate transporter 1 OS=Arabidopsis thaliana OX=3702 GN=At3g47420 PE=2 SV=1	#N/A
Delaware	de_r_ecc_3160	17460	gene					2971	4153	-	de_r000045	PF00346	Respiratory-chain NADH dehydrogenase, 49 Kd subunit	sp|Q9M3I5|NDHH_SPIOL NAD(P)H-quinone oxidoreductase subunit H, chloroplastic OS=Spinacia oleracea OX=3562 GN=ndhH PE=3 SV=1	#N/A
Delaware	de_r_ecc_3161	13560	gene					836	2990	-	de_r000181	#N/A	#N/A	sp|O24496|GLO2C_ARATH Hydroxyacylglutathione hydrolase cytoplasmic OS=Arabidopsis thaliana OX=3702 GN=GLX2-2 PE=1 SV=2	#N/A
Delaware	de_r_ecc_3161	13560	gene					8904	9566	-	de_r000182	#N/A	#N/A	sp|Q6P963|GLO2_DANRE Hydroxyacylglutathione hydrolase, mitochondrial OS=Danio rerio OX=7955 GN=hagh PE=2 SV=2	#N/A
Delaware	de_r_ecc_3165	9189	gene					550	4758	-	de_r000455	PF04437	RINT-1 / TIP-1 family	sp|Q9STU3|MAG2_ARATH RINT1-like protein MAG2 OS=Arabidopsis thaliana OX=3702 GN=MAG2 PE=1 SV=1	#N/A
Delaware	de_r_ecc_3170	4050	gene					2842	3576	+	de_r000884	PF00327	Ribosomal protein L30p/L7e	sp|P60040|RL72_ARATH 60S ribosomal protein L7-2 OS=Arabidopsis thaliana OX=3702 GN=RPL7B PE=1 SV=1	#N/A
Delaware	de_r_ecc_3171	5761	gene					48	2530	-	de_r000760	PF00571	CBS domain	sp|Q9LF97|Y3295_ARATH CBS domain-containing protein CBSCBSPB3 OS=Arabidopsis thaliana OX=3702 GN=CBSCBSPB3 PE=1 SV=1	#N/A
Delaware	de_r_ecc_3173	9060	gene					2380	4415	-	de_r000465	PF04193	PQ loop repeat	#N/A	#N/A
Delaware	de_r_ecc_3177	6800	gene					3814	6671	+	de_r000670	PF00069	Protein kinase domain	sp|Q06850|CDPK1_ARATH Calcium-dependent protein kinase 1 OS=Arabidopsis thaliana OX=3702 GN=CPK1 PE=1 SV=1	#N/A
Delaware	de_r_ecc_3180	5760	tRNA	4481	4553	Ser	GCT
Delaware	de_r_ecc_3182	3666	tRNA	1397	1468	Thr	TGT
Delaware	de_r_ecc_3187	4081	gene					1478	2161	-	de_r000883	PF01058	NADH ubiquinone oxidoreductase, 20 Kd subunit	sp|Q9M3M0|NDHK_SPIOL NAD(P)H-quinone oxidoreductase subunit K, chloroplastic OS=Spinacia oleracea OX=3562 GN=ndhK PE=3 SV=3	#N/A
Delaware	de_r_ecc_3187	4081	tRNA	86	158	Phe	GAA
Delaware	de_r_ecc_3192	4650	tRNA	711	802	Ser	TGA
Delaware	de_r_ecc_3192	4650	tRNA	3992	4076	Ala	CGC
Delaware	de_r_ecc_3192	4650	tRNA	4404	4334	Gly	GCC
Delaware	de_r_ecc_3196	5880	gene					4746	5240	-	de_r000749	#N/A	#N/A	#N/A	#N/A
Delaware	de_r_ecc_3197	6690	gene					187	5897	-	de_r000679	PF05834	Lycopene cyclase protein	sp|Q38932|LCYE_ARATH Lycopene epsilon cyclase, chloroplastic OS=Arabidopsis thaliana OX=3702 GN=LUT2 PE=1 SV=2	#N/A
Delaware	de_r_ecc_3199	16290	gene					1772	7711	-	de_r000066	PF00225	Kinesin motor domain	sp|F4IBQ9|KN14Q_ARATH Kinesin-like protein KIN-14Q OS=Arabidopsis thaliana OX=3702 GN=KIN14Q PE=3 SV=1	#N/A
Delaware	de_r_ecc_3199	16290	gene					14932	15903	-	de_r000067	PF03732	Retrotransposon gag protein	#N/A	AP_R.00g000470
Delaware	de_r_ecc_3200	3000	tRNA	2326	2396	Gly	GCC
Delaware	de_r_ecc_3200	3000	tRNA	2739	2655	Ala	CGC
Delaware	de_r_ecc_3200	3000	tRNA	1400	1309	Ser	TGA
Delaware	de_r_ecc_3201	2970	tRNA	208	278	Gly	GCC
Delaware	de_r_ecc_3201	2970	tRNA	2253	2162	Ser	TGA
Delaware	de_r_ecc_3201	2970	tRNA	620	536	Ala	CGC
Delaware	de_r_ecc_3208	9870	tRNA	9034	8953	Ser	GCT
Delaware	de_r_ecc_321	2167	tRNA	432	503	Asn	GTT
Delaware	de_r_ecc_321	2167	tRNA	1113	1040	Arg	ACG
Delaware	de_r_ecc_3210	5805	gene					1156	5402	+	de_r000756	PF01496	V-type ATPase 116kDa subunit family	sp|Q9SJT7|VHAA2_ARATH V-type proton ATPase subunit a2 OS=Arabidopsis thaliana OX=3702 GN=VHA-a2 PE=1 SV=1	#N/A
Delaware	de_r_ecc_3214	5549	tRNA	4481	4399	Asp	ATC
Delaware	de_r_ecc_3215	15660	gene					4431	12627	+	de_r000090	#N/A	#N/A	sp|Q8VYF9|SRGT1_ARATH Peptidyl serine alpha-galactosyltransferase OS=Arabidopsis thaliana OX=3702 GN=SERGT1 PE=2 SV=1	#N/A
Delaware	de_r_ecc_3216	8790	gene					2555	5353	+	de_r000493	PF14111	Domain of unknown function (DUF4283)	#N/A	AP_R.00g000460
Delaware	de_r_ecc_3218	5662	gene					2106	3715	-	de_r000768	PF13839	GDSL/SGNH-like Acyl-Esterase family found in Pmr5 and Cas1p	sp|Q9ZV89|TBL42_ARATH Protein trichome birefringence-like 42 OS=Arabidopsis thaliana OX=3702 GN=TBL42 PE=3 SV=1	#N/A
Delaware	de_r_ecc_3218	5662	tRNA	3131	3059	Ile	TAT
Delaware	de_r_ecc_3219	9900	gene					7983	9506	+	de_r000393	PF00006	ATP synthase alpha/beta family, nucleotide-binding domain	sp|P06450|ATPA_SPIOL ATP synthase subunit alpha, chloroplastic OS=Spinacia oleracea OX=3562 GN=atpA PE=1 SV=1	#N/A
Delaware	de_r_ecc_3219	9900	tRNA	6250	6338	Thr	CGT
Delaware	de_r_ecc_3219	9900	tRNA	9672	9601	Arg	TCT
Delaware	de_r_ecc_3219	9900	tRNA	5606	5519	Ser	GCT
Delaware	de_r_ecc_3219	9900	tRNA	4286	4215	Gln	TTG
Delaware	de_r_ecc_322	4354	gene					2	1326	+	de_r000868	PF00573	Ribosomal protein L4/L1 family	sp|Q9SF40|RL4A_ARATH 60S ribosomal protein L4-1 OS=Arabidopsis thaliana OX=3702 GN=RPL4A PE=1 SV=1	#N/A
Delaware	de_r_ecc_3221	4449	tRNA	3185	3262	Leu	CAA
Delaware	de_r_ecc_3223	4896	gene					4324	4497	-	de_r000837	#N/A	#N/A	sp|P93847|RL10_SOLME 60S ribosomal protein L10 OS=Solanum melongena OX=4111 GN=RPL10 PE=2 SV=1	#N/A
Delaware	de_r_ecc_3237	6234	gene					1358	4796	-	de_r000718	PF03893	Lipase 3 N-terminal region	sp|Q9Y4D2|DGLA_HUMAN Diacylglycerol lipase-alpha OS=Homo sapiens OX=9606 GN=DAGLA PE=1 SV=3	#N/A
Delaware	de_r_ecc_3238	6752	gene					3940	5953	+	de_r000675	PF05019	Coenzyme Q (ubiquinone) biosynthesis protein Coq4	sp|Q9ZPR0|COQ4_ARATH Ubiquinone biosynthesis protein COQ4 homolog, mitochondrial OS=Arabidopsis thaliana OX=3702 GN=At2g03690 PE=2 SV=1	#N/A
Delaware	de_r_ecc_3242	13660	gene					4105	7552	-	de_r000177	PF07714	Protein tyrosine and serine/threonine kinase	sp|Q8GZ99|HPCA1_ARATH Leucine-rich repeat receptor protein kinase HPCA1 OS=Arabidopsis thaliana OX=3702 GN=HPCA1 PE=1 SV=1	#N/A
Delaware	de_r_ecc_3242	13660	gene					8682	9442	-	de_r000178	#N/A	#N/A	sp|Q9LT96|Y5977_ARATH Probable leucine-rich repeat receptor-like protein kinase At5g49770 OS=Arabidopsis thaliana OX=3702 GN=At5g49770 PE=1 SV=1	#N/A
Delaware	de_r_ecc_3242	13660	tRNA	5815	5732	Glu	TTC
Delaware	de_r_ecc_3247	11160	gene					78	976	-	de_r000303	PF02544	3-oxo-5-alpha-steroid 4-dehydrogenase	sp|Q9M2U2|TECR_ARATH Very-long-chain enoyl-CoA reductase OS=Arabidopsis thaliana OX=3702 GN=ECR PE=1 SV=1	#N/A
Delaware	de_r_ecc_3247	11160	gene					5927	7122	-	de_r000304	PF18131	KN17 SH3-like C-terminal domain	sp|Q9ZVU5|KIN17_ARATH KIN17-like protein OS=Arabidopsis thaliana OX=3702 GN=KIN17 PE=1 SV=1	#N/A
Delaware	de_r_ecc_3248	6840	gene					1694	2193	-	de_r000667	PF00009	Elongation factor Tu GTP binding domain	sp|Q9HGI8|ERF3_KLULA Eukaryotic peptide chain release factor GTP-binding subunit OS=Kluyveromyces lactis (strain ATCC 8585 / CBS 2359 / DSM 70799 / NBRC 1267 / NRRL Y-1140 / WM37) OX=284590 GN=SUP35 PE=3 SV=1	#N/A
Delaware	de_r_ecc_3250	10470	gene					6271	8130	+	de_r000350	PF13202	EF hand	sp|B3LF48|EHD2_ARATH EH domain-containing protein 2 OS=Arabidopsis thaliana OX=3702 GN=EHD2 PE=1 SV=1	#N/A
Delaware	de_r_ecc_3255	7219	gene					952	3510	+	de_r000630	PF03124	EXS family	sp|Q6R8G0|PHO1A_ARATH Phosphate transporter PHO1 homolog 10 OS=Arabidopsis thaliana OX=3702 GN=PHO1-H10 PE=2 SV=1	#N/A
Delaware	de_r_ecc_3259	4742	gene					410	3891	-	de_r000851	PF00225	Kinesin motor domain	sp|A0A068FIK2|KN4A_GOSHI Kinesin-like protein KIN-4A OS=Gossypium hirsutum OX=3635 GN=KIN4A PE=2 SV=1	#N/A
Delaware	de_r_ecc_3270	4200	gene					2772	4177	-	de_r000878	PF08423	Rad51	sp|Q40134|RAD51_SOLLC DNA repair protein RAD51 homolog OS=Solanum lycopersicum OX=4081 GN=RAD51 PE=2 SV=1	#N/A
Delaware	de_r_ecc_3272	9865	gene					7550	8866	+	de_r000397	PF00581	Rhodanese-like domain	sp|Q38853|STR15_ARATH Rhodanese-like domain-containing protein 15, chloroplastic OS=Arabidopsis thaliana OX=3702 GN=STR15 PE=2 SV=1	#N/A
Delaware	de_r_ecc_3272	9865	gene					2795	3593	-	de_r000396	PF00612	IQ calmodulin-binding motif	sp|Q9SD11|IQD20_ARATH Protein IQ-DOMAIN 20 OS=Arabidopsis thaliana OX=3702 GN=IQD20 PE=1 SV=1	#N/A
Delaware	de_r_ecc_3277	6060	gene					99	4887	-	de_r000735	PF13855	Leucine rich repeat	sp|Q9ZQQ7|Y2144_ARATH Putative leucine-rich repeat receptor-like serine/threonine-protein kinase At2g14440 OS=Arabidopsis thaliana OX=3702 GN=At2g14440 PE=3 SV=1	#N/A
Delaware	de_r_ecc_3279	6690	gene					161	5010	-	de_r000678	PF00069	Protein kinase domain	sp|F4JY37|RUK_ARATH Serine/threonine-protein kinase RUNKEL OS=Arabidopsis thaliana OX=3702 GN=RUK PE=1 SV=1	#N/A
Delaware	de_r_ecc_328	6540	tRNA	28	101	Arg	ACG
Delaware	de_r_ecc_328	6540	tRNA	709	638	Asn	GTT
Delaware	de_r_ecc_3280	4830	gene					138	1652	+	de_r000845	#N/A	#N/A	sp|B0F9L4|GOGC6_ARATH Golgin candidate 6 OS=Arabidopsis thaliana OX=3702 GN=GC6 PE=1 SV=2	#N/A
Delaware	de_r_ecc_3284	13127	gene					4704	6418	+	de_r000194	PF00071	Ras family	sp|P92963|RAB1C_ARATH Ras-related protein RABB1c OS=Arabidopsis thaliana OX=3702 GN=RABB1C PE=1 SV=1	#N/A
Delaware	de_r_ecc_3284	13127	gene					10817	13127	+	de_r000196	PF00091	Tubulin/FtsZ family, GTPase domain	sp|Q9LXJ0|FTZ22_ARATH Cell division protein FtsZ homolog 2-2, chloroplastic OS=Arabidopsis thaliana OX=3702 GN=FTSZ2-2 PE=1 SV=1	#N/A
Delaware	de_r_ecc_3284	13127	gene					728	1013	+	de_r000193	#N/A	#N/A	sp|Q9LXJ0|FTZ22_ARATH Cell division protein FtsZ homolog 2-2, chloroplastic OS=Arabidopsis thaliana OX=3702 GN=FTSZ2-2 PE=1 SV=1	#N/A
Delaware	de_r_ecc_3284	13127	gene					8813	9117	+	de_r000195	#N/A	#N/A	#N/A	#N/A
Delaware	de_r_ecc_3290	13800	tRNA	1771	1699	Val	CAC
Delaware	de_r_ecc_3293	3293	gene					438	1730	-	de_r000917	PF01535	PPR repeat	sp|Q9LVD3|PP434_ARATH Pentatricopeptide repeat-containing protein At5g57250, mitochondrial OS=Arabidopsis thaliana OX=3702 GN=At5g57250 PE=2 SV=2	#N/A
Delaware	de_r_ecc_3294	11970	gene					3534	5043	+	de_r000257	PF01575	MaoC like domain	sp|P86397|HTD2_HUMAN Hydroxyacyl-thioester dehydratase type 2, mitochondrial OS=Homo sapiens OX=9606 GN=HTD2 PE=1 SV=1	#N/A
Delaware	de_r_ecc_3300	12978	gene					8153	9678	-	de_r000210	PF02874	ATP synthase alpha/beta family, beta-barrel domain	sp|P06450|ATPA_SPIOL ATP synthase subunit alpha, chloroplastic OS=Spinacia oleracea OX=3562 GN=atpA PE=1 SV=1	#N/A
Delaware	de_r_ecc_3300	12978	tRNA	7072	7160	Thr	CGT
Delaware	de_r_ecc_3300	12978	tRNA	7987	8058	Arg	TCT
Delaware	de_r_ecc_3300	12978	tRNA	6428	6341	Ser	GCT
Delaware	de_r_ecc_3300	12978	tRNA	5102	5031	Gln	TTG
Delaware	de_r_ecc_3301	3344	gene					867	2944	-	de_r000916	PF07714	Protein tyrosine and serine/threonine kinase	sp|Q944A7|BSK1_ARATH Serine/threonine-protein kinase BSK1 OS=Arabidopsis thaliana OX=3702 GN=BSK1 PE=1 SV=1	#N/A
Delaware	de_r_ecc_3302	12761	gene					524	8444	-	de_r000219	PF13417	Glutathione S-transferase, N-terminal domain	#N/A	#N/A
Delaware	de_r_ecc_3323	5550	gene					10	501	-	de_r000778	PF01956	Integral membrane protein EMC3/TMCO1-like	sp|Q6DGW9|TMCO1_DANRE Calcium load-activated calcium channel OS=Danio rerio OX=7955 GN=tmco1 PE=2 SV=1	#N/A
Delaware	de_r_ecc_3324	9482	gene					2288	6427	+	de_r000428	PF13419	Haloacid dehalogenase-like hydrolase	sp|Q84MD8|FHYRK_ARATH Bifunctional riboflavin kinase/FMN phosphatase OS=Arabidopsis thaliana OX=3702 GN=FHY PE=1 SV=1	#N/A
Delaware	de_r_ecc_3327	5758	tRNA	4798	4869	Thr	CGT
Delaware	de_r_ecc_3328	7951	gene					1554	2832	+	de_r000561	PF05903	PPPDE putative peptidase domain	sp|Q93VG8|PPDEX_ARATH DeSI-like protein At4g17486 OS=Arabidopsis thaliana OX=3702 GN=At4g17486 PE=2 SV=1	#N/A
Delaware	de_r_ecc_3340	4512	gene					2322	3303	-	de_r000858	#N/A	#N/A	#N/A	#N/A
Delaware	de_r_ecc_3341	12210	gene					4479	7912	+	de_r000243	PF01529	DHHC palmitoyltransferase	sp|Q3EBC2|ZDHC5_ARATH Probable protein S-acyltransferase 17 OS=Arabidopsis thaliana OX=3702 GN=PAT17 PE=2 SV=1	#N/A
Delaware	de_r_ecc_3341	12210	gene					161	1416	+	de_r000242	#N/A	#N/A	#N/A	#N/A
Delaware	de_r_ecc_3342	11270	gene					4166	8763	+	de_r000288	PF00069	Protein kinase domain	sp|Q65XV8|RK176_ORYSJ Receptor-like cytoplasmic kinase 176 OS=Oryza sativa subsp. japonica OX=39947 GN=RLCK176 PE=1 SV=1	#N/A
Delaware	de_r_ecc_3345	8730	gene					2383	7844	-	de_r000496	PF04997	RNA polymerase Rpb1, domain 1	sp|F4JXF9|NRPC1_ARATH DNA-directed RNA polymerase III subunit 1 OS=Arabidopsis thaliana OX=3702 GN=NRPC1 PE=2 SV=1	#N/A
Delaware	de_r_ecc_3346	8903	gene					2179	3996	+	de_r000479	PF01486	K-box region	sp|Q8LLR2|MADS2_VITVI Agamous-like MADS-box protein MADS2 OS=Vitis vinifera OX=29760 GN=MADS2 PE=2 SV=2	#N/A
Delaware	de_r_ecc_3350	3765	gene					1091	3461	-	de_r000897	#N/A	#N/A	#N/A	#N/A
Delaware	de_r_ecc_3355	14520	gene					1170	1549	+	de_r000138	PF00428	60s Acidic ribosomal protein	sp|Q9LXM8|RLA24_ARATH 60S acidic ribosomal protein P2-4 OS=Arabidopsis thaliana OX=3702 GN=RPP2D PE=3 SV=1	#N/A
Delaware	de_r_ecc_3356	8998	gene					4602	6125	+	de_r000473	PF00006	ATP synthase alpha/beta family, nucleotide-binding domain	sp|P06450|ATPA_SPIOL ATP synthase subunit alpha, chloroplastic OS=Spinacia oleracea OX=3562 GN=atpA PE=1 SV=1	#N/A
Delaware	de_r_ecc_3356	8998	tRNA	7852	7939	Ser	GCT
Delaware	de_r_ecc_3356	8998	tRNA	7207	7119	Thr	CGT
Delaware	de_r_ecc_3356	8998	tRNA	6291	6220	Arg	TCT
Delaware	de_r_ecc_3360	6376	gene					1298	5240	+	de_r000698	#N/A	#N/A	sp|Q9CAZ7|SSL5_ARATH Protein STRICTOSIDINE SYNTHASE-LIKE 5 OS=Arabidopsis thaliana OX=3702 GN=SSL5 PE=2 SV=1	#N/A
Delaware	de_r_ecc_3367	7898	gene					3	1563	+	de_r000566	#N/A	#N/A	sp|Q0E2P1|2ABB_ORYSJ Serine/threonine protein phosphatase 2A 55 kDa regulatory subunit B beta isoform OS=Oryza sativa subsp. japonica OX=39947 GN=Os02g0224200 PE=2 SV=1	#N/A
Delaware	de_r_ecc_3367	7898	gene					3103	3982	+	de_r000567	#N/A	#N/A	sp|Q0E2P1|2ABB_ORYSJ Serine/threonine protein phosphatase 2A 55 kDa regulatory subunit B beta isoform OS=Oryza sativa subsp. japonica OX=39947 GN=Os02g0224200 PE=2 SV=1	#N/A
Delaware	de_r_ecc_3367	7898	gene					4443	7640	+	de_r000568	#N/A	#N/A	sp|Q38821|2ABA_ARATH Serine/threonine protein phosphatase 2A 55 kDa regulatory subunit B alpha isoform OS=Arabidopsis thaliana OX=3702 GN=PP2AB1 PE=1 SV=2	#N/A
Delaware	de_r_ecc_3368	1170	tRNA	558	630	Thr	TGT
Delaware	de_r_ecc_3369	1170	tRNA	216	288	Thr	TGT
Delaware	de_r_ecc_3378	16170	gene					4532	6764	+	de_r000072	PF01247	Ribosomal protein L35Ae	sp|Q9C912|R35A3_ARATH 60S ribosomal protein L35a-3 OS=Arabidopsis thaliana OX=3702 GN=RPL35AC PE=3 SV=1	#N/A
Delaware	de_r_ecc_3378	16170	gene					8006	12151	-	de_r000073	#N/A	#N/A	sp|Q1H5E9|PRDA1_ARATH Protein PEP-RELATED DEVELOPMENT ARRESTED 1, chloroplastic OS=Arabidopsis thaliana OX=3702 GN=PRDA1 PE=1 SV=1	#N/A
Delaware	de_r_ecc_3378	16170	tRNA	12442	12514	Asn	GTT
Delaware	de_r_ecc_3378	16170	tRNA	12313	12242	Lys	TTT
Delaware	de_r_ecc_3400	9561	gene					4159	5190	-	de_r000422	PF01288	7,8-dihydro-6-hydroxymethylpterin-pyrophosphokinase (HPPK)	sp|O04862|FOLM_PEA Folate synthesis bifunctional protein, mitochondrial OS=Pisum sativum OX=3888 GN=MitHPPK/DHPS PE=1 SV=1	#N/A
Delaware	de_r_ecc_3401	6416	gene					2417	3376	+	de_r000695	PF00067	Cytochrome P450	sp|Q9STK8|C71AP_ARATH Cytochrome P450 71A25 OS=Arabidopsis thaliana OX=3702 GN=CYP71A25 PE=2 SV=1	#N/A
Delaware	de_r_ecc_3404	11520	gene					7724	8157	-	de_r000274	#N/A	#N/A	sp|F4J1Q9|AVT1I_ARATH Amino acid transporter AVT1I OS=Arabidopsis thaliana OX=3702 GN=AVT1I PE=3 SV=1	#N/A
Delaware	de_r_ecc_3406	8190	tRNA	5800	5727	Asp	GTC
Delaware	de_r_ecc_3407	17914	tRNA	633	705	Arg	CCT
Delaware	de_r_ecc_3409	5508	gene					3895	5080	-	de_r000784	PF00107	Zinc-binding dehydrogenase	sp|Q9FJ95|DHSO_ARATH Sorbitol dehydrogenase OS=Arabidopsis thaliana OX=3702 GN=SDH PE=1 SV=1	#N/A
Delaware	de_r_ecc_3409	5508	gene					325	2430	-	de_r000783	PF13041	PPR repeat family	sp|P93005|PP181_ARATH Pentatricopeptide repeat-containing protein At2g33680 OS=Arabidopsis thaliana OX=3702 GN=PCMP-E19 PE=3 SV=1	#N/A
Delaware	de_r_ecc_3417	12110	gene					2417	9863	+	de_r000247	#N/A	#N/A	#N/A	#N/A
Delaware	de_r_ecc_3418	12330	gene					6005	8044	+	de_r000237	PF00790	VHS domain	sp|Q8L860|TOL9_ARATH TOM1-like protein 9 OS=Arabidopsis thaliana OX=3702 GN=TOL9 PE=1 SV=1	#N/A
Delaware	de_r_ecc_3418	12330	gene					10177	12174	+	de_r000238	PF03127	GAT domain	sp|Q8L860|TOL9_ARATH TOM1-like protein 9 OS=Arabidopsis thaliana OX=3702 GN=TOL9 PE=1 SV=1	#N/A
Delaware	de_r_ecc_3418	12330	tRNA	4717	4796	Asn	ATT
Delaware	de_r_ecc_3432	4220	gene					1063	4020	-	de_r000877	PF13639	Ring finger domain	sp|Q8GT75|NIP1_ARATH NEP1-interacting protein 1 OS=Arabidopsis thaliana OX=3702 GN=NIP1 PE=1 SV=2	#N/A
Delaware	de_r_ecc_344	10530	gene					2518	8263	+	de_r000348	PF16450	Proteasomal ATPase OB C-terminal domain	sp|Q9SEI4|PRS6B_ARATH 26S proteasome regulatory subunit 6B homolog OS=Arabidopsis thaliana OX=3702 GN=RPT3 PE=1 SV=1	#N/A
Delaware	de_r_ecc_3442	7320	tRNA	7044	6971	Gly	TCC
Delaware	de_r_ecc_3445	7500	gene					6317	6885	-	de_r000610	PF01370	NAD dependent epimerase/dehydratase family	sp|A0A059TC02|CCR1_PETHY Cinnamoyl-CoA reductase 1 OS=Petunia hybrida OX=4102 GN=CCR1 PE=1 SV=1	#N/A
Delaware	de_r_ecc_3445	7500	gene					5227	6022	-	de_r000609	#N/A	#N/A	sp|P51110|DFRA_VITVI Dihydroflavonol 4-reductase OS=Vitis vinifera OX=29760 GN=DFR PE=1 SV=1	#N/A
Delaware	de_r_ecc_3455	12780	gene					1541	4227	+	de_r000218	#N/A	#N/A	sp|A9LNK9|CPSF_ARATH 30-kDa cleavage and polyadenylation specificity factor 30 OS=Arabidopsis thaliana OX=3702 GN=CPSF30 PE=1 SV=1	#N/A
Delaware	de_r_ecc_3456	14730	tRNA	11664	11747	Leu	CAA
Delaware	de_r_ecc_3465	3570	tRNA	2212	2285	Gln	TTG
Delaware	de_r_ecc_3466	3570	tRNA	531	604	Gln	TTG
Delaware	de_r_ecc_3468	11379	gene					3061	5905	-	de_r000280	PF03638	Tesmin/TSO1-like CXC domain, cysteine-rich domain	sp|Q9SZD1|TCX5_ARATH Protein tesmin/TSO1-like CXC 5 OS=Arabidopsis thaliana OX=3702 GN=TCX5 PE=1 SV=1	#N/A
Delaware	de_r_ecc_3469	16380	tRNA	3746	3665	Ser	TGA
Delaware	de_r_ecc_3473	19975	tRNA	2020	2093	Ser	TGA
Delaware	de_r_ecc_3473	19975	tRNA	4117	4045	Leu	TAA
Delaware	de_r_ecc_3486	14163	gene					11496	12027	+	de_r000159	#N/A	#N/A	#N/A	#N/A
Delaware	de_r_ecc_3487	21510	gene					10224	12189	-	de_r000006	PF00121	Triosephosphate isomerase	sp|P48496|TPIC_SPIOL Triosephosphate isomerase, chloroplastic OS=Spinacia oleracea OX=3562 GN=TPIP1 PE=1 SV=1	#N/A
Delaware	de_r_ecc_3488	11820	tRNA	6925	6997	Ser	GCT
Delaware	de_r_ecc_3489	11719	tRNA	10470	10542	Thr	TGT
Delaware	de_r_ecc_3493	4440	gene					2491	3698	-	de_r000861	PF03547	Membrane transport protein	sp|Q9S7Z8|PIN3_ARATH Auxin efflux carrier component 3 OS=Arabidopsis thaliana OX=3702 GN=PIN3 PE=1 SV=1	#N/A
Delaware	de_r_ecc_3495	1648	tRNA	1375	1302	Arg	ACG
Delaware	de_r_ecc_3496	1650	tRNA	1164	1091	Arg	ACG
Delaware	de_r_ecc_35	12960	gene					10525	11238	+	de_r000211	#N/A	#N/A	sp|F4J7S8|SFH9_ARATH Phosphatidylinositol/phosphatidylcholine transfer protein SFH9 OS=Arabidopsis thaliana OX=3702 GN=SFH9 PE=2 SV=1	#N/A
Delaware	de_r_ecc_3502	5280	gene					372	5199	+	de_r000802	PF01237	Oxysterol-binding protein	sp|Q8L751|ORP1C_ARATH Oxysterol-binding protein-related protein 1C OS=Arabidopsis thaliana OX=3702 GN=ORP1C PE=2 SV=1	#N/A
Delaware	de_r_ecc_3512	7980	tRNA	5867	5798	Leu	GAG
Delaware	de_r_ecc_3512	7980	tRNA	5031	4959	Thr	TGT
Delaware	de_r_ecc_3513	11280	gene					2784	3014	+	de_r000286	PF00004	ATPase family associated with various cellular activities (AAA)	sp|Q8CDM1|ATAD2_MOUSE ATPase family AAA domain-containing protein 2 OS=Mus musculus OX=10090 GN=Atad2 PE=1 SV=1	#N/A
Delaware	de_r_ecc_3513	11280	gene					3097	7827	+	de_r000287	PF00004	ATPase family associated with various cellular activities (AAA)	sp|P40340|TBP7_YEAST Tat-binding homolog 7 OS=Saccharomyces cerevisiae (strain ATCC 204508 / S288c) OX=559292 GN=YTA7 PE=1 SV=2	#N/A
Delaware	de_r_ecc_3513	11280	gene					1332	2779	+	de_r000285	PF13771	PHD-like zinc-binding domain	sp|F4I443|BARD1_ARATH BRCA1-associated RING domain protein 1 OS=Arabidopsis thaliana OX=3702 GN=BARD1 PE=1 SV=1	#N/A
Delaware	de_r_ecc_3515	9210	gene					643	822	-	de_r000452	PF02291	Transcription initiation factor IID, 31kD subunit	sp|Q9SYH2|TAF9_ARATH Transcription initiation factor TFIID subunit 9 OS=Arabidopsis thaliana OX=3702 GN=TAF9 PE=1 SV=1	#N/A
Delaware	de_r_ecc_3516	12707	gene					3273	3973	+	de_r000222	PF03031	NLI interacting factor-like phosphatase	sp|Q54GB2|CTSL2_DICDI CTD small phosphatase-like protein 2 OS=Dictyostelium discoideum OX=44689 GN=ctdspl2 PE=3 SV=1	#N/A
Delaware	de_r_ecc_352	6863	gene					2189	2644	-	de_r000664	PF16913	Purine nucleobase transmembrane transport	sp|Q9FZ96|PUP1_ARATH Purine permease 1 OS=Arabidopsis thaliana OX=3702 GN=PUP1 PE=1 SV=1	#N/A
Delaware	de_r_ecc_3524	7470	gene					745	2136	-	de_r000612	PF16312	Coiled-coil region of Oberon	sp|Q9LUB7|OBE2_ARATH Protein OBERON 2 OS=Arabidopsis thaliana OX=3702 GN=OBE2 PE=1 SV=1	#N/A
Delaware	de_r_ecc_3533	990	gene					2	415	+	de_r000966	PF02538	Hydantoinase B/oxoprolinase	sp|Q9FIZ7|OPLA_ARATH 5-oxoprolinase OS=Arabidopsis thaliana OX=3702 GN=OXP1 PE=1 SV=1	#N/A
Delaware	de_r_ecc_3533	990	gene					458	985	+	de_r000967	PF02538	Hydantoinase B/oxoprolinase	sp|Q9FIZ7|OPLA_ARATH 5-oxoprolinase OS=Arabidopsis thaliana OX=3702 GN=OXP1 PE=1 SV=1	#N/A
Delaware	de_r_ecc_3544	10470	gene					5038	7782	-	de_r000351	#N/A	#N/A	#N/A	#N/A
Delaware	de_r_ecc_3547	12151	gene					3165	6398	-	de_r000245	PF01238	Phosphomannose isomerase type I	sp|Q9FZH5|MPI2_ARATH Mannose-6-phosphate isomerase 2 OS=Arabidopsis thaliana OX=3702 GN=PMI2 PE=1 SV=1	#N/A
Delaware	de_r_ecc_3547	12151	gene					1	755	+	de_r000244	PF01251	Ribosomal protein S7e	sp|Q9XET4|RS7_SECCE 40S ribosomal protein S7 OS=Secale cereale OX=4550 GN=RPS7 PE=2 SV=1	#N/A
Delaware	de_r_ecc_3554	10213	gene					210	2533	-	de_r000372	PF00069	Protein kinase domain	sp|Q852L0|HD16N_ORYSJ Casein kinase 1-like protein HD16 OS=Oryza sativa subsp. japonica OX=39947 GN=HD16 PE=1 SV=1	#N/A
Delaware	de_r_ecc_3554	10213	gene					2801	5587	-	de_r000373	#N/A	#N/A	sp|A0A1D6KL43|PSA2_MAIZE Protein PHOTOSYSTEM I ASSEMBLY 2, chloroplastic OS=Zea mays OX=4577 GN=PSA2 PE=2 SV=1	#N/A
Delaware	de_r_ecc_3554	10213	gene					8143	9028	-	de_r000374	#N/A	#N/A	sp|Q852L0|HD16N_ORYSJ Casein kinase 1-like protein HD16 OS=Oryza sativa subsp. japonica OX=39947 GN=HD16 PE=1 SV=1	#N/A
Delaware	de_r_ecc_3554	10213	gene					9838	10193	-	de_r000375	#N/A	#N/A	sp|Q852L0|HD16N_ORYSJ Casein kinase 1-like protein HD16 OS=Oryza sativa subsp. japonica OX=39947 GN=HD16 PE=1 SV=1	#N/A
Delaware	de_r_ecc_3554	10213	tRNA	4975	5048	Thr	AGT
Delaware	de_r_ecc_3559	15306	gene					6345	7212	-	de_r000106	PF01095	Pectinesterase	sp|Q9ZQA3|PME15_ARATH Probable pectinesterase 15 OS=Arabidopsis thaliana OX=3702 GN=PME15 PE=2 SV=1	#N/A
Delaware	de_r_ecc_3559	15306	gene					10119	11417	-	de_r000107	PF01233	Myristoyl-CoA:protein N-myristoyltransferase, N-terminal domain	sp|Q9LTR9|NMT1_ARATH Glycylpeptide N-tetradecanoyltransferase 1 OS=Arabidopsis thaliana OX=3702 GN=NMT1 PE=1 SV=2	#N/A
Delaware	de_r_ecc_356	18150	gene					3054	3587	+	de_r000031	PF00069	Protein kinase domain	sp|A2YBX5|G11A_ORYSI Protein kinase G11A OS=Oryza sativa subsp. indica OX=39946 GN=OsI_021818 PE=2 SV=1	#N/A
Delaware	de_r_ecc_356	18150	gene					3592	3897	+	de_r000032	#N/A	#N/A	sp|Q05999|D6KL3_ARATH Serine/threonine-protein kinase D6PKL3 OS=Arabidopsis thaliana OX=3702 GN=D6PKL3 PE=1 SV=1	#N/A
Delaware	de_r_ecc_356	18150	tRNA	4467	4381	Leu	TAA
Delaware	de_r_ecc_3562	7648	tRNA	7447	7368	Asp	GTC
Delaware	de_r_ecc_3563	16221	gene					6362	6737	-	de_r000070	PF07019	Rab5-interacting protein (Rab5ip)	sp|Q1ZXH4|EMC6_DICDI ER membrane protein complex subunit 6 OS=Dictyostelium discoideum OX=44689 GN=emc6 PE=3 SV=1	#N/A
Delaware	de_r_ecc_3563	16221	gene					10472	10771	-	de_r000071	#N/A	#N/A	#N/A	#N/A
Delaware	de_r_ecc_3571	4085	gene					1065	2726	+	de_r000882	PF01699	Sodium/calcium exchanger protein	sp|B8K1V7|MHX_ARAHH Magnesium/proton exchanger OS=Arabidopsis halleri subsp. halleri OX=81971 GN=MHX PE=1 SV=1	#N/A
Delaware	de_r_ecc_3571	4085	tRNA	1772	1843	Val	GAC
Delaware	de_r_ecc_3572	4413	gene					3591	4410	-	de_r000864	PF00346	Respiratory-chain NADH dehydrogenase, 49 Kd subunit	sp|Q9M3I5|NDHH_SPIOL NAD(P)H-quinone oxidoreductase subunit H, chloroplastic OS=Spinacia oleracea OX=3562 GN=ndhH PE=3 SV=1	#N/A
Delaware	de_r_ecc_3572	4413	gene					213	296	-	de_r000863	#N/A	#N/A	sp|A1E9Y0|NDHH_SORBI NAD(P)H-quinone oxidoreductase subunit H, chloroplastic OS=Sorghum bicolor OX=4558 GN=ndhH PE=3 SV=1	#N/A
Delaware	de_r_ecc_3574	8588	gene					4195	4437	+	de_r000507	#N/A	#N/A	sp|Q9HDN1|H3_MORAP Histone H3 OS=Mortierella alpina OX=64518 GN=H3.1 PE=3 SV=3	#N/A
Delaware	de_r_ecc_3575	14836	gene					10370	10761	-	de_r000130	PF13516	Leucine Rich repeat	sp|A6NM36|LRC30_HUMAN Leucine-rich repeat-containing protein 30 OS=Homo sapiens OX=9606 GN=LRRC30 PE=4 SV=1	#N/A
Delaware	de_r_ecc_3575	14836	gene					3233	9554	-	de_r000129	PF14381	Ethylene-responsive protein kinase Le-CTR1	sp|Q61084|M3K3_MOUSE Mitogen-activated protein kinase kinase kinase 3 OS=Mus musculus OX=10090 GN=Map3k3 PE=1 SV=1	#N/A
Delaware	de_r_ecc_3575	14836	gene					1691	2466	-	de_r000128	#N/A	#N/A	#N/A	#N/A
Delaware	de_r_ecc_3576	8520	tRNA	1226	1298	Phe	GAA
Delaware	de_r_ecc_3576	8520	tRNA	6564	6650	Ser	GGA
Delaware	de_r_ecc_3576	8520	tRNA	8118	8046	Thr	TGT
Delaware	de_r_ecc_3586	11003	tRNA	8874	8801	Gln	TTG
Delaware	de_r_ecc_3590	10195	gene					569	1339	-	de_r000377	#N/A	#N/A	#N/A	#N/A
Delaware	de_r_ecc_3590	10195	gene					4354	4934	-	de_r000378	#N/A	#N/A	#N/A	#N/A
Delaware	de_r_ecc_3590	10195	gene					6694	10155	-	de_r000379	#N/A	#N/A	sp|Q9ZSY2|DNJ15_ARATH Chaperone protein dnaJ 15 OS=Arabidopsis thaliana OX=3702 GN=ATJ15 PE=1 SV=1	#N/A
Delaware	de_r_ecc_3594	10899	tRNA	8267	8338	Met	CAT
Delaware	de_r_ecc_3594	10899	tRNA	8900	8971	Met	CAT
Delaware	de_r_ecc_3596	11984	gene					4471	9184	-	de_r000256	PF00153	Mitochondrial carrier protein	sp|K7VYZ9|COAC1_MAIZE Mitochondrial carrier protein CoAc1 OS=Zea mays OX=4577 GN=COAC1 PE=2 SV=1	#N/A
Delaware	de_r_ecc_3599	17924	gene					4303	4446	+	de_r000036	#N/A	#N/A	sp|Q9U3Z7|NH2L1_DROME NHP2-like protein 1 homolog OS=Drosophila melanogaster OX=7227 GN=hoip PE=2 SV=1	#N/A
Delaware	de_r_ecc_3601	12900	gene					9541	10457	+	de_r000214	PF00076	RNA recognition motif. (a.k.a. RRM, RBD, or RNP domain)	sp|Q39244|RU1A_ARATH U1 small nuclear ribonucleoprotein A OS=Arabidopsis thaliana OX=3702 GN=U1A PE=1 SV=1	#N/A
Delaware	de_r_ecc_3603	9180	gene					614	2734	+	de_r000457	PF08879	WRC	sp|Q6ZIK5|GRF4_ORYSJ Growth-regulating factor 4 OS=Oryza sativa subsp. japonica OX=39947 GN=GRF4 PE=1 SV=1	#N/A
Delaware	de_r_ecc_3605	11400	tRNA	6321	6394	His	GTG
Delaware	de_r_ecc_3605	11400	tRNA	11056	11127	Gln	TTG
Delaware	de_r_ecc_3607	2825	gene					1396	2152	+	de_r000934	PF03124	EXS family	sp|Q93ZF5|PHO11_ARATH Phosphate transporter PHO1 homolog 1 OS=Arabidopsis thaliana OX=3702 GN=PHO1-H1 PE=2 SV=1	#N/A
Delaware	de_r_ecc_3608	2100	gene					2	1741	-	de_r000958	PF00005	ABC transporter	sp|Q1PEH6|AB3A_ARATH ABC transporter A family member 3 OS=Arabidopsis thaliana OX=3702 GN=ABCA3 PE=2 SV=3	#N/A
Delaware	de_r_ecc_3609	2113	gene					123	2111	-	de_r000955	PF00005	ABC transporter	sp|Q9FLT8|AB12A_ARATH ABC transporter A family member 12 OS=Arabidopsis thaliana OX=3702 GN=ABCA12 PE=3 SV=1	#N/A
Delaware	de_r_ecc_3611	7169	gene					543	2809	+	de_r000638	PF00180	Isocitrate/isopropylmalate dehydrogenase	sp|Q8LFC0|IDH1_ARATH Isocitrate dehydrogenase [NAD] regulatory subunit 1, mitochondrial OS=Arabidopsis thaliana OX=3702 GN=IDH1 PE=1 SV=2	#N/A
Delaware	de_r_ecc_3611	7169	gene					3755	5993	-	de_r000639	#N/A	#N/A	#N/A	#N/A
Delaware	de_r_ecc_3613	8528	gene					4204	4603	+	de_r000512	#N/A	#N/A	sp|Q6NNL9|NOXY2_ARATH Protein NONRESPONDING TO OXYLIPINS 2, mitochondrial OS=Arabidopsis thaliana OX=3702 GN=NOXY2 PE=1 SV=2	#N/A
Delaware	de_r_ecc_3613	8528	tRNA	3108	3036	Glu	CTC
Delaware	de_r_ecc_3614	8845	gene					3082	4086	+	de_r000483	PF00346	Respiratory-chain NADH dehydrogenase, 49 Kd subunit	sp|Q9M3I5|NDHH_SPIOL NAD(P)H-quinone oxidoreductase subunit H, chloroplastic OS=Spinacia oleracea OX=3562 GN=ndhH PE=3 SV=1	#N/A
Delaware	de_r_ecc_3614	8845	tRNA	4792	4865	Arg	ACG
Delaware	de_r_ecc_3614	8845	tRNA	5474	5403	Asn	GTT
Delaware	de_r_ecc_3616	5850	gene					577	3515	-	de_r000751	PF00107	Zinc-binding dehydrogenase	sp|P93257|MTDH_MESCR Probable mannitol dehydrogenase OS=Mesembryanthemum crystallinum OX=3544 GN=ELI3 PE=2 SV=1	#N/A
Delaware	de_r_ecc_3622	14462	gene					5472	5814	-	de_r000142	PF00164	Ribosomal protein S12/S23	sp|Q0G9J5|RR12_LIRTU 30S ribosomal protein S12, chloroplastic OS=Liriodendron tulipifera OX=3415 GN=rps12-A PE=3 SV=1	#N/A
Delaware	de_r_ecc_3622	14462	tRNA	7152	7223	Val	GAC
Delaware	de_r_ecc_3625	7935	gene					289	1134	-	de_r000563	#N/A	#N/A	#N/A	#N/A
Delaware	de_r_ecc_3625	7935	gene					1166	4532	-	de_r000564	#N/A	#N/A	#N/A	#N/A
Delaware	de_r_ecc_3626	12240	tRNA	6802	6872	Ala	TGC
Delaware	de_r_ecc_3629	6565	gene					3	1312	-	de_r000689	PF01112	Asparaginase	sp|P50287|ASPGA_ARATH Isoaspartyl peptidase/L-asparaginase 1 OS=Arabidopsis thaliana OX=3702 GN=At5g08100 PE=1 SV=2	#N/A
Delaware	de_r_ecc_3629	6565	tRNA	1442	1515	Ile	AAT
Delaware	de_r_ecc_363	8172	gene					336	1227	-	de_r000542	PF06592	Protein of unknown function (DUF1138)	#N/A	#N/A
Delaware	de_r_ecc_363	8172	gene					6409	7255	-	de_r000543	#N/A	#N/A	#N/A	#N/A
Delaware	de_r_ecc_3632	5129	gene					3269	5099	-	de_r000814	PF07714	Protein tyrosine and serine/threonine kinase	sp|Q9ZQ31|STY13_ARATH Serine/threonine-protein kinase STY13 OS=Arabidopsis thaliana OX=3702 GN=STY13 PE=1 SV=2	#N/A
Delaware	de_r_ecc_3632	5129	tRNA	1301	1373	Ile	AAT
Delaware	de_r_ecc_3635	4170	tRNA	1872	1800	Asp	ATC
Delaware	de_r_ecc_364	10350	gene					1584	2016	+	de_r000360	PF00071	Ras family	sp|P49103|RAB2A_MAIZE Ras-related protein Rab-2-A OS=Zea mays OX=4577 GN=RAB2A PE=2 SV=2	#N/A
Delaware	de_r_ecc_364	10350	gene					2308	2753	+	de_r000361	PF00071	Ras family	sp|P92963|RAB1C_ARATH Ras-related protein RABB1c OS=Arabidopsis thaliana OX=3702 GN=RABB1C PE=1 SV=1	#N/A
Delaware	de_r_ecc_364	10350	gene					4853	7111	+	de_r000362	PF05365	Ubiquinol-cytochrome C reductase, UQCRX/QCR9 like	sp|Q9LXJ2|QCR9_ARATH Cytochrome b-c1 complex subunit 9, mitochondrial OS=Arabidopsis thaliana OX=3702 GN=QCR9 PE=1 SV=1	#N/A
Delaware	de_r_ecc_3640	5667	tRNA	1359	1431	Thr	TGT
Delaware	de_r_ecc_3641	5700	tRNA	5291	5220	Cys	GCA
Delaware	de_r_ecc_3643	5040	gene					3669	4070	-	de_r000817	PF00657	GDSL-like Lipase/Acylhydrolase	sp|Q9FK75|GDL82_ARATH GDSL esterase/lipase At5g45670 OS=Arabidopsis thaliana OX=3702 GN=At5g45670 PE=2 SV=1	#N/A
Delaware	de_r_ecc_3649	5043	tRNA	1217	1145	Thr	TGT
Delaware	de_r_ecc_3650	8820	gene					3670	6118	+	de_r000486	#N/A	#N/A	sp|Q9S7E9|GGT2_ARATH Glutamate--glyoxylate aminotransferase 2 OS=Arabidopsis thaliana OX=3702 GN=GGAT2 PE=1 SV=1	#N/A
Delaware	de_r_ecc_3651	12041	tRNA	5827	5900	Gln	TTG
Delaware	de_r_ecc_366	7797	tRNA	99	175	Asp	ATC
Delaware	de_r_ecc_3667	5693	gene					2698	5238	+	de_r000765	PF17900	Peptidase M1 N-terminal domain	sp|Q9FY49|LKHA4_ARATH Leucine aminopeptidase OS=Arabidopsis thaliana OX=3702 GN=LKHA4 PE=2 SV=1	#N/A
Delaware	de_r_ecc_3670	3391	gene					1572	2837	-	de_r000913	PF18055	26S proteasome regulatory subunit RPN6 N-terminal domain	sp|Q9LP45|PSD11_ARATH 26S proteasome non-ATPase regulatory subunit 11 homolog OS=Arabidopsis thaliana OX=3702 GN=RPN6 PE=1 SV=1	#N/A
Delaware	de_r_ecc_3672	8358	gene					2425	3218	-	de_r000528	#N/A	#N/A	#N/A	#N/A
Delaware	de_r_ecc_3676	16976	gene					5270	5914	-	de_r000053	#N/A	#N/A	sp|Q94CD4|GILP_ARATH GSH-induced LITAF domain protein OS=Arabidopsis thaliana OX=3702 GN=GILP PE=1 SV=1	#N/A
Delaware	de_r_ecc_3677	7170	tRNA	7072	7143	Leu	TAA
Delaware	de_r_ecc_368	7710	gene					803	2590	+	de_r000587	#N/A	#N/A	#N/A	#N/A
Delaware	de_r_ecc_3689	4620	gene					153	3838	-	de_r000855	PF00005	ABC transporter	sp|Q94FB9|AB1D_ARATH ABC transporter D family member 1 OS=Arabidopsis thaliana OX=3702 GN=ABCD1 PE=1 SV=1	#N/A
Delaware	de_r_ecc_3696	4590	gene					1824	2327	+	de_r000856	PF00935	Ribosomal protein L44	sp|Q96499|RL44_GOSHI 60S ribosomal protein L44 OS=Gossypium hirsutum OX=3635 GN=RPL44 PE=3 SV=3	#N/A
Delaware	de_r_ecc_3710	5038	gene					131	4957	-	de_r000820	#N/A	#N/A	sp|F4HX15|LPAI_ARATH Phospholipase A I OS=Arabidopsis thaliana OX=3702 GN=PLA1 PE=3 SV=1	#N/A
Delaware	de_r_ecc_3717	15568	gene					3141	12198	-	de_r000095	PF09746	Tumour-associated protein	sp|Q8GWG6|MBRL_ARATH Membralin-like protein At1g60995 OS=Arabidopsis thaliana OX=3702 GN=At1g60995 PE=2 SV=1	#N/A
Delaware	de_r_ecc_3718	2790	gene					1110	1235	+	de_r000939	#N/A	#N/A	#N/A	#N/A
Delaware	de_r_ecc_3718	2790	gene					534	623	+	de_r000938	#N/A	#N/A	#N/A	#N/A
Delaware	de_r_ecc_372	8918	tRNA	5335	5406	Thr	TGT
Delaware	de_r_ecc_3720	8220	gene					4999	5340	-	de_r000539	PF00164	Ribosomal protein S12/S23	sp|A4GYN8|RR12B_POPTR 30S ribosomal protein S12-B, chloroplastic OS=Populus trichocarpa OX=3694 GN=rps12-B PE=3 SV=1	#N/A
Delaware	de_r_ecc_3720	8220	tRNA	6679	6750	Val	GAC
Delaware	de_r_ecc_3724	14070	gene					9337	10047	-	de_r000167	PF00319	SRF-type transcription factor (DNA-binding and dimerisation domain)	sp|Q40885|AG_PETHY Floral homeotic protein AGAMOUS OS=Petunia hybrida OX=4102 GN=AG1 PE=1 SV=1	#N/A
Delaware	de_r_ecc_3725	9300	gene					25	8497	-	de_r000445	PF13637	Ankyrin repeats (many copies)	sp|Q5W7F2|AGD3_ARATH ADP-ribosylation factor GTPase-activating protein AGD3 OS=Arabidopsis thaliana OX=3702 GN=AGD3 PE=1 SV=1	#N/A
Delaware	de_r_ecc_3734	12631	gene					4082	12108	-	de_r000228	PF00046	Homeodomain	sp|Q93V99|PDF2_ARATH Homeobox-leucine zipper protein PROTODERMAL FACTOR 2 OS=Arabidopsis thaliana OX=3702 GN=PDF2 PE=1 SV=1	#N/A
Delaware	de_r_ecc_3739	19890	gene					5899	8581	-	de_r000010	PF05033	Pre-SET motif	sp|Q8W595|SUVR4_ARATH Histone-lysine N-methyltransferase SUVR4 OS=Arabidopsis thaliana OX=3702 GN=SUVR4 PE=1 SV=2	#N/A
Delaware	de_r_ecc_3743	18108	gene					7456	10046	-	de_r000034	PF12146	Serine aminopeptidase, S33	sp|Q9C942|CSE_ARATH Caffeoylshikimate esterase OS=Arabidopsis thaliana OX=3702 GN=CSE PE=1 SV=1	#N/A
Delaware	de_r_ecc_3743	18108	gene					16085	17342	-	de_r000035	#N/A	#N/A	#N/A	#N/A
Delaware	de_r_ecc_3745	9625	gene					6086	7990	-	de_r000413	PF16135	Tify domain binding domain	#N/A	#N/A
Delaware	de_r_ecc_3751	3935	tRNA	412	484	Gly	TCC
Delaware	de_r_ecc_3752	8361	gene					439	989	+	de_r000527	#N/A	#N/A	#N/A	#N/A
Delaware	de_r_ecc_3753	6030	gene					4369	4833	+	de_r000737	PF00939	Sodium:sulfate symporter transmembrane region	sp|Q8LG88|TDT_ARATH Tonoplast dicarboxylate transporter OS=Arabidopsis thaliana OX=3702 GN=TDT PE=2 SV=2	#N/A
Delaware	de_r_ecc_3758	11790	gene					1731	4984	-	de_r000264	PF07714	Protein tyrosine and serine/threonine kinase	sp|Q93YN1|CRPK1_ARATH Cold-responsive protein kinase 1 OS=Arabidopsis thaliana OX=3702 GN=CRPK1 PE=1 SV=1	#N/A
Delaware	de_r_ecc_3758	11790	gene					303	908	+	de_r000263	#N/A	#N/A	sp|Q9SKU1|CLC1_ARATH Clathrin light chain 1 OS=Arabidopsis thaliana OX=3702 GN=At2g20760 PE=2 SV=1	#N/A
Delaware	de_r_ecc_3761	9810	tRNA	6928	6998	Gly	GCC
Delaware	de_r_ecc_3761	9810	tRNA	7341	7257	Ala	CGC
Delaware	de_r_ecc_3761	9810	tRNA	6002	5911	Ser	TGA
Delaware	de_r_ecc_3764	5220	tRNA	3723	3794	Gln	TTG
Delaware	de_r_ecc_3769	4050	tRNA	2785	2857	Phe	GAA
Delaware	de_r_ecc_3769	4050	tRNA	3646	3732	Ser	GGA
Delaware	de_r_ecc_3769	4050	tRNA	1181	1109	Thr	TGT
Delaware	de_r_ecc_377	5040	gene					3021	5018	-	de_r000819	PF01907	Ribosomal protein L37e	sp|Q8LEM8|RL373_ARATH 60S ribosomal protein L37-3 OS=Arabidopsis thaliana OX=3702 GN=RPL37C PE=3 SV=1	#N/A
Delaware	de_r_ecc_3771	10171	gene					5871	8105	+	de_r000381	PF00069	Protein kinase domain	sp|Q7X8C5|WAKLB_ARATH Wall-associated receptor kinase-like 2 OS=Arabidopsis thaliana OX=3702 GN=WAKL2 PE=2 SV=1	#N/A
Delaware	de_r_ecc_3780	8769	gene					1697	7942	-	de_r000494	PF00295	Glycosyl hydrolases family 28	sp|A7PZL3|PGLR_VITVI Probable polygalacturonase OS=Vitis vinifera OX=29760 GN=GSVIVT00026920001 PE=1 SV=1	#N/A
Delaware	de_r_ecc_379	10230	gene					2960	6912	-	de_r000367	PF00076	RNA recognition motif. (a.k.a. RRM, RBD, or RNP domain)	sp|Q6Z358|C3H49_ORYSJ Zinc finger CCCH domain-containing protein 49 OS=Oryza sativa subsp. japonica OX=39947 GN=Os07g0281000 PE=2 SV=1	#N/A
Delaware	de_r_ecc_3794	4555	tRNA	90	162	Cys	GCA
Delaware	de_r_ecc_3796	12419	gene					3630	4291	-	de_r000235	PF01247	Ribosomal protein L35Ae	sp|Q9C912|R35A3_ARATH 60S ribosomal protein L35a-3 OS=Arabidopsis thaliana OX=3702 GN=RPL35AC PE=3 SV=1	#N/A
Delaware	de_r_ecc_3796	12419	gene					6952	10453	-	de_r000236	PF01490	Transmembrane amino acid transporter protein	sp|P92961|PROT1_ARATH Proline transporter 1 OS=Arabidopsis thaliana OX=3702 GN=PROT1 PE=1 SV=1	#N/A
Delaware	de_r_ecc_3798	6122	gene					100	979	+	de_r000727	PF06273	Plant specific eukaryotic initiation factor 4B	sp|Q9LIN5|IF4B1_ARATH Eukaryotic translation initiation factor 4B1 OS=Arabidopsis thaliana OX=3702 GN=EIF4B1 PE=1 SV=1	#N/A
Delaware	de_r_ecc_3799	10824	gene					8372	9387	-	de_r000334	PF13869	Nucleotide hydrolase	sp|Q8GXS3|CFIS2_ARATH Pre-mRNA cleavage factor Im 25 kDa subunit 2 OS=Arabidopsis thaliana OX=3702 GN=CFIS2 PE=1 SV=1	#N/A
Delaware	de_r_ecc_3801	9510	tRNA	8383	8311	Glu	CTC
Delaware	de_r_ecc_3801	9510	tRNA	7357	7285	Glu	CTC
Delaware	de_r_ecc_3805	1860	tRNA	70	1	Asn	GTT
Delaware	de_r_ecc_3814	6810	gene					48	1814	+	de_r000669	PF05173	Dihydrodipicolinate reductase, C-terminus	sp|Q8LB01|DAPB2_ARATH 4-hydroxy-tetrahydrodipicolinate reductase 2, chloroplastic OS=Arabidopsis thaliana OX=3702 GN=DAPB2 PE=1 SV=1	#N/A
Delaware	de_r_ecc_3815	16800	tRNA	4371	4441	Gly	GCC
Delaware	de_r_ecc_3815	16800	tRNA	13067	13153	Ser	GGA
Delaware	de_r_ecc_3815	16800	tRNA	16223	16295	Phe	GAA
Delaware	de_r_ecc_3815	16800	tRNA	14622	14550	Thr	TGT
Delaware	de_r_ecc_3815	16800	tRNA	4783	4699	Ala	CGC
Delaware	de_r_ecc_3815	16800	tRNA	3446	3355	Ser	TGA
Delaware	de_r_ecc_3816	5310	gene					580	939	-	de_r000797	PF07526	Associated with HOX	sp|Q9SJ56|BLH1_ARATH BEL1-like homeodomain protein 1 OS=Arabidopsis thaliana OX=3702 GN=BLH1 PE=1 SV=1	#N/A
Delaware	de_r_ecc_3821	7244	tRNA	4455	4382	Ile	TAT
Delaware	de_r_ecc_3824	5544	gene					2215	3069	+	de_r000780	PF00005	ABC transporter	sp|Q94FB9|AB1D_ARATH ABC transporter D family member 1 OS=Arabidopsis thaliana OX=3702 GN=ABCD1 PE=1 SV=1	#N/A
Delaware	de_r_ecc_3825	8970	gene					406	3757	+	de_r000475	#N/A	#N/A	sp|Q9LFA4|IQM3_ARATH IQ domain-containing protein IQM3 OS=Arabidopsis thaliana OX=3702 GN=IQM3 PE=2 SV=1	#N/A
Delaware	de_r_ecc_383	2821	tRNA	308	381	His	GTG
Delaware	de_r_ecc_3831	6154	gene					825	1058	+	de_r000723	PF00164	Ribosomal protein S12/S23	sp|Q0G9J5|RR12_LIRTU 30S ribosomal protein S12, chloroplastic OS=Liriodendron tulipifera OX=3415 GN=rps12-A PE=3 SV=1	#N/A
Delaware	de_r_ecc_3831	6154	tRNA	1969	2040	Val	GAC
Delaware	de_r_ecc_3833	2820	tRNA	661	734	His	GTG
Delaware	de_r_ecc_3839	9578	tRNA	1201	1120	Met	CAT
Delaware	de_r_ecc_3843	13697	gene					2590	3715	+	de_r000175	#N/A	#N/A	sp|Q8GWS3|HIP2_ARATH Heavy metal-associated isoprenylated plant protein 2 OS=Arabidopsis thaliana OX=3702 GN=HIPP02 PE=3 SV=1	#N/A
Delaware	de_r_ecc_3853	12630	tRNA	2119	2048	Ile	TAT
Delaware	de_r_ecc_3857	11285	gene					6721	8303	+	de_r000284	#N/A	#N/A	#N/A	#N/A
Delaware	de_r_ecc_3863	14588	gene					2902	5366	+	de_r000134	PF02365	No apical meristem (NAM) protein	sp|Q6NQK2|NAC8_ARATH SUPPRESSOR OF GAMMA RESPONSE 1 OS=Arabidopsis thaliana OX=3702 GN=SOG1 PE=1 SV=1	AP_R.00g000493
Delaware	de_r_ecc_3863	14588	gene					6081	7684	-	de_r000135	PF05278	Arabidopsis phospholipase-like protein (PEARLI 4)	#N/A	AP_R.00g000494
Delaware	de_r_ecc_3864	6270	gene					673	2171	+	de_r000710	PF02874	ATP synthase alpha/beta family, beta-barrel domain	sp|Q95DR6|ATPB_AGAAF ATP synthase subunit beta, chloroplastic OS=Agapanthus africanus OX=51501 GN=atpB PE=3 SV=1	#N/A
Delaware	de_r_ecc_3864	6270	tRNA	2779	2707	Glu	TTC
Delaware	de_r_ecc_3866	6163	tRNA	5587	5505	Thr	AGT
Delaware	de_r_ecc_3868	4956	gene					2874	4955	+	de_r000828	PF00365	Phosphofructokinase	sp|Q94AA4|PFKA3_ARATH ATP-dependent 6-phosphofructokinase 3 OS=Arabidopsis thaliana OX=3702 GN=PFK3 PE=1 SV=1	#N/A
Delaware	de_r_ecc_3869	7107	gene					140	1177	+	de_r000642	PF00316	Fructose-1-6-bisphosphatase, N-terminal domain	sp|P22418|F16P1_SPIOL Fructose-1,6-bisphosphatase, chloroplastic OS=Spinacia oleracea OX=3562 PE=1 SV=2	#N/A
Delaware	de_r_ecc_3869	7107	gene					2395	4428	-	de_r000643	PF03514	GRAS domain family	sp|P0C883|SCL33_ARATH Scarecrow-like protein 33 OS=Arabidopsis thaliana OX=3702 GN=SCL33 PE=1 SV=1	#N/A
Delaware	de_r_ecc_387	14400	gene					271	988	+	de_r000144	PF00232	Glycosyl hydrolase family 1	sp|Q42707|F26G_HELSP Furostanol glycoside 26-O-beta-glucosidase OS=Hellenia speciosa OX=49577 GN=F26G PE=1 SV=1	#N/A
Delaware	de_r_ecc_3870	13820	gene					5804	11372	+	de_r000172	PF01412	Putative GTPase activating protein for Arf	sp|Q9FL69|AGD5_ARATH ADP-ribosylation factor GTPase-activating protein AGD5 OS=Arabidopsis thaliana OX=3702 GN=AGD5 PE=1 SV=1	#N/A
Delaware	de_r_ecc_3870	13820	gene					12531	13585	+	de_r000173	PF05553	Cotton fibre expressed protein	#N/A	#N/A
Delaware	de_r_ecc_3870	13820	tRNA	3881	3809	***	TCA
Delaware	de_r_ecc_3878	9600	gene					252	1240	+	de_r000416	PF03031	NLI interacting factor-like phosphatase	sp|Q00IB6|CPL4_ARATH RNA polymerase II C-terminal domain phosphatase-like 4 OS=Arabidopsis thaliana OX=3702 GN=CPL4 PE=1 SV=1	#N/A
Delaware	de_r_ecc_3878	9600	gene					3836	5526	+	de_r000417	PF03031	NLI interacting factor-like phosphatase	sp|Q00IB6|CPL4_ARATH RNA polymerase II C-terminal domain phosphatase-like 4 OS=Arabidopsis thaliana OX=3702 GN=CPL4 PE=1 SV=1	#N/A
Delaware	de_r_ecc_3879	7934	gene					931	6854	+	de_r000565	PF00789	UBX domain	sp|F4JPR7|PUX8_ARATH Plant UBX domain-containing protein 8 OS=Arabidopsis thaliana OX=3702 GN=PUX8 PE=1 SV=1	#N/A
Delaware	de_r_ecc_388	7380	gene					506	2353	-	de_r000622	PF01764	Lipase (class 3)	sp|Q7Y220|PLIP1_ARATH Phospholipase A1 PLIP1, chloroplastic OS=Arabidopsis thaliana OX=3702 GN=PLIP1 PE=1 SV=1	#N/A
Delaware	de_r_ecc_3881	7830	gene					1065	6526	-	de_r000576	PF00448	SRP54-type protein, GTPase domain	sp|O80842|CFTSY_ARATH Cell division protein FtsY homolog, chloroplastic OS=Arabidopsis thaliana OX=3702 GN=CPFTSY PE=1 SV=2	#N/A
Delaware	de_r_ecc_3884	4994	gene					4491	4937	+	de_r000825	#N/A	#N/A	sp|Q05085|PTR7_ARATH Protein NRT1/ PTR FAMILY 6.3 OS=Arabidopsis thaliana OX=3702 GN=NPF6.3 PE=1 SV=1	#N/A
Delaware	de_r_ecc_3889	9551	gene					2341	3147	+	de_r000424	PF00410	Ribosomal protein S8	sp|P42798|R15A1_ARATH 40S ribosomal protein S15a-1 OS=Arabidopsis thaliana OX=3702 GN=RPS15AA PE=2 SV=2	#N/A
Delaware	de_r_ecc_3889	9551	gene					7719	8540	+	de_r000425	PF00410	Ribosomal protein S8	sp|P42798|R15A1_ARATH 40S ribosomal protein S15a-1 OS=Arabidopsis thaliana OX=3702 GN=RPS15AA PE=2 SV=2	#N/A
Delaware	de_r_ecc_3893	14220	tRNA	3854	3926	Phe	GAA
Delaware	de_r_ecc_3895	14850	gene					2429	5926	-	de_r000126	PF00005	ABC transporter	sp|Q7DM58|AB4C_ARATH ABC transporter C family member 4 OS=Arabidopsis thaliana OX=3702 GN=ABCC4 PE=1 SV=2	#N/A
Delaware	de_r_ecc_3895	14850	gene					6548	9380	-	de_r000127	PF00005	ABC transporter	sp|Q7DM58|AB4C_ARATH ABC transporter C family member 4 OS=Arabidopsis thaliana OX=3702 GN=ABCC4 PE=1 SV=2	#N/A
Delaware	de_r_ecc_3896	5547	gene					1100	5400	+	de_r000779	#N/A	#N/A	sp|Q8RWH3|YAK1_ARATH Dual specificity protein kinase YAK1 homolog OS=Arabidopsis thaliana OX=3702 GN=YAK1 PE=1 SV=1	#N/A
Delaware	de_r_ecc_3904	11312	tRNA	4766	4693	Ile	AAT
Delaware	de_r_ecc_3907	6780	gene					3295	5572	-	de_r000672	PF01113	Dihydrodipicolinate reductase, N-terminus	sp|Q8LB01|DAPB2_ARATH 4-hydroxy-tetrahydrodipicolinate reductase 2, chloroplastic OS=Arabidopsis thaliana OX=3702 GN=DAPB2 PE=1 SV=1	#N/A
Delaware	de_r_ecc_3920	15420	gene					1962	5968	+	de_r000105	PF00702	haloacid dehalogenase-like hydrolase	sp|O82796|SERC_ARATH Phosphoserine phosphatase, chloroplastic OS=Arabidopsis thaliana OX=3702 GN=PSP PE=1 SV=2	#N/A
Delaware	de_r_ecc_3921	4920	gene					1431	2496	-	de_r000831	PF00164	Ribosomal protein S12/S23	sp|Q0G9J5|RR12_LIRTU 30S ribosomal protein S12, chloroplastic OS=Liriodendron tulipifera OX=3415 GN=rps12-A PE=3 SV=1	#N/A
Delaware	de_r_ecc_3922	4920	gene					486	827	-	de_r000833	PF00164	Ribosomal protein S12/S23	sp|A4GYN8|RR12B_POPTR 30S ribosomal protein S12-B, chloroplastic OS=Populus trichocarpa OX=3694 GN=rps12-B PE=3 SV=1	#N/A
Delaware	de_r_ecc_393	9390	tRNA	8687	8615	Val	CAC
Delaware	de_r_ecc_3943	9570	gene					763	2819	+	de_r000419	#N/A	#N/A	sp|Q2V3H0|PP322_ARATH Pentatricopeptide repeat-containing protein At4g18975, chloroplastic OS=Arabidopsis thaliana OX=3702 GN=At4g18975 PE=2 SV=2	#N/A
Delaware	de_r_ecc_3949	8555	tRNA	5172	5256	Ala	CGC
Delaware	de_r_ecc_3949	8555	tRNA	5584	5514	Gly	GCC
Delaware	de_r_ecc_3950	11066	gene					3949	4332	+	de_r000313	PF00411	Ribosomal protein S11	sp|P06506|RR11_SPIOL 30S ribosomal protein S11, chloroplastic OS=Spinacia oleracea OX=3562 GN=rps11 PE=1 SV=4	#N/A
Delaware	de_r_ecc_3953	9930	gene					1574	4861	-	de_r000392	#N/A	#N/A	sp|F4J2K4|KN7O_ARATH Kinesin-like protein KIN-7O OS=Arabidopsis thaliana OX=3702 GN=KIN7O PE=3 SV=1	#N/A
Delaware	de_r_ecc_396	8104	gene					707	5931	-	de_r000550	PF13460	NAD(P)H-binding	sp|O80934|Y2766_ARATH Uncharacterized protein At2g37660, chloroplastic OS=Arabidopsis thaliana OX=3702 GN=At2g37660 PE=1 SV=2	#N/A
Delaware	de_r_ecc_3967	12130	gene					989	2499	-	de_r000246	PF03083	Sugar efflux transporter for intercellular exchange	sp|Q9FPN0|NEC1_PETHY Bidirectional sugar transporter NEC1 OS=Petunia hybrida OX=4102 GN=NEC1 PE=2 SV=1	#N/A
Delaware	de_r_ecc_3972	5044	gene					907	2353	+	de_r000816	PF10513	Enhancer of polycomb-like	#N/A	#N/A
Delaware	de_r_ecc_3973	4118	gene					690	2498	-	de_r000879	PF03124	EXS family	sp|Q93ZF5|PHO11_ARATH Phosphate transporter PHO1 homolog 1 OS=Arabidopsis thaliana OX=3702 GN=PHO1-H1 PE=2 SV=1	#N/A
Delaware	de_r_ecc_398	13020	gene					11448	12567	-	de_r000205	PF00689	Cation transporting ATPase, C-terminus	sp|Q9LU41|ACA9_ARATH Calcium-transporting ATPase 9, plasma membrane-type OS=Arabidopsis thaliana OX=3702 GN=ACA9 PE=2 SV=2	#N/A
Delaware	de_r_ecc_398	13020	gene					273	3549	-	de_r000203	PF00702	haloacid dehalogenase-like hydrolase	sp|Q9LU41|ACA9_ARATH Calcium-transporting ATPase 9, plasma membrane-type OS=Arabidopsis thaliana OX=3702 GN=ACA9 PE=2 SV=2	#N/A
Delaware	de_r_ecc_398	13020	gene					6483	10767	+	de_r000204	PF10250	GDP-fucose protein O-fucosyltransferase	sp|Q9LU40|MSR1_ARATH Protein MANNAN SYNTHESIS-RELATED 1 OS=Arabidopsis thaliana OX=3702 GN=MSR1 PE=2 SV=1	#N/A
Delaware	de_r_ecc_3980	10917	gene					6466	8056	-	de_r000325	PF13920	Zinc finger, C3HC4 type (RING finger)	sp|Q9LDD1|BRG3_ARATH Probable BOI-related E3 ubiquitin-protein ligase 3 OS=Arabidopsis thaliana OX=3702 GN=BRG3 PE=1 SV=1	#N/A
Delaware	de_r_ecc_3981	5644	tRNA	2973	3044	Met	CAT
Delaware	de_r_ecc_3985	3930	gene					1514	3246	-	de_r000889	#N/A	#N/A	sp|Q93XX5|Y5713_ARATH PI-PLC X domain-containing protein At5g67130 OS=Arabidopsis thaliana OX=3702 GN=At5g67130 PE=1 SV=1	#N/A
Delaware	de_r_ecc_3986	6992	gene					5598	6520	-	de_r000653	PF00153	Mitochondrial carrier protein	sp|O04619|ADNT1_ARATH Mitochondrial adenine nucleotide transporter ADNT1 OS=Arabidopsis thaliana OX=3702 GN=ADNT1 PE=1 SV=1	#N/A
Delaware	de_r_ecc_3989	10860	gene					5326	10743	+	de_r000329	PF00083	Sugar (and other) transporter	sp|Q9FRL3|ERDL6_ARATH Sugar transporter ERD6-like 6 OS=Arabidopsis thaliana OX=3702 GN=At1g75220 PE=1 SV=1	#N/A
Delaware	de_r_ecc_3990	3240	tRNA	1306	1377	Met	CAT
Delaware	de_r_ecc_400	9450	gene					309	862	-	de_r000431	PF00282	Pyridoxal-dependent decarboxylase conserved domain	sp|Q42472|DCE2_ARATH Glutamate decarboxylase 2 OS=Arabidopsis thaliana OX=3702 GN=GAD2 PE=1 SV=1	#N/A
Delaware	de_r_ecc_400	9450	gene					4132	4771	-	de_r000432	PF00282	Pyridoxal-dependent decarboxylase conserved domain	sp|Q07346|DCE_PETHY Glutamate decarboxylase OS=Petunia hybrida OX=4102 GN=GAD PE=1 SV=1	#N/A
Delaware	de_r_ecc_4002	8977	gene					886	4100	+	de_r000474	PF00628	PHD-finger	sp|Q3UXZ9|KDM5A_MOUSE Lysine-specific demethylase 5A OS=Mus musculus OX=10090 GN=Kdm5a PE=1 SV=2	#N/A
Delaware	de_r_ecc_4014	6364	tRNA	3681	3754	Arg	ACG
Delaware	de_r_ecc_4014	6364	tRNA	4362	4291	Asn	GTT
Delaware	de_r_ecc_4015	11160	gene					745	6914	-	de_r000300	PF00013	KH domain	sp|P57722|PCBP3_MOUSE Poly(rC)-binding protein 3 OS=Mus musculus OX=10090 GN=Pcbp3 PE=1 SV=3	#N/A
Delaware	de_r_ecc_4021	6000	gene					1293	4584	+	de_r000740	PF02357	Transcription termination factor nusG	#N/A	#N/A
Delaware	de_r_ecc_4023	6390	gene					3847	5863	-	de_r000696	PF14204	Ribosomal L18 C-terminal region	sp|Q6UNT2|RL5_CUCSA 60S ribosomal protein L5 OS=Cucumis sativus OX=3659 GN=RPL5 PE=2 SV=1	#N/A
Delaware	de_r_ecc_403	5018	gene					2308	4067	-	de_r000822	#N/A	#N/A	#N/A	#N/A
Delaware	de_r_ecc_403	5018	tRNA	1242	1315	Asn	GTT
Delaware	de_r_ecc_4030	16590	gene					3274	4011	+	de_r000059	PF00069	Protein kinase domain	sp|Q9XIW0|CIPK7_ARATH CBL-interacting serine/threonine-protein kinase 7 OS=Arabidopsis thaliana OX=3702 GN=CIPK7 PE=1 SV=1	#N/A
Delaware	de_r_ecc_4030	16590	gene					4016	4775	+	de_r000060	PF03822	NAF domain	sp|Q9SUL7|CIPK4_ARATH CBL-interacting serine/threonine-protein kinase 4 OS=Arabidopsis thaliana OX=3702 GN=CIPK4 PE=1 SV=1	#N/A
Delaware	de_r_ecc_4036	12510	gene					7996	9267	-	de_r000232	#N/A	#N/A	#N/A	#N/A
Delaware	de_r_ecc_4038	9990	tRNA	2121	2037	Glu	TTC
Delaware	de_r_ecc_4042	7800	gene					2540	5672	-	de_r000581	PF00069	Protein kinase domain	sp|P0DH62|Y4407_SELML Inactive protein kinase SELMODRAFT_444075 OS=Selaginella moellendorffii OX=88036 GN=SELMODRAFT_444075 PE=2 SV=1	#N/A
Delaware	de_r_ecc_4042	7800	gene					341	1308	+	de_r000580	PF00118	TCP-1/cpn60 chaperonin family	sp|Q940P8|TCPB_ARATH T-complex protein 1 subunit beta OS=Arabidopsis thaliana OX=3702 GN=CCT2 PE=1 SV=1	#N/A
Delaware	de_r_ecc_4043	8113	gene					1354	2698	+	de_r000549	PF01248	Ribosomal protein L7Ae/L30e/S12e/Gadd45 family	sp|Q6P8E9|NH2L1_XENTR NHP2-like protein 1 OS=Xenopus tropicalis OX=8364 GN=snu13 PE=2 SV=1	#N/A
Delaware	de_r_ecc_4043	8113	tRNA	4039	4120	Ser	AGA
Delaware	de_r_ecc_4045	5391	gene					417	4589	-	de_r000795	#N/A	#N/A	sp|F4JM19|MYO14_ARATH Myosin-14 OS=Arabidopsis thaliana OX=3702 GN=XI-H PE=3 SV=1	#N/A
Delaware	de_r_ecc_4058	6690	gene					1642	2097	+	de_r000677	PF03947	Ribosomal Proteins L2, C-terminal domain	sp|P06509|RK2_SPIOL 50S ribosomal protein L2, chloroplastic OS=Spinacia oleracea OX=3562 GN=rpl2-A PE=1 SV=4	#N/A
Delaware	de_r_ecc_4058	6690	tRNA	2419	2346	His	GTG
Delaware	de_r_ecc_4069	8403	gene					5532	5960	+	de_r000522	PF00004	ATPase family associated with various cellular activities (AAA)	sp|P46466|PRS4_ORYSJ 26S proteasome regulatory subunit 4 homolog OS=Oryza sativa subsp. japonica OX=39947 GN=TBP2 PE=2 SV=2	#N/A
Delaware	de_r_ecc_4069	8403	gene					6082	6414	+	de_r000523	#N/A	#N/A	sp|P46466|PRS4_ORYSJ 26S proteasome regulatory subunit 4 homolog OS=Oryza sativa subsp. japonica OX=39947 GN=TBP2 PE=2 SV=2	#N/A
Delaware	de_r_ecc_4081	14164	gene					7353	9751	+	de_r000157	PF03110	SBP domain	sp|Q9S7P5|SPL12_ARATH Squamosa promoter-binding-like protein 12 OS=Arabidopsis thaliana OX=3702 GN=SPL12 PE=1 SV=1	#N/A
Delaware	de_r_ecc_4081	14164	gene					10357	12366	+	de_r000158	#N/A	#N/A	sp|Q9SMX9|SPL1_ARATH Squamosa promoter-binding-like protein 1 OS=Arabidopsis thaliana OX=3702 GN=SPL1 PE=1 SV=2	#N/A
Delaware	de_r_ecc_4084	9285	gene					3	2392	+	de_r000446	PF17781	RPN1/RPN2 N-terminal domain	sp|Q6XJG8|PSD2B_ARATH 26S proteasome non-ATPase regulatory subunit 2 homolog B OS=Arabidopsis thaliana OX=3702 GN=RPN1B PE=1 SV=1	#N/A
Delaware	de_r_ecc_4084	9285	gene					2842	8054	+	de_r000447	PF18051	26S proteasome non-ATPase regulatory subunit RPN1 C-terminal	sp|Q9SIV2|PSD2A_ARATH 26S proteasome non-ATPase regulatory subunit 2 homolog A OS=Arabidopsis thaliana OX=3702 GN=RPN1A PE=1 SV=2	#N/A
Delaware	de_r_ecc_4087	8400	gene					2037	5121	-	de_r000525	PF00170	bZIP transcription factor	sp|Q9M7Q4|AI5L5_ARATH ABSCISIC ACID-INSENSITIVE 5-like protein 5 OS=Arabidopsis thaliana OX=3702 GN=ABF2 PE=1 SV=1	#N/A
Delaware	de_r_ecc_4091	8730	gene					542	2025	-	de_r000497	PF00400	WD domain, G-beta repeat	sp|O24076|GBLP_MEDSA Guanine nucleotide-binding protein subunit beta-like protein OS=Medicago sativa OX=3879 GN=GB1 PE=2 SV=1	#N/A
Delaware	de_r_ecc_4093	4345	gene					219	1178	-	de_r000871	#N/A	#N/A	sp|F4IRR2|SAD2_ARATH Importin beta-like SAD2 OS=Arabidopsis thaliana OX=3702 GN=SAD2 PE=1 SV=1	#N/A
Delaware	de_r_ecc_4093	4345	gene					2557	4088	-	de_r000872	#N/A	#N/A	sp|F4IRR2|SAD2_ARATH Importin beta-like SAD2 OS=Arabidopsis thaliana OX=3702 GN=SAD2 PE=1 SV=1	#N/A
Delaware	de_r_ecc_4094	5447	tRNA	800	872	Thr	TGT
Delaware	de_r_ecc_4094	5447	tRNA	1881	1962	Leu	TAG
Delaware	de_r_ecc_4094	5447	tRNA	5242	5321	Leu	TAG
Delaware	de_r_ecc_4101	18540	gene					8648	10158	-	de_r000026	PF00141	Peroxidase	sp|Q93V93|PER44_ARATH Peroxidase 44 OS=Arabidopsis thaliana OX=3702 GN=PER44 PE=2 SV=1	#N/A
Delaware	de_r_ecc_4101	18540	tRNA	7913	8089	***	TCA
Delaware	de_r_ecc_4104	7244	gene					256	1625	+	de_r000628	PF01061	ABC-2 type transporter	sp|H6WS94|PDR1_PETHY Pleiotropic drug resistance protein 1 OS=Petunia hybrida OX=4102 GN=PDR1 PE=2 SV=1	#N/A
Delaware	de_r_ecc_4107	14910	gene					6590	9171	-	de_r000121	PF00722	Glycosyl hydrolases family 16	sp|Q8LER3|XTH7_ARATH Probable xyloglucan endotransglucosylase/hydrolase protein 7 OS=Arabidopsis thaliana OX=3702 GN=XTH7 PE=2 SV=2	#N/A
Delaware	de_r_ecc_4108	13260	gene					5225	9335	-	de_r000190	PF03847	Transcription initiation factor TFIID subunit A	sp|B2C6R6|TAFCL_ARATH Transcription initiation factor TFIID subunit 12b OS=Arabidopsis thaliana OX=3702 GN=TAF12B PE=1 SV=1	#N/A
Delaware	de_r_ecc_4108	13260	gene					471	953	-	de_r000189	#N/A	#N/A	#N/A	#N/A
Delaware	de_r_ecc_4113	8160	gene					4280	6079	-	de_r000545	#N/A	#N/A	sp|Q9S728|PDF1_ARATH Protodermal factor 1 OS=Arabidopsis thaliana OX=3702 GN=PDF1 PE=2 SV=1	#N/A
Delaware	de_r_ecc_4121	5381	tRNA	4471	4605	Arg	CCT
Delaware	de_r_ecc_4123	5940	gene					1108	3077	-	de_r000745	PF00153	Mitochondrial carrier protein	sp|Q94AG6|SAMC1_ARATH S-adenosylmethionine carrier 1, chloroplastic/mitochondrial OS=Arabidopsis thaliana OX=3702 GN=SAMC1 PE=1 SV=1	#N/A
Delaware	de_r_ecc_4123	5940	gene					4255	4913	-	de_r000746	PF00153	Mitochondrial carrier protein	sp|Q8BZ09|ODC_MOUSE Mitochondrial 2-oxodicarboxylate carrier OS=Mus musculus OX=10090 GN=Slc25a21 PE=1 SV=1	#N/A
Delaware	de_r_ecc_4125	16950	gene					1065	3644	+	de_r000054	PF04927	Seed maturation protein	sp|Q9LJ97|LEA31_ARATH Late embryogenesis abundant protein 31 OS=Arabidopsis thaliana OX=3702 GN=RAB28 PE=1 SV=1	#N/A
Delaware	de_r_ecc_4125	16950	tRNA	4164	4092	Trp	AAA
Delaware	de_r_ecc_4130	4650	gene					2315	2785	+	de_r000853	#N/A	#N/A	#N/A	#N/A
Delaware	de_r_ecc_4134	3780	gene					2150	2974	-	de_r000896	PF00181	Ribosomal Proteins L2, RNA binding domain	sp|Q589A7|RK2_SILLA 50S ribosomal protein L2, chloroplastic OS=Silene latifolia OX=37657 GN=rpl2 PE=3 SV=1	#N/A
Delaware	de_r_ecc_4134	3780	tRNA	1830	1903	His	GTG
Delaware	de_r_ecc_4138	19082	gene					12255	14936	+	de_r000016	PF02416	mttA/Hcf106 family	sp|Q94G16|TATB_PEA Sec-independent protein translocase protein TATB, chloroplastic OS=Pisum sativum OX=3888 GN=TATB PE=1 SV=1	#N/A
Delaware	de_r_ecc_4138	19082	gene					9406	10488	+	de_r000015	#N/A	#N/A	sp|Q94G16|TATB_PEA Sec-independent protein translocase protein TATB, chloroplastic OS=Pisum sativum OX=3888 GN=TATB PE=1 SV=1	#N/A
Delaware	de_r_ecc_4140	9602	gene					1194	4861	+	de_r000415	PF10250	GDP-fucose protein O-fucosyltransferase	sp|Q8W486|OFUT1_ARATH O-fucosyltransferase 1 OS=Arabidopsis thaliana OX=3702 GN=OFUT1 PE=2 SV=1	#N/A
Delaware	de_r_ecc_4142	7270	gene					2797	3548	-	de_r000626	#N/A	#N/A	#N/A	#N/A
Delaware	de_r_ecc_4143	10830	gene					6163	10687	+	de_r000333	PF07992	Pyridine nucleotide-disulphide oxidoreductase	sp|M0ZYF3|INDA1_SOLTU Internal alternative NAD(P)H-ubiquinone oxidoreductase A1, mitochondrial OS=Solanum tuberosum OX=4113 GN=NDA1 PE=3 SV=1	#N/A
Delaware	de_r_ecc_4147	7560	gene					631	1896	-	de_r000600	PF00132	Bacterial transferase hexapeptide (six repeats)	sp|F4JIP6|LPXD2_ARATH Probable UDP-3-O-acylglucosamine N-acyltransferase 2, mitochondrial OS=Arabidopsis thaliana OX=3702 GN=LPXD2 PE=3 SV=1	#N/A
Delaware	de_r_ecc_4149	4899	gene					2228	2944	+	de_r000835	PF00999	Sodium/hydrogen exchanger family	sp|Q56XP4|NHX2_ARATH Sodium/hydrogen exchanger 2 OS=Arabidopsis thaliana OX=3702 GN=NHX2 PE=2 SV=2	#N/A
Delaware	de_r_ecc_4149	4899	gene					3661	4553	+	de_r000836	PF00999	Sodium/hydrogen exchanger family	sp|Q56XP4|NHX2_ARATH Sodium/hydrogen exchanger 2 OS=Arabidopsis thaliana OX=3702 GN=NHX2 PE=2 SV=2	#N/A
Delaware	de_r_ecc_4151	6090	gene					242	2293	+	de_r000731	PF03004	Plant transposase (Ptta/En/Spm family)	#N/A	#N/A
Delaware	de_r_ecc_4157	17625	gene					9623	16675	+	de_r000042	PF00069	Protein kinase domain	sp|Q39019|KSG10_ARATH Shaggy-related protein kinase kappa OS=Arabidopsis thaliana OX=3702 GN=ASK10 PE=2 SV=2	#N/A
Delaware	de_r_ecc_4157	17625	gene					2811	3296	+	de_r000041	PF00071	Ras family	sp|O04486|RAA2A_ARATH Ras-related protein RABA2a OS=Arabidopsis thaliana OX=3702 GN=RABA2A PE=2 SV=1	#N/A
Delaware	de_r_ecc_4157	17625	tRNA	16898	16973	Ile	TAT
Delaware	de_r_ecc_4165	12960	gene					133	4963	-	de_r000212	PF07719	Tetratricopeptide repeat	sp|Q9MAH1|TTL1_ARATH TPR repeat-containing thioredoxin TTL1 OS=Arabidopsis thaliana OX=3702 GN=TTL1 PE=1 SV=1	#N/A
Delaware	de_r_ecc_4167	9150	gene					1789	5769	+	de_r000460	PF07059	Protein of unknown function (DUF1336)	#N/A	#N/A
Delaware	de_r_ecc_4168	10395	gene					6145	10306	-	de_r000355	PF02365	No apical meristem (NAM) protein	sp|Q84K00|NAC78_ARATH NAC domain-containing protein 78 OS=Arabidopsis thaliana OX=3702 GN=NAC078 PE=2 SV=2	AP_R.00g000493
Delaware	de_r_ecc_4169	5645	tRNA	166	94	Thr	TGT
Delaware	de_r_ecc_4176	3026	gene					1060	2992	-	de_r000926	PF00069	Protein kinase domain	sp|Q39193|SRK2I_ARATH Serine/threonine-protein kinase SRK2I OS=Arabidopsis thaliana OX=3702 GN=SRK2I PE=1 SV=1	#N/A
Delaware	de_r_ecc_419	9807	gene					8324	9739	+	de_r000401	#N/A	#N/A	sp|Q9SW95|SYNC2_ARATH Asparagine--tRNA ligase, cytoplasmic 2 OS=Arabidopsis thaliana OX=3702 GN=SYNC2 PE=1 SV=2	#N/A
Delaware	de_r_ecc_419	9807	tRNA	1497	1570	Ile	GAT
Delaware	de_r_ecc_419	9807	tRNA	1645	1718	Lys	CTT
Delaware	de_r_ecc_419	9807	tRNA	1793	1866	Met	CAT
Delaware	de_r_ecc_419	9807	tRNA	3807	3881	Asn	ATT
Delaware	de_r_ecc_419	9807	tRNA	3962	4034	Asn	GTT
Delaware	de_r_ecc_4192	15000	gene					9670	10036	-	de_r000119	#N/A	#N/A	#N/A	#N/A
Delaware	de_r_ecc_4198	5306	gene					1678	3142	-	de_r000801	PF00076	RNA recognition motif. (a.k.a. RRM, RBD, or RNP domain)	sp|Q9FJN9|PABN2_ARATH Polyadenylate-binding protein 2 OS=Arabidopsis thaliana OX=3702 GN=PABN2 PE=1 SV=1	#N/A
Delaware	de_r_ecc_42	9270	gene					2179	7277	-	de_r000449	PF06628	Catalase-related immune-responsive	sp|P25819|CATA2_ARATH Catalase-2 OS=Arabidopsis thaliana OX=3702 GN=CAT2 PE=1 SV=3	#N/A
Delaware	de_r_ecc_4202	4042	gene					364	3272	+	de_r000885	PF01697	Glycosyltransferase family 92	sp|Q9C9Z9|ELD1_ARATH Glycosyltransferase-like KOBITO 1 OS=Arabidopsis thaliana OX=3702 GN=ELD1 PE=1 SV=1	#N/A
Delaware	de_r_ecc_4213	9233	gene					3859	4913	+	de_r000451	PF00149	Calcineurin-like phosphoesterase	sp|P48489|PP1_ORYSJ Serine/threonine-protein phosphatase PP1 OS=Oryza sativa subsp. japonica OX=39947 GN=Os03g0268000 PE=2 SV=2	#N/A
Delaware	de_r_ecc_4215	3930	tRNA	2794	2865	Val	GAC
Delaware	de_r_ecc_4218	2910	gene					30	2380	-	de_r000929	PF07714	Protein tyrosine and serine/threonine kinase	sp|Q8S9L6|CRK29_ARATH Cysteine-rich receptor-like protein kinase 29 OS=Arabidopsis thaliana OX=3702 GN=CRK29 PE=2 SV=1	#N/A
Delaware	de_r_ecc_4225	3753	gene					215	1090	+	de_r000898	PF13181	Tetratricopeptide repeat	sp|Q93YR3|F10AL_ARATH FAM10 family protein At4g22670 OS=Arabidopsis thaliana OX=3702 GN=At4g22670 PE=1 SV=1	#N/A
Delaware	de_r_ecc_4227	5910	gene					232	1926	+	de_r000748	PF01603	Protein phosphatase 2A regulatory B subunit (B56 family)	sp|Q9LU89|2A5N_ARATH Serine/threonine protein phosphatase 2A 59 kDa regulatory subunit B' eta isoform OS=Arabidopsis thaliana OX=3702 GN=B'ETA PE=1 SV=1	#N/A
Delaware	de_r_ecc_4229	8610	tRNA	2545	2473	Tyr	GTA
Delaware	de_r_ecc_423	10890	gene					3359	10258	-	de_r000326	#N/A	#N/A	#N/A	#N/A
Delaware	de_r_ecc_4237	10118	gene					5037	6314	+	de_r000387	PF00249	Myb-like DNA-binding domain	sp|Q9SQQ9|PHL9_ARATH Myb-related protein 2 OS=Arabidopsis thaliana OX=3702 GN=MYR2 PE=1 SV=1	#N/A
Delaware	de_r_ecc_4237	10118	tRNA	2084	2010	Met	CAT
Delaware	de_r_ecc_425	11010	gene					2242	3690	+	de_r000321	#N/A	#N/A	#N/A	#N/A
Delaware	de_r_ecc_4252	6420	gene					2116	2943	-	de_r000692	PF00149	Calcineurin-like phosphoesterase	sp|P48484|PP14_ARATH Serine/threonine-protein phosphatase PP1 isozyme 4 OS=Arabidopsis thaliana OX=3702 GN=TOPP4 PE=1 SV=1	#N/A
Delaware	de_r_ecc_4252	6420	gene					3219	4219	+	de_r000693	#N/A	#N/A	sp|F4K2A1|FPGS1_ARATH Folylpolyglutamate synthase OS=Arabidopsis thaliana OX=3702 GN=FPGS1 PE=1 SV=1	#N/A
Delaware	de_r_ecc_4252	6420	gene					4920	5570	+	de_r000694	#N/A	#N/A	sp|F4K2A1|FPGS1_ARATH Folylpolyglutamate synthase OS=Arabidopsis thaliana OX=3702 GN=FPGS1 PE=1 SV=1	#N/A
Delaware	de_r_ecc_4256	7200	gene					2772	3224	+	de_r000634	#N/A	#N/A	sp|A7RP64|PNO1_NEMVE RNA-binding protein pno1 OS=Nematostella vectensis OX=45351 GN=pno1 PE=3 SV=1	#N/A
Delaware	de_r_ecc_426	10530	gene					683	6618	-	de_r000349	PF01070	FMN-dependent dehydrogenase	sp|P05414|GOX_SPIOL Peroxisomal (S)-2-hydroxy-acid oxidase OS=Spinacia oleracea OX=3562 PE=1 SV=1	#N/A
Delaware	de_r_ecc_426	10530	tRNA	4669	4741	Asp	ATC
Delaware	de_r_ecc_4269	6244	tRNA	3739	3667	Ile	AAT
Delaware	de_r_ecc_4269	6244	tRNA	918	846	Ile	AAT
Delaware	de_r_ecc_4273	5430	gene					547	1429	-	de_r000789	#N/A	#N/A	sp|Q43127|GLNA2_ARATH Glutamine synthetase, chloroplastic/mitochondrial OS=Arabidopsis thaliana OX=3702 GN=GLN2 PE=1 SV=1	#N/A
Delaware	de_r_ecc_4277	9357	gene					1976	6569	+	de_r000438	PF01095	Pectinesterase	sp|Q9LVQ0|PME31_ARATH Pectinesterase 31 OS=Arabidopsis thaliana OX=3702 GN=PME31 PE=1 SV=1	#N/A
Delaware	de_r_ecc_4279	6961	tRNA	170	87	Cys	ACA
Delaware	de_r_ecc_4283	9030	gene					1	4079	+	de_r000470	#N/A	#N/A	#N/A	#N/A
Delaware	de_r_ecc_4287	7050	gene					2640	3119	+	de_r000650	#N/A	#N/A	#N/A	#N/A
Delaware	de_r_ecc_4290	11570	gene					5430	8508	-	de_r000271	PF00400	WD domain, G-beta repeat	sp|Q9P2S5|WRP73_HUMAN WD repeat-containing protein WRAP73 OS=Homo sapiens OX=9606 GN=WRAP73 PE=1 SV=1	#N/A
Delaware	de_r_ecc_430	4260	tRNA	1767	1686	Ser	GCT
Delaware	de_r_ecc_430	4260	tRNA	1240	1159	Ser	GCT
Delaware	de_r_ecc_4300	14610	gene					5763	8762	-	de_r000133	PF00249	Myb-like DNA-binding domain	sp|Q6R032|MB3R5_ARATH Transcription factor MYB3R-5 OS=Arabidopsis thaliana OX=3702 GN=MYB3R5 PE=2 SV=1	#N/A
Delaware	de_r_ecc_4302	5430	tRNA	2563	2491	Thr	AGT
Delaware	de_r_ecc_431	9450	gene					3246	4271	-	de_r000434	#N/A	#N/A	sp|Q9FLX4|MAKR5_ARATH Probable membrane-associated kinase regulator 5 OS=Arabidopsis thaliana OX=3702 GN=MAKR5 PE=2 SV=1	#N/A
Delaware	de_r_ecc_4311	7470	gene					1177	1935	-	de_r000613	PF00276	Ribosomal protein L23	sp|A0KF23|RL23_AERHH 50S ribosomal protein L23 OS=Aeromonas hydrophila subsp. hydrophila (strain ATCC 7966 / DSM 30187 / JCM 1027 / KCTC 2358 / NCIMB 9240) OX=380703 GN=rplW PE=3 SV=1	#N/A
Delaware	de_r_ecc_4314	8715	gene					3078	5167	-	de_r000498	PF00091	Tubulin/FtsZ family, GTPase domain	sp|P18025|TBB1_MAIZE Tubulin beta-1 chain OS=Zea mays OX=4577 GN=TUBB1 PE=2 SV=1	#N/A
Delaware	de_r_ecc_4317	12895	tRNA	2246	2174	Ala	TGC
Delaware	de_r_ecc_4318	7530	gene					1597	7500	-	de_r000604	PF00005	ABC transporter	sp|Q8LPK2|AB2B_ARATH ABC transporter B family member 2 OS=Arabidopsis thaliana OX=3702 GN=ABCB2 PE=1 SV=3	#N/A
Delaware	de_r_ecc_4319	7262	gene					1342	6860	-	de_r000627	PF00664	ABC transporter transmembrane region	sp|Q9LYS2|AB10C_ARATH ABC transporter C family member 10 OS=Arabidopsis thaliana OX=3702 GN=ABCC10 PE=2 SV=2	#N/A
Delaware	de_r_ecc_4320	9381	gene					4547	5232	+	de_r000437	PF06955	Xyloglucan endo-transglycosylase (XET) C-terminus	sp|P24806|XTH24_ARATH Xyloglucan endotransglucosylase/hydrolase protein 24 OS=Arabidopsis thaliana OX=3702 GN=XTH24 PE=1 SV=2	#N/A
Delaware	de_r_ecc_433	7200	gene					6035	7180	-	de_r000632	PF00620	RhoGAP domain	sp|Q9FMR1|RGAP1_ARATH Rho GTPase-activating protein 1 OS=Arabidopsis thaliana OX=3702 GN=ROPGAP1 PE=2 SV=1	#N/A
Delaware	de_r_ecc_4331	9758	tRNA	9575	9647	Thr	TGT
Delaware	de_r_ecc_4332	9637	gene					1043	5795	+	de_r000410	PF01612	3'-5' exonuclease	sp|A9LLI8|RP6L3_ARATH Protein RRP6-like 3 OS=Arabidopsis thaliana OX=3702 GN=RRP6L3 PE=2 SV=1	#N/A
Delaware	de_r_ecc_4334	15120	gene					6164	8181	+	de_r000111	PF00069	Protein kinase domain	sp|Q39024|MPK4_ARATH Mitogen-activated protein kinase 4 OS=Arabidopsis thaliana OX=3702 GN=MPK4 PE=1 SV=2	#N/A
Delaware	de_r_ecc_4334	15120	gene					8926	13632	-	de_r000112	PF00295	Glycosyl hydrolases family 28	sp|A7PZL3|PGLR_VITVI Probable polygalacturonase OS=Vitis vinifera OX=29760 GN=GSVIVT00026920001 PE=1 SV=1	#N/A
Delaware	de_r_ecc_4339	14850	gene					10393	12597	-	de_r000125	PF01657	Salt stress response/antifungal	sp|Q8S9L6|CRK29_ARATH Cysteine-rich receptor-like protein kinase 29 OS=Arabidopsis thaliana OX=3702 GN=CRK29 PE=2 SV=1	#N/A
Delaware	de_r_ecc_4342	6343	gene					3022	4363	+	de_r000703	PF00646	F-box domain	sp|Q9FZ70|FDL1_ARATH F-box/FBD/LRR-repeat protein At1g13570 OS=Arabidopsis thaliana OX=3702 GN=At1g13570 PE=2 SV=1	#N/A
Delaware	de_r_ecc_4349	7860	tRNA	2410	2483	Ile	TAT
Delaware	de_r_ecc_4350	15780	gene					3684	11327	+	de_r000088	PF13087	AAA domain	sp|P38935|SMBP2_HUMAN DNA-binding protein SMUBP-2 OS=Homo sapiens OX=9606 GN=IGHMBP2 PE=1 SV=3	#N/A
Delaware	de_r_ecc_4352	9184	tRNA	331	254	***	TCA
Delaware	de_r_ecc_4354	5460	gene					3186	4348	+	de_r000786	#N/A	#N/A	#N/A	#N/A
Delaware	de_r_ecc_4358	13825	gene					2392	6510	+	de_r000171	PF13848	Thioredoxin-like domain	sp|Q43116|PDI_RICCO Protein disulfide-isomerase OS=Ricinus communis OX=3988 PE=2 SV=1	#N/A
Delaware	de_r_ecc_4361	19774	gene					1018	1280	+	de_r000012	#N/A	#N/A	sp|Q8L5V0|RPB9B_ARATH DNA-directed RNA polymerases II, IV and V subunit 9B OS=Arabidopsis thaliana OX=3702 GN=NRPB9B PE=1 SV=1	#N/A
Delaware	de_r_ecc_4361	19774	gene					13158	16112	+	de_r000013	#N/A	#N/A	sp|Q5SP90|PP4R3_DANRE Serine/threonine-protein phosphatase 4 regulatory subunit 3 OS=Danio rerio OX=7955 GN=smek1 PE=1 SV=1	#N/A
Delaware	de_r_ecc_4374	8446	gene					174	1732	+	de_r000517	PF00118	TCP-1/cpn60 chaperonin family	sp|P08927|RUBB_PEA RuBisCO large subunit-binding protein subunit beta, chloroplastic OS=Pisum sativum OX=3888 PE=1 SV=2	#N/A
Delaware	de_r_ecc_4374	8446	gene					2134	2395	+	de_r000518	#N/A	#N/A	sp|P21240|CPNB1_ARATH Chaperonin 60 subunit beta 1, chloroplastic OS=Arabidopsis thaliana OX=3702 GN=CPN60B1 PE=1 SV=3	#N/A
Delaware	de_r_ecc_4376	7692	gene					1285	3228	-	de_r000588	PF01363	FYVE zinc finger	sp|Q0WUR5|FAB1A_ARATH 1-phosphatidylinositol-3-phosphate 5-kinase FAB1A OS=Arabidopsis thaliana OX=3702 GN=FAB1A PE=2 SV=1	#N/A
Delaware	de_r_ecc_4378	6156	gene					1742	6077	-	de_r000721	PF13243	Squalene-hopene cyclase C-terminal domain	sp|O82140|BAMS1_PANGI Beta-amyrin synthase 1 OS=Panax ginseng OX=4054 GN=OSCPNY1 PE=1 SV=1	#N/A
Delaware	de_r_ecc_4387	2370	gene					1116	1532	+	de_r000945	#N/A	#N/A	#N/A	#N/A
Delaware	de_r_ecc_4388	16500	tRNA	5865	5949	Ala	CGC
Delaware	de_r_ecc_4388	16500	tRNA	7203	7294	Ser	TGA
Delaware	de_r_ecc_4388	16500	tRNA	11965	12048	Tyr	GTA
Delaware	de_r_ecc_4388	16500	tRNA	12451	12524	Asp	GTC
Delaware	de_r_ecc_4388	16500	tRNA	11337	11266	His	ATG
Delaware	de_r_ecc_4388	16500	tRNA	6277	6207	Gly	GCC
Delaware	de_r_ecc_4389	5160	tRNA	2808	2879	Asn	GTT
Delaware	de_r_ecc_4389	5160	tRNA	3490	3417	Arg	ACG
Delaware	de_r_ecc_4392	5793	gene					201	668	+	de_r000757	PF03947	Ribosomal Proteins L2, C-terminal domain	sp|P06509|RK2_SPIOL 50S ribosomal protein L2, chloroplastic OS=Spinacia oleracea OX=3562 GN=rpl2-A PE=1 SV=4	#N/A
Delaware	de_r_ecc_4392	5793	tRNA	988	915	His	GTG
Delaware	de_r_ecc_4394	9810	gene					7134	8673	-	de_r000399	PF00069	Protein kinase domain	sp|Q8W1D5|CIPKP_ARATH CBL-interacting serine/threonine-protein kinase 25 OS=Arabidopsis thaliana OX=3702 GN=CIPK25 PE=2 SV=1	#N/A
Delaware	de_r_ecc_4397	16980	gene					1	579	+	de_r000050	PF00069	Protein kinase domain	sp|Q94F62|BAK1_ARATH BRASSINOSTEROID INSENSITIVE 1-associated receptor kinase 1 OS=Arabidopsis thaliana OX=3702 GN=BAK1 PE=1 SV=2	#N/A
Delaware	de_r_ecc_4397	16980	gene					1073	2137	+	de_r000051	PF00069	Protein kinase domain	sp|Q94F62|BAK1_ARATH BRASSINOSTEROID INSENSITIVE 1-associated receptor kinase 1 OS=Arabidopsis thaliana OX=3702 GN=BAK1 PE=1 SV=2	#N/A
Delaware	de_r_ecc_4397	16980	gene					3448	6284	+	de_r000052	#N/A	#N/A	sp|Q56XU4|C3H6_ARATH Zinc finger CCCH domain-containing protein 6 OS=Arabidopsis thaliana OX=3702 GN=At1g19860 PE=1 SV=1	#N/A
Delaware	de_r_ecc_44	8684	gene					3130	6047	+	de_r000501	PF08553	VID27 C-terminal WD40-like domain	sp|P40781|CYPR4_CYNCA Protein CYPRO4 OS=Cynara cardunculus OX=4265 GN=CYPRO4 PE=2 SV=1	#N/A
Delaware	de_r_ecc_441	5718	gene					49	573	+	de_r000763	PF01439	Metallothionein	sp|P43390|MT2_ACTDE Metallothionein-like protein type 2 OS=Actinidia deliciosa OX=3627 GN=pKIWI504 PE=2 SV=1	#N/A
Delaware	de_r_ecc_4410	12645	gene					5467	8497	-	de_r000227	PF03810	Importin-beta N-terminal domain	sp|F4IRR2|SAD2_ARATH Importin beta-like SAD2 OS=Arabidopsis thaliana OX=3702 GN=SAD2 PE=1 SV=1	#N/A
Delaware	de_r_ecc_4410	12645	gene					1839	2509	-	de_r000225	#N/A	#N/A	sp|F4IRR2|SAD2_ARATH Importin beta-like SAD2 OS=Arabidopsis thaliana OX=3702 GN=SAD2 PE=1 SV=1	#N/A
Delaware	de_r_ecc_4410	12645	gene					3097	3632	-	de_r000226	#N/A	#N/A	sp|F4J738|SAD2H_ARATH Importin beta-like SAD2 homolog OS=Arabidopsis thaliana OX=3702 GN=At3g59020 PE=1 SV=1	#N/A
Delaware	de_r_ecc_4413	12170	tRNA	1817	1746	Lys	TTT
Delaware	de_r_ecc_4413	12170	tRNA	1499	1428	Arg	TCT
Delaware	de_r_ecc_4413	12170	tRNA	1386	1315	***	TTA
Delaware	de_r_ecc_4413	12170	tRNA	1061	990	Arg	TCT
Delaware	de_r_ecc_4416	9247	gene					506	8777	-	de_r000450	PF04389	Peptidase family M28	sp|Q3UVK0|ERMP1_MOUSE Endoplasmic reticulum metallopeptidase 1 OS=Mus musculus OX=10090 GN=Ermp1 PE=1 SV=2	#N/A
Delaware	de_r_ecc_4417	9330	gene					670	2425	-	de_r000440	PF00141	Peroxidase	sp|Q9FJZ9|PER72_ARATH Peroxidase 72 OS=Arabidopsis thaliana OX=3702 GN=PER72 PE=1 SV=1	#N/A
Delaware	de_r_ecc_4432	8250	gene					591	7297	-	de_r000537	PF13589	Histidine kinase-, DNA gyrase B-, and HSP90-like ATPase	sp|Q9C5V6|TOP6B_ARATH DNA topoisomerase 6 subunit B OS=Arabidopsis thaliana OX=3702 GN=TOP6B PE=1 SV=1	#N/A
Delaware	de_r_ecc_4437	3544	gene					899	3447	+	de_r000908	PF13460	NAD(P)H-binding	sp|Q9STF2|PTA16_ARATH Protein PLASTID TRANSCRIPTIONALLY ACTIVE 16, chloroplastic OS=Arabidopsis thaliana OX=3702 GN=PTAC16 PE=1 SV=1	#N/A
Delaware	de_r_ecc_4440	7050	gene					1622	6213	+	de_r000649	PF00498	FHA domain	sp|P46014|P2C70_ARATH Protein phosphatase 2C 70 OS=Arabidopsis thaliana OX=3702 GN=KAPP PE=1 SV=2	#N/A
Delaware	de_r_ecc_4444	4650	gene					1731	2896	-	de_r000854	PF02874	ATP synthase alpha/beta family, beta-barrel domain	sp|Q95DR6|ATPB_AGAAF ATP synthase subunit beta, chloroplastic OS=Agapanthus africanus OX=51501 GN=atpB PE=3 SV=1	#N/A
Delaware	de_r_ecc_4458	2220	gene					12	575	+	de_r000948	PF00006	ATP synthase alpha/beta family, nucleotide-binding domain	sp|Q2L8Z1|ATPA_GOSHI ATP synthase subunit alpha, chloroplastic OS=Gossypium hirsutum OX=3635 GN=atpA PE=3 SV=1	#N/A
Delaware	de_r_ecc_4458	2220	gene					604	1189	+	de_r000949	PF00006	ATP synthase alpha/beta family, nucleotide-binding domain	sp|P06450|ATPA_SPIOL ATP synthase subunit alpha, chloroplastic OS=Spinacia oleracea OX=3562 GN=atpA PE=1 SV=1	#N/A
Delaware	de_r_ecc_4458	2220	gene					1860	2219	+	de_r000950	PF02874	ATP synthase alpha/beta family, beta-barrel domain	sp|Q33C53|ATPA_NICTO ATP synthase subunit alpha, chloroplastic OS=Nicotiana tomentosiformis OX=4098 GN=atpA PE=3 SV=1	#N/A
Delaware	de_r_ecc_4458	2220	tRNA	1355	1284	Arg	TCT
Delaware	de_r_ecc_446	5002	tRNA	1718	1788	Gly	GCC
Delaware	de_r_ecc_4461	10410	gene					2	3862	+	de_r000354	PF03870	RNA polymerase Rpb8	sp|O81097|RPB8A_ARATH DNA-directed RNA polymerases II and V subunit 8A OS=Arabidopsis thaliana OX=3702 GN=NRPB8A PE=1 SV=1	#N/A
Delaware	de_r_ecc_4465	6840	gene					842	6186	+	de_r000665	PF00225	Kinesin motor domain	sp|Q940B8|KN13A_ARATH Kinesin-like protein KIN-13A OS=Arabidopsis thaliana OX=3702 GN=KIN13A PE=1 SV=1	#N/A
Delaware	de_r_ecc_4472	6090	gene					3190	4012	+	de_r000733	PF11883	Domain of unknown function (DUF3403)	sp|Q8GYA4|CRK10_ARATH Cysteine-rich receptor-like protein kinase 10 OS=Arabidopsis thaliana OX=3702 GN=CRK10 PE=1 SV=3	#N/A
Delaware	de_r_ecc_4484	8700	gene					1500	3024	-	de_r000500	PF00227	Proteasome subunit	sp|Q7DLS1|PSB7B_ARATH Proteasome subunit beta type-7-B OS=Arabidopsis thaliana OX=3702 GN=PBB2 PE=1 SV=2	#N/A
Delaware	de_r_ecc_4485	14917	gene					8800	10619	+	de_r000120	PF03407	Nucleotide-diphospho-sugar transferase	sp|Q9LN62|RRA3_ARATH Arabinosyltransferase RRA3 OS=Arabidopsis thaliana OX=3702 GN=RRA3 PE=2 SV=1	#N/A
Delaware	de_r_ecc_4486	9690	gene					7275	8258	-	de_r000408	PF00646	F-box domain	sp|Q9LXZ3|FB204_ARATH F-box protein At3g56470 OS=Arabidopsis thaliana OX=3702 GN=At3g56470 PE=2 SV=1	#N/A
Delaware	de_r_ecc_4497	17580	gene					10376	11461	-	de_r000044	PF00361	Proton-conducting membrane transporter	sp|Q9M3J0|NU4C_SPIOL NAD(P)H-quinone oxidoreductase chain 4, chloroplastic OS=Spinacia oleracea OX=3562 GN=ndhD PE=2 SV=2	#N/A
Delaware	de_r_ecc_4497	17580	gene					5406	6279	-	de_r000043	PF00361	Proton-conducting membrane transporter	sp|Q33113|NU5C_SESIN NAD(P)H-quinone oxidoreductase subunit 5, chloroplastic (Fragment) OS=Sesamum indicum OX=4182 GN=ndhF PE=3 SV=1	#N/A
Delaware	de_r_ecc_4504	8850	gene					237	1535	-	de_r000480	PF00306	ATP synthase alpha/beta chain, C terminal domain	sp|P06450|ATPA_SPIOL ATP synthase subunit alpha, chloroplastic OS=Spinacia oleracea OX=3562 GN=atpA PE=1 SV=1	#N/A
Delaware	de_r_ecc_4504	8850	gene					1552	1764	-	de_r000481	PF02874	ATP synthase alpha/beta family, beta-barrel domain	sp|Q33C53|ATPA_NICTO ATP synthase subunit alpha, chloroplastic OS=Nicotiana tomentosiformis OX=4098 GN=atpA PE=3 SV=1	#N/A
Delaware	de_r_ecc_4504	8850	tRNA	71	142	Arg	TCT
Delaware	de_r_ecc_4505	8121	gene					4421	7437	-	de_r000548	PF08323	Starch synthase catalytic domain	sp|Q0DEC8|SSY1_ORYSJ Soluble starch synthase 1, chloroplastic/amyloplastic OS=Oryza sativa subsp. japonica OX=39947 GN=SS1 PE=1 SV=1	#N/A
Delaware	de_r_ecc_4508	7410	gene					920	1873	-	de_r000620	PF00067	Cytochrome P450	sp|P0DKI2|C76AN_BETVU Inactive cytochrome P450 76AD1 OS=Beta vulgaris OX=161934 GN=CYP76AD1 PE=3 SV=1	#N/A
Delaware	de_r_ecc_4515	6756	gene					346	2539	+	de_r000673	PF00160	Cyclophilin type peptidyl-prolyl cis-trans isomerase/CLD	sp|Q8W4D0|CPY71_ARATH Peptidyl-prolyl cis-trans isomerase CYP71 OS=Arabidopsis thaliana OX=3702 GN=CYP71 PE=1 SV=1	#N/A
Delaware	de_r_ecc_4516	4307	tRNA	2605	2531	His	ATG
Delaware	de_r_ecc_4518	9458	tRNA	1764	1692	Val	GAC
Delaware	de_r_ecc_4521	6683	gene					1110	3027	-	de_r000680	PF01095	Pectinesterase	sp|Q9FKF3|PME63_ARATH Putative pectinesterase 63 OS=Arabidopsis thaliana OX=3702 GN=PME63 PE=3 SV=2	#N/A
Delaware	de_r_ecc_4523	11590	tRNA	3152	3081	Asn	GTT
Delaware	de_r_ecc_4526	7230	gene					3908	7029	+	de_r000629	PF12678	RING-H2 zinc finger domain	sp|Q940X7|RBX1A_ARATH RING-box protein 1a OS=Arabidopsis thaliana OX=3702 GN=RBX1A PE=1 SV=1	#N/A
Delaware	de_r_ecc_4528	9183	gene					3481	4040	+	de_r000456	PF00244	14-3-3 protein	sp|P48348|14338_ARATH 14-3-3-like protein GF14 kappa OS=Arabidopsis thaliana OX=3702 GN=GRF8 PE=1 SV=2	#N/A
Delaware	de_r_ecc_4532	11016	gene					10090	10380	-	de_r000319	PF01920	Prefoldin subunit	sp|Q9LJ98|PFD2_ARATH Probable prefoldin subunit 2 OS=Arabidopsis thaliana OX=3702 GN=At3g22480 PE=2 SV=1	#N/A
Delaware	de_r_ecc_4532	11016	gene					966	1493	+	de_r000317	PF02358	Trehalose-phosphatase	sp|Q9SYM4|TPS1_ARATH Alpha,alpha-trehalose-phosphate synthase [UDP-forming] 1 OS=Arabidopsis thaliana OX=3702 GN=TPS1 PE=1 SV=1	#N/A
Delaware	de_r_ecc_4532	11016	gene					2616	5315	-	de_r000318	PF16363	GDP-mannose 4,6 dehydratase	sp|Q9SYM5|RHM1_ARATH Trifunctional UDP-glucose 4,6-dehydratase/UDP-4-keto-6-deoxy-D-glucose 3,5-epimerase/UDP-4-keto-L-rhamnose-reductase RHM1 OS=Arabidopsis thaliana OX=3702 GN=RHM1 PE=1 SV=1	#N/A
Delaware	de_r_ecc_4532	11016	gene					176	665	+	de_r000316	#N/A	#N/A	sp|Q9SYM4|TPS1_ARATH Alpha,alpha-trehalose-phosphate synthase [UDP-forming] 1 OS=Arabidopsis thaliana OX=3702 GN=TPS1 PE=1 SV=1	#N/A
Delaware	de_r_ecc_4534	15540	gene					4336	6564	-	de_r000097	PF00892	EamA-like transporter family	sp|Q9LI65|WTR24_ARATH WAT1-related protein At3g30340 OS=Arabidopsis thaliana OX=3702 GN=At3g30340 PE=2 SV=1	#N/A
Delaware	de_r_ecc_4534	15540	gene					13385	15392	-	de_r000098	PF06966	Protein of unknown function (DUF1295)	#N/A	#N/A
Delaware	de_r_ecc_4536	4890	tRNA	1175	1246	Lys	TTT
Delaware	de_r_ecc_4537	3630	gene					238	2222	+	de_r000907	PF03004	Plant transposase (Ptta/En/Spm family)	#N/A	#N/A
Delaware	de_r_ecc_4543	15457	gene					8953	15457	-	de_r000104	PF13646	HEAT repeats	sp|Q38950|2AAB_ARATH Serine/threonine-protein phosphatase 2A 65 kDa regulatory subunit A beta isoform OS=Arabidopsis thaliana OX=3702 GN=PP2AA2 PE=1 SV=2	#N/A
Delaware	de_r_ecc_4543	15457	gene					6299	8313	+	de_r000103	PF14144	Seed dormancy control	sp|P23923|HBP1B_WHEAT Transcription factor HBP-1b(c38) OS=Triticum aestivum OX=4565 PE=2 SV=1	#N/A
Delaware	de_r_ecc_4543	15457	gene					1444	1836	-	de_r000102	#N/A	#N/A	sp|Q38950|2AAB_ARATH Serine/threonine-protein phosphatase 2A 65 kDa regulatory subunit A beta isoform OS=Arabidopsis thaliana OX=3702 GN=PP2AA2 PE=1 SV=2	#N/A
Delaware	de_r_ecc_4550	4980	gene					2009	2665	+	de_r000826	#N/A	#N/A	#N/A	#N/A
Delaware	de_r_ecc_4552	14080	gene					12690	13798	-	de_r000166	PF00069	Protein kinase domain	sp|Q1PDV6|PBL27_ARATH Serine/threonine-protein kinase PBL27 OS=Arabidopsis thaliana OX=3702 GN=PBL27 PE=1 SV=1	#N/A
Delaware	de_r_ecc_4555	2514	gene					303	2460	+	de_r000941	PF13041	PPR repeat family	sp|Q9M9X9|PPR18_ARATH Pentatricopeptide repeat-containing protein At1g06710, mitochondrial OS=Arabidopsis thaliana OX=3702 GN=At1g06710 PE=3 SV=1	#N/A
Delaware	de_r_ecc_4556	18660	gene					10428	13888	+	de_r000025	PF03763	Remorin, C-terminal region	#N/A	#N/A
Delaware	de_r_ecc_4558	6918	gene					1120	1623	+	de_r000657	PF01058	NADH ubiquinone oxidoreductase, 20 Kd subunit	sp|Q9M3M0|NDHK_SPIOL NAD(P)H-quinone oxidoreductase subunit K, chloroplastic OS=Spinacia oleracea OX=3562 GN=ndhK PE=3 SV=3	#N/A
Delaware	de_r_ecc_4558	6918	tRNA	4610	4682	Thr	TGT
Delaware	de_r_ecc_4558	6918	tRNA	5879	5951	Glu	TTC
Delaware	de_r_ecc_4558	6918	tRNA	3010	2938	Phe	GAA
Delaware	de_r_ecc_456	4865	gene					1197	1469	-	de_r000841	#N/A	#N/A	sp|Q96533|ADHX_ARATH Alcohol dehydrogenase class-3 OS=Arabidopsis thaliana OX=3702 GN=ADH2 PE=1 SV=2	#N/A
Delaware	de_r_ecc_4563	8019	gene					2480	3931	+	de_r000557	PF03144	Elongation factor Tu domain 2	sp|P25698|EF1A_SOYBN Elongation factor 1-alpha OS=Glycine max OX=3847 GN=TEFS1 PE=3 SV=2	#N/A
Delaware	de_r_ecc_457	9030	gene					5452	8057	+	de_r000467	PF00378	Enoyl-CoA hydratase/isomerase	sp|Q8GYN9|MENB_ARATH 1,4-dihydroxy-2-naphthoyl-CoA synthase, peroxisomal OS=Arabidopsis thaliana OX=3702 GN=MENB PE=1 SV=2	#N/A
Delaware	de_r_ecc_457	9030	gene					283	4155	+	de_r000466	PF01979	Amidohydrolase family	sp|Q9SR52|UREA_ARATH Urease OS=Arabidopsis thaliana OX=3702 GN=URE PE=3 SV=1	#N/A
Delaware	de_r_ecc_4571	4140	tRNA	1460	1382	Tyr	ATA
Delaware	de_r_ecc_4572	7025	gene					2092	2823	-	de_r000651	PF00181	Ribosomal Proteins L2, RNA binding domain	sp|P06509|RK2_SPIOL 50S ribosomal protein L2, chloroplastic OS=Spinacia oleracea OX=3562 GN=rpl2-A PE=1 SV=4	#N/A
Delaware	de_r_ecc_4572	7025	tRNA	1771	1844	His	GTG
Delaware	de_r_ecc_4574	7843	gene					4049	4665	-	de_r000573	#N/A	#N/A	sp|Q9M7Q4|AI5L5_ARATH ABSCISIC ACID-INSENSITIVE 5-like protein 5 OS=Arabidopsis thaliana OX=3702 GN=ABF2 PE=1 SV=1	#N/A
Delaware	de_r_ecc_4576	8160	gene					3298	6905	+	de_r000546	PF05705	Eukaryotic protein of unknown function (DUF829)	#N/A	#N/A
Delaware	de_r_ecc_4581	18528	gene					12685	18189	-	de_r000028	PF06839	GRF zinc finger	sp|Q9LVP1|TOP3A_ARATH DNA topoisomerase 3-alpha OS=Arabidopsis thaliana OX=3702 GN=TOP3A PE=1 SV=1	#N/A
Delaware	de_r_ecc_4581	18528	gene					3741	8315	-	de_r000027	#N/A	#N/A	sp|Q9LFS2|GEX3_ARATH Protein GAMETE EXPRESSED 3 OS=Arabidopsis thaliana OX=3702 GN=GEX3 PE=2 SV=1	#N/A
Delaware	de_r_ecc_4581	18528	tRNA	5844	5774	Thr	TGT
Delaware	de_r_ecc_4589	5760	gene					339	2908	+	de_r000762	PF00564	PB1 domain	sp|Q9LF97|Y3295_ARATH CBS domain-containing protein CBSCBSPB3 OS=Arabidopsis thaliana OX=3702 GN=CBSCBSPB3 PE=1 SV=1	#N/A
Delaware	de_r_ecc_459	8035	gene					4732	8023	-	de_r000556	PF04577	Protein of unknown function (DUF563)	sp|Q9LDH0|XYLT_ARATH Beta-1,2-xylosyltransferase OS=Arabidopsis thaliana OX=3702 GN=XYLT PE=1 SV=1	#N/A
Delaware	de_r_ecc_4599	7620	gene					5	3252	-	de_r000595	PF02518	Histidine kinase-, DNA gyrase B-, and HSP90-like ATPase	sp|P55737|HS902_ARATH Heat shock protein 90-2 OS=Arabidopsis thaliana OX=3702 GN=HSP90-2 PE=1 SV=1	#N/A
Delaware	de_r_ecc_4599	7620	gene					7448	7558	-	de_r000596	#N/A	#N/A	sp|P36181|HSP80_SOLLC Heat shock cognate protein 80 OS=Solanum lycopersicum OX=4081 GN=HSC80 PE=2 SV=1	#N/A
Delaware	de_r_ecc_4603	5977	gene					3306	4200	-	de_r000744	PF00166	Chaperonin 10 Kd subunit	sp|P34893|CH10_ARATH 10 kDa chaperonin, mitochondrial OS=Arabidopsis thaliana OX=3702 GN=CPN10 PE=1 SV=1	#N/A
Delaware	de_r_ecc_4603	5977	gene					327	873	+	de_r000743	PF00682	HMGL-like	sp|O81027|HMGCL_ARATH Hydroxymethylglutaryl-CoA lyase, mitochondrial OS=Arabidopsis thaliana OX=3702 GN=HMGCL PE=1 SV=2	#N/A
Delaware	de_r_ecc_4609	8657	tRNA	2045	2116	Asn	GTT
Delaware	de_r_ecc_4609	8657	tRNA	2726	2653	Arg	ACG
Delaware	de_r_ecc_4610	9030	tRNA	8658	8586	Ala	TGC
Delaware	de_r_ecc_4617	10380	gene					4906	6285	-	de_r000358	PF00006	ATP synthase alpha/beta family, nucleotide-binding domain	sp|P00825|ATPB_SPIOL ATP synthase subunit beta, chloroplastic OS=Spinacia oleracea OX=3562 GN=atpB PE=1 SV=2	#N/A
Delaware	de_r_ecc_4617	10380	gene					1590	2273	-	de_r000357	PF01058	NADH ubiquinone oxidoreductase, 20 Kd subunit	sp|Q9M3M0|NDHK_SPIOL NAD(P)H-quinone oxidoreductase subunit K, chloroplastic OS=Spinacia oleracea OX=3562 GN=ndhK PE=3 SV=3	#N/A
Delaware	de_r_ecc_4617	10380	tRNA	4298	4370	Glu	TTC
Delaware	de_r_ecc_462	8528	gene					218	1509	-	de_r000511	PF00118	TCP-1/cpn60 chaperonin family	sp|Q84WV1|TCPG_ARATH T-complex protein 1 subunit gamma OS=Arabidopsis thaliana OX=3702 GN=CCT3 PE=1 SV=1	#N/A
Delaware	de_r_ecc_4622	14823	gene					5978	10838	+	de_r000131	PF00004	ATPase family associated with various cellular activities (AAA)	sp|Q9FI56|CLPC1_ARATH Chaperone protein ClpC1, chloroplastic OS=Arabidopsis thaliana OX=3702 GN=CLPC1 PE=1 SV=1	#N/A
Delaware	de_r_ecc_4648	3120	gene					2341	2694	-	de_r000923	#N/A	#N/A	sp|O04331|PHB3_ARATH Prohibitin-3, mitochondrial OS=Arabidopsis thaliana OX=3702 GN=PHB3 PE=1 SV=1	#N/A
Delaware	de_r_ecc_4649	3120	gene					1960	2313	-	de_r000924	#N/A	#N/A	sp|O04331|PHB3_ARATH Prohibitin-3, mitochondrial OS=Arabidopsis thaliana OX=3702 GN=PHB3 PE=1 SV=1	#N/A
Delaware	de_r_ecc_4653	4470	gene					985	3066	+	de_r000859	#N/A	#N/A	sp|Q0E2P1|2ABB_ORYSJ Serine/threonine protein phosphatase 2A 55 kDa regulatory subunit B beta isoform OS=Oryza sativa subsp. japonica OX=39947 GN=Os02g0224200 PE=2 SV=1	#N/A
Delaware	de_r_ecc_469	11564	gene					5492	7230	+	de_r000272	PF00450	Serine carboxypeptidase	sp|Q9LSM9|SCP33_ARATH Serine carboxypeptidase-like 33 OS=Arabidopsis thaliana OX=3702 GN=SCPL33 PE=2 SV=2	#N/A
Delaware	de_r_ecc_478	3120	tRNA	1974	2045	Val	GAC
Delaware	de_r_ecc_483	15081	tRNA	6263	6334	Lys	TTT
Delaware	de_r_ecc_483	15081	tRNA	7190	7261	Lys	TTT
Delaware	de_r_ecc_483	15081	tRNA	7835	7906	Lys	TTT
Delaware	de_r_ecc_49	5460	gene					347	3462	+	de_r000785	PF00076	RNA recognition motif. (a.k.a. RRM, RBD, or RNP domain)	sp|P92965|RS40_ARATH Serine/arginine-rich splicing factor RS40 OS=Arabidopsis thaliana OX=3702 GN=RS40 PE=1 SV=2	#N/A
Delaware	de_r_ecc_491	6255	tRNA	1366	1295	Asp	ATC
Delaware	de_r_ecc_498	6360	gene					441	2579	+	de_r000700	PF00141	Peroxidase	sp|P22195|PER1_ARAHY Cationic peroxidase 1 OS=Arachis hypogaea OX=3818 GN=PNC1 PE=1 SV=2	#N/A
Delaware	de_r_ecc_5	4858	gene					2015	2212	-	de_r000842	PF01200	Ribosomal protein S28e	sp|P46302|RS28_MAIZE 40S ribosomal protein S28 OS=Zea mays OX=4577 GN=RPS28 PE=3 SV=1	#N/A
Delaware	de_r_ecc_504	3390	gene					640	2209	+	de_r000914	PF00494	Squalene/phytoene synthase	sp|P37271|PSY_ARATH Phytoene synthase, chloroplastic OS=Arabidopsis thaliana OX=3702 GN=PSY1 PE=1 SV=2	#N/A
Delaware	de_r_ecc_505	11153	gene					129	2245	+	de_r000305	PF07227	PHD - plant homeodomain finger protein	sp|Q9LUB7|OBE2_ARATH Protein OBERON 2 OS=Arabidopsis thaliana OX=3702 GN=OBE2 PE=1 SV=1	#N/A
Delaware	de_r_ecc_507	12942	gene					5668	12462	-	de_r000213	PF00069	Protein kinase domain	sp|Q0WPH8|NEK5_ARATH Serine/threonine-protein kinase Nek5 OS=Arabidopsis thaliana OX=3702 GN=NEK5 PE=1 SV=1	#N/A
Delaware	de_r_ecc_508	6570	gene					4177	5362	+	de_r000687	PF00122	E1-E2 ATPase	sp|Q9N0Z4|AT11B_RABIT Probable phospholipid-transporting ATPase IF (Fragment) OS=Oryctolagus cuniculus OX=9986 GN=ATP11B PE=1 SV=2	#N/A
Delaware	de_r_ecc_510	10691	gene					4652	8089	-	de_r000339	PF00702	haloacid dehalogenase-like hydrolase	sp|Q9M2L4|ACA11_ARATH Putative calcium-transporting ATPase 11, plasma membrane-type OS=Arabidopsis thaliana OX=3702 GN=ACA11 PE=1 SV=1	#N/A
Delaware	de_r_ecc_510	10691	gene					1575	2164	+	de_r000338	PF03151	Triose-phosphate Transporter family	sp|Q9FYE5|UUAT1_ARATH UDP-URONIC ACID TRANSPORTER 1 OS=Arabidopsis thaliana OX=3702 GN=UUAT1 PE=1 SV=1	#N/A
Delaware	de_r_ecc_511	16373	gene					12529	15660	-	de_r000065	PF01214	Casein kinase II regulatory subunit	sp|P40228|CSK2B_ARATH Casein kinase II subunit beta-1 OS=Arabidopsis thaliana OX=3702 GN=CKB1 PE=1 SV=1	#N/A
Delaware	de_r_ecc_511	16373	gene					2158	2886	-	de_r000063	PF02493	MORN repeat	sp|Q56YP2|PI5K1_ARATH Phosphatidylinositol 4-phosphate 5-kinase 1 OS=Arabidopsis thaliana OX=3702 GN=PIP5K1 PE=1 SV=1	#N/A
Delaware	de_r_ecc_511	16373	gene					6248	7229	-	de_r000064	PF02493	MORN repeat	sp|Q9SLG9|PI5K5_ARATH Phosphatidylinositol 4-phosphate 5-kinase 5 OS=Arabidopsis thaliana OX=3702 GN=PIP5K5 PE=2 SV=1	#N/A
Delaware	de_r_ecc_513	11820	gene					3261	7442	+	de_r000262	PF01546	Peptidase family M20/M25/M40	sp|Q9C5C4|ARGE_ARATH Acetylornithine deacetylase OS=Arabidopsis thaliana OX=3702 GN=At4g17830 PE=2 SV=1	#N/A
Delaware	de_r_ecc_517	8501	gene					4647	8139	+	de_r000515	PF03031	NLI interacting factor-like phosphatase	sp|Q54GB2|CTSL2_DICDI CTD small phosphatase-like protein 2 OS=Dictyostelium discoideum OX=44689 GN=ctdspl2 PE=3 SV=1	#N/A
Delaware	de_r_ecc_518	6810	gene					2803	4509	-	de_r000668	PF08491	Squalene epoxidase	sp|O48651|SQE1_PANGI Squalene monooxygenase SE1 OS=Panax ginseng OX=4054 GN=SQE1 PE=2 SV=1	#N/A
Delaware	de_r_ecc_529	4917	gene					1560	4824	-	de_r000834	PF00702	haloacid dehalogenase-like hydrolase	sp|Q7XPY2|PMA1_ORYSJ Plasma membrane ATPase OS=Oryza sativa subsp. japonica OX=39947 GN=Os04g0656100 PE=2 SV=1	#N/A
Delaware	de_r_ecc_536	8790	gene					482	2186	+	de_r000491	PF01357	Expansin C-terminal domain	sp|Q850K7|EXLB1_ORYSJ Expansin-like B1 OS=Oryza sativa subsp. japonica OX=39947 GN=EXLB1 PE=2 SV=2	#N/A
Delaware	de_r_ecc_54	5580	gene					1927	4708	+	de_r000774	PF01645	Conserved region in glutamate synthase	sp|Q43155|GLTB_SPIOL Ferredoxin-dependent glutamate synthase, chloroplastic OS=Spinacia oleracea OX=3562 GN=FdGOGAT PE=1 SV=3	#N/A
Delaware	de_r_ecc_545	5850	gene					1460	4014	+	de_r000752	#N/A	#N/A	#N/A	#N/A
Delaware	de_r_ecc_548	13811	gene					9539	11882	+	de_r000174	PF00400	WD domain, G-beta repeat	sp|Q9SY00|WDR5B_ARATH COMPASS-like H3K4 histone methylase component WDR5B OS=Arabidopsis thaliana OX=3702 GN=WDR5B PE=1 SV=1	#N/A
Delaware	de_r_ecc_548	13811	tRNA	2369	2298	Gln	TTG
Delaware	de_r_ecc_548	13811	tRNA	2070	1999	Gln	TTG
Delaware	de_r_ecc_548	13811	tRNA	1323	1252	Gln	TTG
Delaware	de_r_ecc_55	14446	gene					207	461	-	de_r000143	#N/A	#N/A	#N/A	#N/A
Delaware	de_r_ecc_555	6000	tRNA	530	602	Ile	TAT
Delaware	de_r_ecc_571	3210	tRNA	2370	2236	Thr	TGT
Delaware	de_r_ecc_575	6898	gene					679	6439	-	de_r000660	PF00152	tRNA synthetases class II (D, K and N)	sp|Q9ZPI1|SYKC_ARATH Lysine--tRNA ligase, cytoplasmic OS=Arabidopsis thaliana OX=3702 GN=At3g11710 PE=1 SV=1	#N/A
Delaware	de_r_ecc_581	9968	gene					2004	5780	+	de_r000390	PF10609	NUBPL iron-transfer P-loop NTPase	sp|Q6STH5|HF101_ARATH Fe-S cluster assembly factor HCF101, chloroplastic OS=Arabidopsis thaliana OX=3702 GN=HCF101 PE=1 SV=1	#N/A
Delaware	de_r_ecc_582	16658	gene					4465	6921	+	de_r000058	PF14299	Phloem protein 2	sp|Q9ZVQ6|P2B10_ARATH F-box protein PP2-B10 OS=Arabidopsis thaliana OX=3702 GN=PP2B10 PE=1 SV=1	#N/A
Delaware	de_r_ecc_590	13080	gene					7116	10061	+	de_r000199	PF04833	COBRA-like protein	sp|Q94KT8|COBRA_ARATH Protein COBRA OS=Arabidopsis thaliana OX=3702 GN=COB PE=2 SV=1	#N/A
Delaware	de_r_ecc_590	13080	gene					12402	12872	-	de_r000200	#N/A	#N/A	sp|Q10JL1|COBL5_ORYSJ COBRA-like protein 5 OS=Oryza sativa subsp. japonica OX=39947 GN=BC1 PE=2 SV=1	#N/A
Delaware	de_r_ecc_591	23910	gene					10584	11735	+	de_r000001	PF00346	Respiratory-chain NADH dehydrogenase, 49 Kd subunit	sp|Q9M3I5|NDHH_SPIOL NAD(P)H-quinone oxidoreductase subunit H, chloroplastic OS=Spinacia oleracea OX=3562 GN=ndhH PE=3 SV=1	#N/A
Delaware	de_r_ecc_591	23910	tRNA	3453	3526	Arg	ACG
Delaware	de_r_ecc_591	23910	tRNA	4134	4063	Asn	GTT
Delaware	de_r_ecc_596	8442	tRNA	6683	6611	Ser	GCT
Delaware	de_r_ecc_60	7495	gene					5177	7468	+	de_r000611	PF06364	Protein of unknown function (DUF1068)	#N/A	#N/A
Delaware	de_r_ecc_601	4620	tRNA	1177	1249	Glu	TTC
Delaware	de_r_ecc_601	4620	tRNA	1482	1554	Lys	TTT
Delaware	de_r_ecc_603	9090	gene					15	1149	-	de_r000463	#N/A	#N/A	sp|Q9LUG9|MD33A_ARATH Mediator of RNA polymerase II transcription subunit 33A OS=Arabidopsis thaliana OX=3702 GN=MED33A PE=1 SV=1	#N/A
Delaware	de_r_ecc_603	9090	gene					1574	4170	-	de_r000464	#N/A	#N/A	sp|Q9LUG9|MD33A_ARATH Mediator of RNA polymerase II transcription subunit 33A OS=Arabidopsis thaliana OX=3702 GN=MED33A PE=1 SV=1	#N/A
Delaware	de_r_ecc_607	8146	tRNA	1541	1470	Ser	GCT
Delaware	de_r_ecc_620	5310	gene					63	620	+	de_r000798	PF01916	Deoxyhypusine synthase	sp|Q9AXR0|DHYS_SOLLC Deoxyhypusine synthase OS=Solanum lycopersicum OX=4081 GN=DHS PE=2 SV=1	#N/A
Delaware	de_r_ecc_620	5310	gene					4226	4690	+	de_r000799	PF01916	Deoxyhypusine synthase	sp|Q6RJS2|DHYS_BRANA Deoxyhypusine synthase OS=Brassica napus OX=3708 GN=DHS PE=2 SV=1	#N/A
Delaware	de_r_ecc_622	10560	tRNA	2968	2895	Val	CAC
Delaware	de_r_ecc_628	13830	tRNA	621	693	Thr	TGT
Delaware	de_r_ecc_628	13830	tRNA	13274	13203	Ala	TGC
Delaware	de_r_ecc_629	6585	gene					4834	6530	-	de_r000686	PF00071	Ras family	sp|P40392|RIC1_ORYSJ Ras-related protein RIC1 OS=Oryza sativa subsp. japonica OX=39947 GN=RIC1 PE=2 SV=2	#N/A
Delaware	de_r_ecc_634	4230	gene					1362	3131	-	de_r000876	PF01963	TraB family	#N/A	#N/A
Delaware	de_r_ecc_638	14020	gene					6964	12674	+	de_r000169	PF16076	Acyltransferase C-terminus	sp|Q8LG50|LPAT2_ARATH 1-acyl-sn-glycerol-3-phosphate acyltransferase 2 OS=Arabidopsis thaliana OX=3702 GN=LPAT2 PE=1 SV=2	#N/A
Delaware	de_r_ecc_641	10320	gene					3688	6827	+	de_r000363	PF00069	Protein kinase domain	sp|F4I1N8|ATG1T_ARATH Serine/threonine-protein kinase ATG1t OS=Arabidopsis thaliana OX=3702 GN=At1g49180 PE=2 SV=1	#N/A
Delaware	de_r_ecc_642	2100	gene					213	1568	-	de_r000957	PF07106	TBPIP/Hop2 winged helix domain	sp|Q9FX64|HOP2_ARATH Homologous-pairing protein 2 homolog OS=Arabidopsis thaliana OX=3702 GN=HOP2 PE=1 SV=1	#N/A
Delaware	de_r_ecc_643	11430	gene					393	4139	-	de_r000277	#N/A	#N/A	sp|Q8GW20|Y5390_ARATH Uncharacterized protein At5g03900, chloroplastic OS=Arabidopsis thaliana OX=3702 GN=At5g03900 PE=2 SV=2	#N/A
Delaware	de_r_ecc_643	11430	gene					9647	11225	-	de_r000278	#N/A	#N/A	sp|Q8GW20|Y5390_ARATH Uncharacterized protein At5g03900, chloroplastic OS=Arabidopsis thaliana OX=3702 GN=At5g03900 PE=2 SV=2	#N/A
Delaware	de_r_ecc_644	17445	gene					5451	7291	+	de_r000047	PF13561	Enoyl-(Acyl carrier protein) reductase	sp|Q9LHT0|TRNHF_ARATH Tropinone reductase homolog At5g06060 OS=Arabidopsis thaliana OX=3702 GN=At5g06060 PE=2 SV=1	#N/A
Delaware	de_r_ecc_647	11400	gene					611	11135	-	de_r000279	PF00400	WD domain, G-beta repeat	sp|Q8L611|SC31B_ARATH Protein transport protein SEC31 homolog B OS=Arabidopsis thaliana OX=3702 GN=SEC31B PE=1 SV=1	#N/A
Delaware	de_r_ecc_648	2198	gene					1575	2117	+	de_r000951	PF00181	Ribosomal Proteins L2, RNA binding domain	sp|P06509|RK2_SPIOL 50S ribosomal protein L2, chloroplastic OS=Spinacia oleracea OX=3562 GN=rpl2-A PE=1 SV=4	#N/A
Delaware	de_r_ecc_648	2198	tRNA	454	381	His	GTG
Delaware	de_r_ecc_65	12990	gene					2820	4471	-	de_r000209	#N/A	#N/A	#N/A	#N/A
Delaware	de_r_ecc_650	5340	tRNA	523	595	Asp	ATC
Delaware	de_r_ecc_663	9767	tRNA	6010	5939	Thr	TGT
Delaware	de_r_ecc_665	13530	gene					12329	13484	-	de_r000184	PF00069	Protein kinase domain	sp|Q9M1L7|PRK3_ARATH Pollen receptor-like kinase 3 OS=Arabidopsis thaliana OX=3702 GN=PRK3 PE=1 SV=1	#N/A
Delaware	de_r_ecc_672	7811	gene					3360	5352	+	de_r000577	PF05176	ATP10 protein	#N/A	#N/A
Delaware	de_r_ecc_675	6596	gene					3151	4587	+	de_r000685	PF00574	Clp protease	sp|P12210|CLPP_TOBAC ATP-dependent Clp protease proteolytic subunit OS=Nicotiana tabacum OX=4097 GN=clpP PE=2 SV=1	#N/A
Delaware	de_r_ecc_678	9610	gene					1700	4394	+	de_r000414	#N/A	#N/A	#N/A	#N/A
Delaware	de_r_ecc_681	14670	gene					3403	10398	-	de_r000132	PF00155	Aminotransferase class I and II	sp|P46645|AAT2_ARATH Aspartate aminotransferase, cytoplasmic isozyme 1 OS=Arabidopsis thaliana OX=3702 GN=ASP2 PE=1 SV=2	#N/A
Delaware	de_r_ecc_682	9180	gene					4123	6199	+	de_r000458	PF00759	Glycosyl hydrolase family 9	sp|Q9C9H5|GUN9_ARATH Endoglucanase 9 OS=Arabidopsis thaliana OX=3702 GN=CEL3 PE=1 SV=1	#N/A
Delaware	de_r_ecc_683	8848	gene					2567	3571	-	de_r000482	PF00346	Respiratory-chain NADH dehydrogenase, 49 Kd subunit	sp|Q9M3I5|NDHH_SPIOL NAD(P)H-quinone oxidoreductase subunit H, chloroplastic OS=Spinacia oleracea OX=3562 GN=ndhH PE=3 SV=1	#N/A
Delaware	de_r_ecc_683	8848	tRNA	1178	1249	Asn	GTT
Delaware	de_r_ecc_683	8848	tRNA	1861	1788	Arg	ACG
Delaware	de_r_ecc_689	4296	tRNA	3178	3105	His	GTG
Delaware	de_r_ecc_691	5999	gene					3938	5496	-	de_r000741	PF02358	Trehalose-phosphatase	sp|Q9SYM4|TPS1_ARATH Alpha,alpha-trehalose-phosphate synthase [UDP-forming] 1 OS=Arabidopsis thaliana OX=3702 GN=TPS1 PE=1 SV=1	#N/A
Delaware	de_r_ecc_692	9930	tRNA	6534	6457	Arg	TCT
Delaware	de_r_ecc_696	5415	gene					139	888	+	de_r000790	#N/A	#N/A	#N/A	#N/A
Delaware	de_r_ecc_699	20804	gene					13926	16471	+	de_r000009	PF06244	Coiled-coil domain-containing protein 124 /Oxs1	sp|Q6PHE8|CC124_DANRE Coiled-coil domain-containing protein 124 OS=Danio rerio OX=7955 GN=ccdc124 PE=2 SV=1	#N/A
Delaware	de_r_ecc_7	14289	gene					8816	10209	-	de_r000152	PF00481	Protein phosphatase 2C	sp|Q94AT1|P2C76_ARATH Probable protein phosphatase 2C 76 OS=Arabidopsis thaliana OX=3702 GN=At5g53140 PE=2 SV=1	#N/A
Delaware	de_r_ecc_7	14289	gene					11980	12608	-	de_r000153	PF00481	Protein phosphatase 2C	sp|Q94AT1|P2C76_ARATH Probable protein phosphatase 2C 76 OS=Arabidopsis thaliana OX=3702 GN=At5g53140 PE=2 SV=1	#N/A
Delaware	de_r_ecc_703	3600	tRNA	841	913	Val	CAC
Delaware	de_r_ecc_704	8998	gene					1403	5330	-	de_r000472	PF03009	Glycerophosphoryl diester phosphodiesterase family	sp|Q9FJ62|GPDL4_ARATH Glycerophosphodiester phosphodiesterase GDPDL4 OS=Arabidopsis thaliana OX=3702 GN=GDPDL4 PE=1 SV=1	#N/A
Delaware	de_r_ecc_706	3660	gene					1484	1825	+	de_r000904	PF00164	Ribosomal protein S12/S23	sp|A4GYN8|RR12B_POPTR 30S ribosomal protein S12-B, chloroplastic OS=Populus trichocarpa OX=3694 GN=rps12-B PE=3 SV=1	#N/A
Delaware	de_r_ecc_706	3660	tRNA	145	74	Val	GAC
Delaware	de_r_ecc_709	17310	gene					12140	16116	-	de_r000048	PF03094	Mlo family	sp|O49621|MLO1_ARATH MLO-like protein 1 OS=Arabidopsis thaliana OX=3702 GN=MLO1 PE=1 SV=1	#N/A
Delaware	de_r_ecc_710	7860	gene					5019	7683	+	de_r000572	PF00484	Carbonic anhydrase	sp|P16016|CAHC_SPIOL Carbonic anhydrase, chloroplastic OS=Spinacia oleracea OX=3562 PE=1 SV=2	#N/A
Delaware	de_r_ecc_712	1620	tRNA	282	353	Cys	GCA
Delaware	de_r_ecc_714	8508	gene					5340	7084	-	de_r000513	PF10502	Signal peptidase, peptidase S26	sp|Q96T52|IMP2L_HUMAN Mitochondrial inner membrane protease subunit 2 OS=Homo sapiens OX=9606 GN=IMMP2L PE=2 SV=1	#N/A
Delaware	de_r_ecc_717	14850	gene					53	437	+	de_r000124	PF00004	ATPase family associated with various cellular activities (AAA)	sp|Q9SCN8|CD48D_ARATH Cell division control protein 48 homolog D OS=Arabidopsis thaliana OX=3702 GN=CDC48D PE=1 SV=1	#N/A
Delaware	de_r_ecc_717	14850	tRNA	6456	6384	Thr	TGT
Delaware	de_r_ecc_719	11255	gene					3270	10168	+	de_r000289	PF01321	Creatinase/Prolidase N-terminal domain	sp|Q8RY11|AMPP2_ARATH Aminopeptidase P2 OS=Arabidopsis thaliana OX=3702 GN=APP2 PE=2 SV=1	#N/A
Delaware	de_r_ecc_721	6294	gene					2734	3513	+	de_r000706	PF03947	Ribosomal Proteins L2, C-terminal domain	sp|Q589A7|RK2_SILLA 50S ribosomal protein L2, chloroplastic OS=Silene latifolia OX=37657 GN=rpl2 PE=3 SV=1	#N/A
Delaware	de_r_ecc_724	8314	gene					5109	8248	-	de_r000531	PF14497	Glutathione S-transferase, C-terminal domain	sp|P28342|GSTZ1_DIACA Glutathione S-transferase 1 OS=Dianthus caryophyllus OX=3570 GN=GST1 PE=2 SV=1	#N/A
Delaware	de_r_ecc_725	7830	gene					1697	2337	+	de_r000574	#N/A	#N/A	#N/A	#N/A
Delaware	de_r_ecc_725	7830	gene					2982	3263	+	de_r000575	#N/A	#N/A	#N/A	#N/A
Delaware	de_r_ecc_726	14502	gene					121	1965	+	de_r000139	PF00481	Protein phosphatase 2C	sp|Q9LQN6|P2C04_ARATH Probable protein phosphatase 2C 4 OS=Arabidopsis thaliana OX=3702 GN=PLL5 PE=2 SV=1	#N/A
Delaware	de_r_ecc_726	14502	gene					8796	12727	-	de_r000140	PF08797	HIRAN domain	#N/A	#N/A
Delaware	de_r_ecc_733	5520	tRNA	2323	2396	Ile	AAT
Delaware	de_r_ecc_734	4970	gene					613	4503	-	de_r000827	PF09532	FDF domain	sp|Q9C658|DCP5_ARATH Protein decapping 5 OS=Arabidopsis thaliana OX=3702 GN=DCP5 PE=1 SV=1	#N/A
Delaware	de_r_ecc_735	18780	gene					9249	12485	+	de_r000021	#N/A	#N/A	sp|Q9LUG9|MD33A_ARATH Mediator of RNA polymerase II transcription subunit 33A OS=Arabidopsis thaliana OX=3702 GN=MED33A PE=1 SV=1	#N/A
Delaware	de_r_ecc_735	18780	gene					14435	14844	+	de_r000022	#N/A	#N/A	sp|Q9LUG9|MD33A_ARATH Mediator of RNA polymerase II transcription subunit 33A OS=Arabidopsis thaliana OX=3702 GN=MED33A PE=1 SV=1	#N/A
Delaware	de_r_ecc_735	18780	gene					17497	18641	+	de_r000023	#N/A	#N/A	sp|Q9LUG9|MD33A_ARATH Mediator of RNA polymerase II transcription subunit 33A OS=Arabidopsis thaliana OX=3702 GN=MED33A PE=1 SV=1	#N/A
Delaware	de_r_ecc_738	6300	gene					2621	2962	-	de_r000705	PF00164	Ribosomal protein S12/S23	sp|A4GYN8|RR12B_POPTR 30S ribosomal protein S12-B, chloroplastic OS=Populus trichocarpa OX=3694 GN=rps12-B PE=3 SV=1	#N/A
Delaware	de_r_ecc_738	6300	tRNA	4301	4372	Val	GAC
Delaware	de_r_ecc_740	5820	tRNA	5621	5692	Gln	TTG
Delaware	de_r_ecc_741	8967	tRNA	6152	6238	Ser	GGA
Delaware	de_r_ecc_743	5177	gene					200	5117	+	de_r000809	PF00176	SNF2 family N-terminal domain	sp|Q7X9V2|PIE1_ARATH Protein PHOTOPERIOD-INDEPENDENT EARLY FLOWERING 1 OS=Arabidopsis thaliana OX=3702 GN=PIE1 PE=1 SV=1	#N/A
Delaware	de_r_ecc_747	2100	gene					698	1355	-	de_r000956	PF00072	Response regulator receiver domain	sp|Q9ZWS9|ARR3_ARATH Two-component response regulator ARR3 OS=Arabidopsis thaliana OX=3702 GN=ARR3 PE=1 SV=1	#N/A
Delaware	de_r_ecc_751	11239	gene					7414	11014	-	de_r000291	PF00557	Metallopeptidase family M24	sp|Q8RY11|AMPP2_ARATH Aminopeptidase P2 OS=Arabidopsis thaliana OX=3702 GN=APP2 PE=2 SV=1	#N/A
Delaware	de_r_ecc_751	11239	gene					1033	3205	-	de_r000290	PF01321	Creatinase/Prolidase N-terminal domain	sp|Q8RY11|AMPP2_ARATH Aminopeptidase P2 OS=Arabidopsis thaliana OX=3702 GN=APP2 PE=2 SV=1	#N/A
Delaware	de_r_ecc_757	13350	gene					10698	11114	-	de_r000188	PF00411	Ribosomal protein S11	sp|P06506|RR11_SPIOL 30S ribosomal protein S11, chloroplastic OS=Spinacia oleracea OX=3562 GN=rps11 PE=1 SV=4	#N/A
Delaware	de_r_ecc_758	14353	gene					1176	3870	-	de_r000149	PF04628	Sedlin, N-terminal conserved region	sp|Q54CU7|TPC2L_DICDI Trafficking protein particle complex subunit 2-like protein OS=Dictyostelium discoideum OX=44689 GN=trappc2l PE=3 SV=1	#N/A
Delaware	de_r_ecc_758	14353	gene					7436	12419	+	de_r000150	#N/A	#N/A	sp|Q9ZR40|U2A2B_NICPL Splicing factor U2af large subunit B OS=Nicotiana plumbaginifolia OX=4092 GN=U2AF65B PE=2 SV=1	#N/A
Delaware	de_r_ecc_76	14580	gene					13700	14295	+	de_r000136	PF00276	Ribosomal protein L23	sp|Q605B4|RL23_METCA 50S ribosomal protein L23 OS=Methylococcus capsulatus (strain ATCC 33009 / NCIMB 11132 / Bath) OX=243233 GN=rplW PE=3 SV=1	#N/A
Delaware	de_r_ecc_76	14580	tRNA	10891	10819	Val	TAC
Delaware	de_r_ecc_764	8193	gene					5769	8157	-	de_r000540	PF00005	ABC transporter	sp|Q8H1R4|AB10I_ARATH ABC transporter I family member 10 OS=Arabidopsis thaliana OX=3702 GN=ABCI10 PE=1 SV=1	#N/A
Delaware	de_r_ecc_764	8193	tRNA	4732	4661	Ile	TAT
Delaware	de_r_ecc_766	8822	gene					4966	5974	-	de_r000485	PF06955	Xyloglucan endo-transglycosylase (XET) C-terminus	sp|P24806|XTH24_ARATH Xyloglucan endotransglucosylase/hydrolase protein 24 OS=Arabidopsis thaliana OX=3702 GN=XTH24 PE=1 SV=2	#N/A
Delaware	de_r_ecc_769	4350	gene					2874	4261	-	de_r000869	PF03004	Plant transposase (Ptta/En/Spm family)	#N/A	#N/A
Delaware	de_r_ecc_778	12990	gene					194	1227	+	de_r000207	PF01058	NADH ubiquinone oxidoreductase, 20 Kd subunit	sp|Q9M3M0|NDHK_SPIOL NAD(P)H-quinone oxidoreductase subunit K, chloroplastic OS=Spinacia oleracea OX=3562 GN=ndhK PE=3 SV=3	#N/A
Delaware	de_r_ecc_778	12990	tRNA	4215	4287	Thr	TGT
Delaware	de_r_ecc_778	12990	tRNA	5768	5682	Ser	GGA
Delaware	de_r_ecc_778	12990	tRNA	2613	2541	Phe	GAA
Delaware	de_r_ecc_780	6240	gene					881	1594	+	de_r000713	PF00146	NADH dehydrogenase	sp|P08834|NU1M_CITLA NADH-ubiquinone oxidoreductase chain 1 OS=Citrullus lanatus OX=3654 GN=ND1 PE=2 SV=1	#N/A
Delaware	de_r_ecc_780	6240	gene					3926	4453	+	de_r000714	PF00146	NADH dehydrogenase	sp|Q01300|NU1M_PETHY NADH-ubiquinone oxidoreductase chain 1 OS=Petunia hybrida OX=4102 GN=ND1 PE=3 SV=1	#N/A
Delaware	de_r_ecc_783	10920	gene					4853	9989	+	de_r000324	PF00083	Sugar (and other) transporter	sp|Q56ZZ7|PLST4_ARATH Plastidic glucose transporter 4 OS=Arabidopsis thaliana OX=3702 GN=At5g16150 PE=1 SV=2	#N/A
Delaware	de_r_ecc_784	9150	gene					4132	5110	+	de_r000459	PF03732	Retrotransposon gag protein	#N/A	AP_R.00g000470
Delaware	de_r_ecc_793	19404	gene					15720	18127	+	de_r000014	PF04719	hTAFII28-like protein conserved region	sp|Q9M565|TAF11_ARATH Transcription initiation factor TFIID subunit 11 OS=Arabidopsis thaliana OX=3702 GN=TAF11 PE=1 SV=1	#N/A
Delaware	de_r_ecc_793	19404	tRNA	14692	14764	Lys	TTT
Delaware	de_r_ecc_795	16710	gene					11317	12678	-	de_r000057	PF00141	Peroxidase	sp|Q43735|PER27_ARATH Peroxidase 27 OS=Arabidopsis thaliana OX=3702 GN=PER27 PE=1 SV=1	#N/A
Delaware	de_r_ecc_797	10170	gene					4591	5742	-	de_r000382	PF00346	Respiratory-chain NADH dehydrogenase, 49 Kd subunit	sp|Q9M3I5|NDHH_SPIOL NAD(P)H-quinone oxidoreductase subunit H, chloroplastic OS=Spinacia oleracea OX=3562 GN=ndhH PE=3 SV=1	#N/A
Delaware	de_r_ecc_798	9556	gene					2667	4163	-	de_r000423	PF00006	ATP synthase alpha/beta family, nucleotide-binding domain	sp|P00825|ATPB_SPIOL ATP synthase subunit beta, chloroplastic OS=Spinacia oleracea OX=3562 GN=atpB PE=1 SV=2	#N/A
Delaware	de_r_ecc_808	3660	gene					1370	1711	-	de_r000903	PF00164	Ribosomal protein S12/S23	sp|A4GYN8|RR12B_POPTR 30S ribosomal protein S12-B, chloroplastic OS=Populus trichocarpa OX=3694 GN=rps12-B PE=3 SV=1	#N/A
Delaware	de_r_ecc_808	3660	tRNA	3051	3122	Val	GAC
Delaware	de_r_ecc_818	13581	gene					4883	9227	+	de_r000180	PF00725	3-hydroxyacyl-CoA dehydrogenase, C-terminal domain	sp|Q45223|HBD_BRADU 3-hydroxybutyryl-CoA dehydrogenase OS=Bradyrhizobium diazoefficiens (strain JCM 10833 / BCRC 13528 / IAM 13628 / NBRC 14792 / USDA 110) OX=224911 GN=hbdA PE=3 SV=1	#N/A
Delaware	de_r_ecc_837	6172	gene					760	3621	+	de_r000719	PF10250	GDP-fucose protein O-fucosyltransferase	sp|Q0WUZ5|OFT39_ARATH O-fucosyltransferase 39 OS=Arabidopsis thaliana OX=3702 GN=OFUT39 PE=2 SV=1	#N/A
Delaware	de_r_ecc_837	6172	tRNA	137	66	Glu	TTC
Delaware	de_r_ecc_838	14880	gene					8120	10967	-	de_r000122	PF03062	MBOAT, membrane-bound O-acyltransferase family	sp|F4IDU4|MBOA1_ARATH Lysophospholipid acyltransferase 1 OS=Arabidopsis thaliana OX=3702 GN=LPCAT1 PE=1 SV=1	#N/A
Delaware	de_r_ecc_840	4110	gene					1417	3842	+	de_r000880	PF01490	Transmembrane amino acid transporter protein	sp|Q9FKS8|LHT1_ARATH Lysine histidine transporter 1 OS=Arabidopsis thaliana OX=3702 GN=LHT1 PE=1 SV=1	#N/A
Delaware	de_r_ecc_849	7410	gene					1400	2326	-	de_r000619	#N/A	#N/A	sp|F4KAF2|MORC4_ARATH Protein MICRORCHIDIA 4 OS=Arabidopsis thaliana OX=3702 GN=MORC4 PE=1 SV=2	#N/A
Delaware	de_r_ecc_850	12993	tRNA	1907	1838	Phe	GAA
Delaware	de_r_ecc_853	9606	tRNA	1123	1195	Cys	GCA
Delaware	de_r_ecc_854	9723	tRNA	88	15	Asn	GTT
Delaware	de_r_ecc_859	12990	gene					497	1354	-	de_r000208	PF00006	ATP synthase alpha/beta family, nucleotide-binding domain	sp|Q68RZ9|ATPB_PANGI ATP synthase subunit beta, chloroplastic OS=Panax ginseng OX=4054 GN=atpB PE=3 SV=1	#N/A
Delaware	de_r_ecc_863	5160	gene					315	4521	+	de_r000810	PF00156	Phosphoribosyl transferase domain	sp|Q9SU38|APT4_ARATH Adenine phosphoribosyltransferase 4 OS=Arabidopsis thaliana OX=3702 GN=APT4 PE=1 SV=1	#N/A
Delaware	de_r_ecc_866	9300	gene					36	2321	+	de_r000443	PF00069	Protein kinase domain	sp|Q5JK68|CDKC2_ORYSJ Cyclin-dependent kinase C-2 OS=Oryza sativa subsp. japonica OX=39947 GN=CDKC-2 PE=2 SV=1	#N/A
Delaware	de_r_ecc_866	9300	gene					8258	9066	+	de_r000444	PF00069	Protein kinase domain	sp|Q6I5Y0|CDKC1_ORYSJ Cyclin-dependent kinase C-1 OS=Oryza sativa subsp. japonica OX=39947 GN=CDKC-1 PE=2 SV=1	#N/A
Delaware	de_r_ecc_866	9300	tRNA	5165	5094	Thr	TGT
Delaware	de_r_ecc_873	7680	gene					5846	7250	-	de_r000590	PF01486	K-box region	sp|P23706|DEFA_ANTMA Floral homeotic protein DEFICIENS OS=Antirrhinum majus OX=4151 GN=DEFA PE=1 SV=1	#N/A
Delaware	de_r_ecc_876	11126	gene					2608	7550	+	de_r000308	PF00800	Prephenate dehydratase	sp|D3U716|AROD2_PETHY Arogenate dehydratase 2 OS=Petunia hybrida OX=4102 GN=ADT2 PE=1 SV=1	#N/A
Delaware	de_r_ecc_877	5760	gene					99	3340	-	de_r000761	PF13419	Haloacid dehalogenase-like hydrolase	sp|Q9ZVJ5|SGGP_ARATH Haloacid dehalogenase-like hydrolase domain-containing protein Sgpp OS=Arabidopsis thaliana OX=3702 GN=SGPP PE=1 SV=2	#N/A
Delaware	de_r_ecc_884	13608	gene					10551	11271	-	de_r000179	#N/A	#N/A	sp|Q5VRM7|KAO_ORYSJ Ent-kaurenoic acid oxidase OS=Oryza sativa subsp. japonica OX=39947 GN=KAO PE=2 SV=1	#N/A
Delaware	de_r_ecc_884	13608	tRNA	2158	2231	Ala	AGC
Delaware	de_r_ecc_909	12390	tRNA	4649	4720	Gln	TTG
Delaware	de_r_ecc_909	12390	tRNA	4785	4856	Leu	TAG
Delaware	de_r_ecc_909	12390	tRNA	5566	5637	Arg	TCG
Delaware	de_r_ecc_909	12390	tRNA	6763	6834	Leu	TAG
Delaware	de_r_ecc_909	12390	tRNA	7912	7983	Gln	TTG
Delaware	de_r_ecc_909	12390	tRNA	8052	8123	Leu	TAG
Delaware	de_r_ecc_909	12390	tRNA	8456	8527	Gln	TTG
Delaware	de_r_ecc_909	12390	tRNA	8766	8837	Gln	TTG
Delaware	de_r_ecc_909	12390	tRNA	10069	10140	Leu	TAG
Delaware	de_r_ecc_909	12390	tRNA	11828	11899	***	TTA
Delaware	de_r_ecc_911	8275	gene					5356	7742	-	de_r000534	PF00036	EF hand	sp|Q9ZQH1|CML48_ARATH Probable calcium-binding protein CML48 OS=Arabidopsis thaliana OX=3702 GN=CML48 PE=2 SV=2	#N/A
Delaware	de_r_ecc_915	7958	gene					5315	6073	-	de_r000560	PF02390	Putative methyltransferase	sp|Q8GXB7|TRMB_ARATH tRNA (guanine-N(7)-)-methyltransferase OS=Arabidopsis thaliana OX=3702 GN=At5g24840 PE=2 SV=1	#N/A
Delaware	de_r_ecc_92	3840	gene					1663	3610	-	de_r000893	#N/A	#N/A	#N/A	#N/A
Delaware	de_r_ecc_920	4271	gene					2592	3599	-	de_r000874	PF00012	Hsp70 protein	sp|P27322|HSP72_SOLLC Heat shock cognate 70 kDa protein 2 OS=Solanum lycopersicum OX=4081 GN=HSC-2 PE=2 SV=1	AP_R.00g000100
Delaware	de_r_ecc_920	4271	gene					3643	4062	-	de_r000875	PF00012	Hsp70 protein	sp|P11143|HSP70_MAIZE Heat shock 70 kDa protein OS=Zea mays OX=4577 GN=HSP70 PE=3 SV=2	AP_R.00g000100
Delaware	de_r_ecc_928	6480	tRNA	1788	1860	Thr	TGT
Delaware	de_r_ecc_932	17790	gene					56	5620	+	de_r000037	PF00107	Zinc-binding dehydrogenase	sp|Q9SLN8|DBR_TOBAC 2-alkenal reductase (NADP(+)-dependent) OS=Nicotiana tabacum OX=4097 GN=DBR PE=1 SV=1	#N/A
Delaware	de_r_ecc_932	17790	gene					11062	13024	+	de_r000039	PF00107	Zinc-binding dehydrogenase	sp|Q9SLN8|DBR_TOBAC 2-alkenal reductase (NADP(+)-dependent) OS=Nicotiana tabacum OX=4097 GN=DBR PE=1 SV=1	#N/A
Delaware	de_r_ecc_932	17790	gene					14316	15608	-	de_r000040	PF00141	Peroxidase	sp|Q9SY33|PER7_ARATH Peroxidase 7 OS=Arabidopsis thaliana OX=3702 GN=PER7 PE=2 SV=1	#N/A
Delaware	de_r_ecc_932	17790	gene					653	844	-	de_r000038	#N/A	#N/A	sp|O64740|SC13B_ARATH Protein transport protein SEC13 homolog B OS=Arabidopsis thaliana OX=3702 GN=SEC13B PE=1 SV=1	#N/A
Delaware	de_r_ecc_933	3141	gene					1975	3116	-	de_r000922	PF00069	Protein kinase domain	sp|Q94F62|BAK1_ARATH BRASSINOSTEROID INSENSITIVE 1-associated receptor kinase 1 OS=Arabidopsis thaliana OX=3702 GN=BAK1 PE=1 SV=2	#N/A
Delaware	de_r_ecc_935	2910	gene					2450	2827	-	de_r000931	PF00012	Hsp70 protein	sp|P24629|HSP71_SOLLC Heat shock cognate 70 kDa protein 1 OS=Solanum lycopersicum OX=4081 GN=HSC-I PE=2 SV=1	AP_R.00g000100
Delaware	de_r_ecc_935	2910	gene					2	1772	-	de_r000930	PF00012	Hsp70 protein	sp|P09189|HSP7C_PETHY Heat shock cognate 70 kDa protein OS=Petunia hybrida OX=4102 GN=HSP70 PE=2 SV=1	AP_R.00g000100
Delaware	de_r_ecc_936	13119	gene					916	3679	+	de_r000197	PF00121	Triosephosphate isomerase	sp|P48496|TPIC_SPIOL Triosephosphate isomerase, chloroplastic OS=Spinacia oleracea OX=3562 GN=TPIP1 PE=1 SV=1	#N/A
Delaware	de_r_ecc_938	2807	gene					678	2641	+	de_r000936	PF03171	2OG-Fe(II) oxygenase superfamily	sp|Q9FLV0|DMR6_ARATH Protein DOWNY MILDEW RESISTANCE 6 OS=Arabidopsis thaliana OX=3702 GN=DMR6 PE=1 SV=1	#N/A
Delaware	de_r_ecc_939	2796	gene					608	2209	+	de_r000937	PF03171	2OG-Fe(II) oxygenase superfamily	sp|Q9FLV0|DMR6_ARATH Protein DOWNY MILDEW RESISTANCE 6 OS=Arabidopsis thaliana OX=3702 GN=DMR6 PE=1 SV=1	#N/A
Delaware	de_r_ecc_941	8501	gene					3485	6237	-	de_r000514	PF07887	Calmodulin binding protein-like	sp|Q0WVV6|CB60D_ARATH Calmodulin-binding protein 60 D OS=Arabidopsis thaliana OX=3702 GN=CBP60D PE=2 SV=1	#N/A
Delaware	de_r_ecc_945	14121	gene					5852	7346	-	de_r000162	#N/A	#N/A	#N/A	#N/A
Delaware	de_r_ecc_946	4840	gene					2587	4446	-	de_r000843	PF16124	RecQ zinc-binding	sp|Q9FT69|RQSIM_ARATH ATP-dependent DNA helicase Q-like SIM OS=Arabidopsis thaliana OX=3702 GN=RECQSIM PE=2 SV=1	#N/A
Delaware	de_r_ecc_950	9528	gene					2197	3728	-	de_r000426	PF01652	Eukaryotic initiation factor 4E	sp|O81481|IF4E1_MAIZE Eukaryotic translation initiation factor 4E-1 OS=Zea mays OX=4577 PE=2 SV=1	#N/A
Delaware	de_r_ecc_951	10716	gene					8923	9165	-	de_r000337	PF00164	Ribosomal protein S12/S23	sp|Q0G9J5|RR12_LIRTU 30S ribosomal protein S12, chloroplastic OS=Liriodendron tulipifera OX=3415 GN=rps12-A PE=3 SV=1	#N/A
Delaware	de_r_ecc_952	15558	gene					206	2677	+	de_r000096	PF14309	Domain of unknown function (DUF4378)	sp|F4HSD5|TRM32_ARATH Protein TRM32 OS=Arabidopsis thaliana OX=3702 GN=TRM32 PE=2 SV=1	#N/A
Delaware	de_r_ecc_956	9868	gene					4337	6430	+	de_r000395	#N/A	#N/A	#N/A	#N/A
Delaware	de_r_ecc_959	1885	gene					1	1095	-	de_r000961	PF00346	Respiratory-chain NADH dehydrogenase, 49 Kd subunit	sp|Q9M3I5|NDHH_SPIOL NAD(P)H-quinone oxidoreductase subunit H, chloroplastic OS=Spinacia oleracea OX=3562 GN=ndhH PE=3 SV=1	#N/A
Delaware	de_r_ecc_96	7452	gene					2482	3521	-	de_r000615	PF05278	Arabidopsis phospholipase-like protein (PEARLI 4)	#N/A	AP_R.00g000494
Delaware	de_r_ecc_96	7452	tRNA	1114	1185	Glu	CTC
Delaware	de_r_ecc_969	8820	gene					1192	2756	+	de_r000487	PF00635	MSP (Major sperm protein) domain	sp|Q84WW5|VAP13_ARATH Vesicle-associated protein 1-3 OS=Arabidopsis thaliana OX=3702 GN=PVA13 PE=2 SV=1	#N/A
Delaware	de_r_ecc_974	7200	gene					3605	6808	+	de_r000635	PF07059	Protein of unknown function (DUF1336)	#N/A	#N/A
Delaware	de_r_ecc_986	5814	gene					1927	5683	+	de_r000754	PF13499	EF-hand domain pair	sp|A5A7I7|CDPK4_SOLTU Calcium-dependent protein kinase 4 OS=Solanum tuberosum OX=4113 GN=CPK4 PE=2 SV=1	#N/A
Georgia	ga_r_ecc_10	5254	gene					63	4741	+	ga_r000804	#N/A	#N/A	sp|A0A1P8AUY4|MDN1_ARATH Midasin OS=Arabidopsis thaliana OX=3702 GN=MDN1 PE=1 SV=1	#N/A
Georgia	ga_r_ecc_100	7531	gene					3176	5877	-	ga_r000565	PF00657	GDSL-like Lipase/Acylhydrolase	sp|Q9FIA1|GDL87_ARATH GDSL esterase/lipase At5g55050 OS=Arabidopsis thaliana OX=3702 GN=At5g55050 PE=2 SV=1	#N/A
Georgia	ga_r_ecc_100	7531	tRNA	5593	5665	Phe	GAA
Georgia	ga_r_ecc_1000	12150	tRNA	6699	6774	Val	AAC
Georgia	ga_r_ecc_1002	6810	gene					2535	5377	-	ga_r000642	#N/A	#N/A	sp|Q8GYH7|NSE2_ARATH E3 SUMO-protein ligase MMS21 OS=Arabidopsis thaliana OX=3702 GN=MMS21 PE=1 SV=1	#N/A
Georgia	ga_r_ecc_1005	7170	gene					2328	6745	-	ga_r000615	PF13499	EF-hand domain pair	sp|A5A7I7|CDPK4_SOLTU Calcium-dependent protein kinase 4 OS=Solanum tuberosum OX=4113 GN=CPK4 PE=2 SV=1	#N/A
Georgia	ga_r_ecc_1006	7649	gene					3483	7038	+	ga_r000554	PF00149	Calcineurin-like phosphoesterase	sp|Q9LU72|PPA28_ARATH Probable inactive purple acid phosphatase 28 OS=Arabidopsis thaliana OX=3702 GN=PAP28 PE=2 SV=1	#N/A
Georgia	ga_r_ecc_1011	9150	gene					3764	6520	-	ga_r000402	PF04564	U-box domain	sp|Q9SRT0|PUB9_ARATH U-box domain-containing protein 9 OS=Arabidopsis thaliana OX=3702 GN=PUB9 PE=1 SV=1	#N/A
Georgia	ga_r_ecc_1013	10820	gene					5488	7390	-	ga_r000267	#N/A	#N/A	#N/A	#N/A
Georgia	ga_r_ecc_1013	10820	tRNA	2143	2071	Lys	CTT
Georgia	ga_r_ecc_1016	5305	gene					1011	2188	-	ga_r000797	PF10533	Plant zinc cluster domain	sp|Q9SV15|WRK11_ARATH Probable WRKY transcription factor 11 OS=Arabidopsis thaliana OX=3702 GN=WRKY11 PE=2 SV=2	#N/A
Georgia	ga_r_ecc_1022	4920	gene					3306	4881	-	ga_r000836	#N/A	#N/A	sp|Q9FZ45|Y1686_ARATH Uncharacterized membrane protein At1g16860 OS=Arabidopsis thaliana OX=3702 GN=At1g16860 PE=1 SV=1	#N/A
Georgia	ga_r_ecc_1025	12337	gene					9357	10993	+	ga_r000177	PF00331	Glycosyl hydrolase family 10	sp|Q84WT5|XYN5L_ARATH Endo-1,4-beta-xylanase 5-like OS=Arabidopsis thaliana OX=3702 GN=At4g33820 PE=2 SV=1	#N/A
Georgia	ga_r_ecc_1025	12337	gene					4670	6307	+	ga_r000175	#N/A	#N/A	#N/A	#N/A
Georgia	ga_r_ecc_1025	12337	gene					7311	7568	+	ga_r000176	#N/A	#N/A	sp|Q680B7|XYN4_ARATH Endo-1,4-beta-xylanase 4 OS=Arabidopsis thaliana OX=3702 GN=XYN4 PE=2 SV=1	#N/A
Georgia	ga_r_ecc_1025	12337	tRNA	1779	1851	Pro	TGG
Georgia	ga_r_ecc_1032	5964	tRNA	4785	4712	Met	CAT
Georgia	ga_r_ecc_1035	6960	gene					164	1054	-	ga_r000630	PF00361	Proton-conducting membrane transporter	sp|Q35099|NU5M_METSE NADH-ubiquinone oxidoreductase chain 5 OS=Metridium senile OX=6116 GN=ND5 PE=3 SV=1	#N/A
Georgia	ga_r_ecc_1038	4787	tRNA	260	332	Ala	AGC
Georgia	ga_r_ecc_1038	4787	tRNA	2018	2090	Ala	AGC
Georgia	ga_r_ecc_1039	5400	gene					1334	3266	-	ga_r000785	PF00168	C2 domain	sp|Q9T053|PLDG1_ARATH Phospholipase D gamma 1 OS=Arabidopsis thaliana OX=3702 GN=PLDGAMMA1 PE=1 SV=1	#N/A
Georgia	ga_r_ecc_104	7770	gene					4862	7339	-	ga_r000526	PF03106	WRKY DNA -binding domain	sp|A0A3Q7GFB5|WK72A_SOLLC WRKY transcription factor 72A OS=Solanum lycopersicum OX=4081 GN=WRKY72A PE=2 SV=1	#N/A
Georgia	ga_r_ecc_1040	8670	gene					3423	6342	+	ga_r000449	PF03088	Strictosidine synthase	sp|Q9M1B4|SSL13_ARATH Protein STRICTOSIDINE SYNTHASE-LIKE 13 OS=Arabidopsis thaliana OX=3702 GN=SSL13 PE=1 SV=1	#N/A
Georgia	ga_r_ecc_1057	12180	gene					6279	9126	+	ga_r000191	PF00191	Annexin	sp|Q94CK4|ANXD8_ARATH Annexin D8 OS=Arabidopsis thaliana OX=3702 GN=ANNAT8 PE=2 SV=2	#N/A
Georgia	ga_r_ecc_1057	12180	gene					17	2842	+	ga_r000190	PF16627	Unstructured region between BRX_N and BRX domain	sp|Q8GZ92|BRXL4_ARATH Protein Brevis radix-like 4 OS=Arabidopsis thaliana OX=3702 GN=BRXL4 PE=2 SV=1	#N/A
Georgia	ga_r_ecc_1065	5604	gene					1427	4264	+	ga_r000770	PF05684	Protein of unknown function (DUF819)	sp|O31634|YJCL_BACSU Uncharacterized membrane protein YjcL OS=Bacillus subtilis (strain 168) OX=224308 GN=yjcL PE=4 SV=1	#N/A
Georgia	ga_r_ecc_1067	9540	tRNA	3309	3237	Thr	TGT
Georgia	ga_r_ecc_1076	8220	tRNA	4627	4700	Arg	ACG
Georgia	ga_r_ecc_1076	8220	tRNA	5308	5237	Asn	GTT
Georgia	ga_r_ecc_1083	8100	tRNA	1019	948	Val	TAC
Georgia	ga_r_ecc_1086	6900	tRNA	4160	4231	Ile	TAT
Georgia	ga_r_ecc_1088	7590	gene					1365	2141	-	ga_r000558	#N/A	#N/A	sp|Q9M022|AIRP2_ARATH E3 ubiquitin-protein ligase AIRP2 OS=Arabidopsis thaliana OX=3702 GN=AIRP2 PE=1 SV=1	#N/A
Georgia	ga_r_ecc_1093	9180	gene					61	1824	+	ga_r000400	PF01237	Oxysterol-binding protein	sp|Q940Y1|ORP2A_ARATH Oxysterol-binding protein-related protein 2A OS=Arabidopsis thaliana OX=3702 GN=ORP2A PE=2 SV=1	#N/A
Georgia	ga_r_ecc_1094	10193	tRNA	4182	4253	Met	CAT
Georgia	ga_r_ecc_1098	8025	tRNA	1622	1702	Asp	GTC
Georgia	ga_r_ecc_110	9360	gene					4025	8880	+	ga_r000384	PF14686	Polysaccharide lyase family 4, domain II	sp|Q8RJP2|RHIE_DICD3 Rhamnogalacturonate lyase OS=Dickeya dadantii (strain 3937) OX=198628 GN=rhiE PE=1 SV=1	#N/A
Georgia	ga_r_ecc_1100	7435	gene					5121	5756	-	ga_r000576	PF01554	MatE	sp|F4JTB3|DTX35_ARATH Protein DETOXIFICATION 35 OS=Arabidopsis thaliana OX=3702 GN=DTX35 PE=1 SV=1	#N/A
Georgia	ga_r_ecc_1105	8727	gene					49	543	-	ga_r000439	PF01873	Domain found in IF2B/IF5	sp|P48724|IF5_PHAVU Eukaryotic translation initiation factor 5 OS=Phaseolus vulgaris OX=3885 GN=EIF5 PE=2 SV=1	#N/A
Georgia	ga_r_ecc_1106	7244	gene					5827	6761	-	ga_r000607	PF00067	Cytochrome P450	sp|H2DH21|C7A29_PANGI Cytochrome P450 CYP72A219 OS=Panax ginseng OX=4054 PE=2 SV=1	#N/A
Georgia	ga_r_ecc_1107	14490	gene					3424	4672	+	ga_r000084	PF07690	Major Facilitator Superfamily	sp|Q9FKV1|ANTR5_ARATH Probable anion transporter 5 OS=Arabidopsis thaliana OX=3702 GN=ANTR5 PE=2 SV=1	#N/A
Georgia	ga_r_ecc_111	10020	gene					7768	8367	-	ga_r000323	PF01158	Ribosomal protein L36e	sp|Q9M352|RL362_ARATH 60S ribosomal protein L36-2 OS=Arabidopsis thaliana OX=3702 GN=RPL36B PE=3 SV=1	#N/A
Georgia	ga_r_ecc_1112	4338	gene					3614	4285	+	ga_r000895	PF00574	Clp protease	sp|Q9SAA2|CLPP6_ARATH ATP-dependent Clp protease proteolytic subunit 6, chloroplastic OS=Arabidopsis thaliana OX=3702 GN=CLPP6 PE=1 SV=1	#N/A
Georgia	ga_r_ecc_1125	1787	tRNA	68	140	Gln	TTG
Georgia	ga_r_ecc_1129	8206	tRNA	5802	5730	Thr	TGT
Georgia	ga_r_ecc_1134	18060	gene					1123	3464	+	ga_r000019	#N/A	#N/A	#N/A	#N/A
Georgia	ga_r_ecc_114	6305	gene					2663	5604	+	ga_r000697	PF00160	Cyclophilin type peptidyl-prolyl cis-trans isomerase/CLD	sp|O49605|CP21A_ARATH Peptidyl-prolyl cis-trans isomerase CYP21-1 OS=Arabidopsis thaliana OX=3702 GN=CYP21-1 PE=2 SV=1	#N/A
Georgia	ga_r_ecc_1146	9780	tRNA	661	582	Ile	TAT
Georgia	ga_r_ecc_1147	16282	gene					4530	5464	-	ga_r000044	PF00361	Proton-conducting membrane transporter	sp|Q32131|NU5C_DIGGR NAD(P)H-quinone oxidoreductase subunit 5, chloroplastic (Fragment) OS=Digitalis grandiflora OX=38791 GN=ndhF PE=3 SV=1	#N/A
Georgia	ga_r_ecc_1147	16282	tRNA	1186	1259	Arg	ACG
Georgia	ga_r_ecc_1147	16282	tRNA	1867	1796	Asn	GTT
Georgia	ga_r_ecc_115	14342	tRNA	8006	7925	Ser	AGA
Georgia	ga_r_ecc_1150	10520	gene					1950	5560	-	ga_r000284	PF00590	Tetrapyrrole (Corrin/Porphyrin) Methylases	sp|Q42606|UPM1_ARATH S-adenosyl-L-methionine-dependent uroporphyrinogen III methyltransferase, chloroplastic OS=Arabidopsis thaliana OX=3702 GN=UPM1 PE=1 SV=1	#N/A
Georgia	ga_r_ecc_1154	5574	tRNA	4542	4655	Tyr	ATA
Georgia	ga_r_ecc_1157	8424	gene					2601	5423	+	ga_r000470	#N/A	#N/A	#N/A	#N/A
Georgia	ga_r_ecc_116	10920	tRNA	3843	3915	Thr	TGT
Georgia	ga_r_ecc_1160	7560	gene					4306	4775	-	ga_r000563	#N/A	#N/A	sp|Q93XX4|C2D61_ARATH C2 domain-containing protein At1g53590 OS=Arabidopsis thaliana OX=3702 GN=NTMC2T6.1 PE=1 SV=2	#N/A
Georgia	ga_r_ecc_1163	6178	gene					397	3965	+	ga_r000715	PF03141	Putative S-adenosyl-L-methionine-dependent methyltransferase	sp|Q9LZA4|PMT7_ARATH Probable methyltransferase PMT7 OS=Arabidopsis thaliana OX=3702 GN=At5g04060 PE=2 SV=1	#N/A
Georgia	ga_r_ecc_1167	11049	gene					318	1538	+	ga_r000249	PF03492	SAM dependent carboxyl methyltransferase	sp|Q68CM3|TCS2_CAMSI Probable caffeine synthase 2 OS=Camellia sinensis OX=4442 GN=TCS2 PE=2 SV=1	#N/A
Georgia	ga_r_ecc_1172	9600	gene					7373	8048	+	ga_r000364	#N/A	#N/A	sp|Q6NLA5|LPPG_ARATH Lipid phosphate phosphatase gamma OS=Arabidopsis thaliana OX=3702 GN=LPPG PE=1 SV=1	#N/A
Georgia	ga_r_ecc_1186	5130	gene					228	4056	+	ga_r000812	#N/A	#N/A	#N/A	#N/A
Georgia	ga_r_ecc_1192	5044	gene					3273	4766	-	ga_r000821	PF04055	Radical SAM superfamily	sp|Q3LSN5|LIAS2_PEA Lipoyl synthase 2, mitochondrial OS=Pisum sativum OX=3888 GN=LIP1-2 PE=2 SV=1	#N/A
Georgia	ga_r_ecc_1196	7419	gene					2181	3005	-	ga_r000577	PF00181	Ribosomal Proteins L2, RNA binding domain	sp|Q589A7|RK2_SILLA 50S ribosomal protein L2, chloroplastic OS=Silene latifolia OX=37657 GN=rpl2 PE=3 SV=1	#N/A
Georgia	ga_r_ecc_12	7084	gene					3296	6437	-	ga_r000620	PF00198	2-oxoacid dehydrogenases acyltransferase (catalytic domain)	sp|Q8H107|ODO2B_ARATH Dihydrolipoyllysine-residue succinyltransferase component of 2-oxoglutarate dehydrogenase complex 2, mitochondrial OS=Arabidopsis thaliana OX=3702 GN=At4g26910 PE=1 SV=2	#N/A
Georgia	ga_r_ecc_1201	18750	tRNA	15619	15691	Thr	CGT
Georgia	ga_r_ecc_1207	6045	gene					4181	5737	-	ga_r000727	PF11718	Pre-mRNA 3'-end-processing endonuclease polyadenylation factor C-term	sp|Q9C952|CPSF3_ARATH Cleavage and polyadenylation specificity factor subunit 3-I OS=Arabidopsis thaliana OX=3702 GN=CPSF73-I PE=1 SV=1	#N/A
Georgia	ga_r_ecc_1208	13110	gene					29	4706	+	ga_r000138	PF00069	Protein kinase domain	sp|Q9CAD5|YODA_ARATH Mitogen-activated protein kinase kinase kinase YODA OS=Arabidopsis thaliana OX=3702 GN=YDA PE=1 SV=1	#N/A
Georgia	ga_r_ecc_1208	13110	gene					6643	6903	-	ga_r000140	PF00106	short chain dehydrogenase	sp|Q6RVV4|TIC32_PEA Short-chain dehydrogenase TIC 32, chloroplastic OS=Pisum sativum OX=3888 GN=TIC32 PE=1 SV=1	#N/A
Georgia	ga_r_ecc_1208	13110	gene					5463	6278	-	ga_r000139	#N/A	#N/A	sp|Q6RVV4|TIC32_PEA Short-chain dehydrogenase TIC 32, chloroplastic OS=Pisum sativum OX=3888 GN=TIC32 PE=1 SV=1	#N/A
Georgia	ga_r_ecc_1213	19651	gene					10206	12007	+	ga_r000011	PF16709	Ig domain of plant-specific actin-binding protein	sp|O48791|SCAB1_ARATH Stomatal closure-related actin-binding protein 1 OS=Arabidopsis thaliana OX=3702 GN=SCAB1 PE=1 SV=1	#N/A
Georgia	ga_r_ecc_1213	19651	gene					7507	8869	+	ga_r000010	PF16712	Coiled-coil regions of plant-specific actin-binding protein	sp|F4IIZ9|SCAB2_ARATH Stomatal closure-related actin-binding protein 2 OS=Arabidopsis thaliana OX=3702 GN=SCAB2 PE=2 SV=1	#N/A
Georgia	ga_r_ecc_1219	7500	gene					39	5964	-	ga_r000567	#N/A	#N/A	sp|Q5IBC5|ESP1_ARATH Separase OS=Arabidopsis thaliana OX=3702 GN=ESP1 PE=2 SV=1	#N/A
Georgia	ga_r_ecc_122	13530	gene					3170	5131	-	ga_r000117	PF02984	Cyclin, C-terminal domain	sp|Q9SA32|CCB31_ARATH Putative cyclin-B3-1 OS=Arabidopsis thaliana OX=3702 GN=CYCB3-1 PE=3 SV=2	#N/A
Georgia	ga_r_ecc_122	13530	gene					8103	12663	-	ga_r000118	#N/A	#N/A	#N/A	#N/A
Georgia	ga_r_ecc_1222	4968	gene					348	3641	-	ga_r000830	PF00501	AMP-binding enzyme	sp|Q9T0A0|LACS4_ARATH Long chain acyl-CoA synthetase 4 OS=Arabidopsis thaliana OX=3702 GN=LACS4 PE=2 SV=1	#N/A
Georgia	ga_r_ecc_1232	15840	gene					7005	8892	+	ga_r000058	PF00069	Protein kinase domain	sp|Q9SXB4|Y1130_ARATH G-type lectin S-receptor-like serine/threonine-protein kinase At1g11300 OS=Arabidopsis thaliana OX=3702 GN=At1g11300 PE=2 SV=1	#N/A
Georgia	ga_r_ecc_1232	15840	gene					12904	15608	+	ga_r000059	PF00954	S-locus glycoprotein domain	sp|Q9SXB4|Y1130_ARATH G-type lectin S-receptor-like serine/threonine-protein kinase At1g11300 OS=Arabidopsis thaliana OX=3702 GN=At1g11300 PE=2 SV=1	#N/A
Georgia	ga_r_ecc_1232	15840	gene					202	3554	+	ga_r000057	PF08276	PAN-like domain	sp|Q9SXB8|Y1133_ARATH G-type lectin S-receptor-like serine/threonine-protein kinase At1g11330 OS=Arabidopsis thaliana OX=3702 GN=At1g11330 PE=1 SV=3	#N/A
Georgia	ga_r_ecc_1234	5961	tRNA	2118	2046	Thr	TGT
Georgia	ga_r_ecc_1234	5961	tRNA	745	674	Thr	TGT
Georgia	ga_r_ecc_1236	7803	gene					3824	5279	-	ga_r000520	PF12796	Ankyrin repeats (3 copies)	sp|Q8LPS2|ACD6_ARATH Protein ACCELERATED CELL DEATH 6 OS=Arabidopsis thaliana OX=3702 GN=ACD6 PE=1 SV=1	#N/A
Georgia	ga_r_ecc_1239	4724	gene					3477	4001	-	ga_r000859	#N/A	#N/A	sp|Q10MI0|SRL2_ORYSJ Protein SEMI-ROLLED LEAF 2 OS=Oryza sativa subsp. japonica OX=39947 GN=SRL2 PE=2 SV=1	#N/A
Georgia	ga_r_ecc_1244	3780	tRNA	3570	3642	Asn	GTT
Georgia	ga_r_ecc_1250	6450	gene					1772	4238	+	ga_r000684	PF04603	Ran-interacting Mog1 protein	#N/A	#N/A
Georgia	ga_r_ecc_1251	9033	tRNA	4775	4846	Asn	GTT
Georgia	ga_r_ecc_1263	2938	gene					1023	2670	-	ga_r000964	PF03647	Transmembrane proteins 14C	sp|Q94A32|FAX2_ARATH Protein FATTY ACID EXPORT 2, chloroplastic OS=Arabidopsis thaliana OX=3702 GN=FAX2 PE=2 SV=1	#N/A
Georgia	ga_r_ecc_1264	9810	gene					4933	6679	-	ga_r000338	PF01048	Phosphorylase superfamily	sp|Q07469|BSPA_POPDE Bark storage protein A OS=Populus deltoides OX=3696 GN=BSPA PE=2 SV=1	#N/A
Georgia	ga_r_ecc_1264	9810	gene					735	1229	+	ga_r000337	PF13499	EF-hand domain pair	sp|Q9M8U1|CML18_ARATH Probable calcium-binding protein CML18 OS=Arabidopsis thaliana OX=3702 GN=CML18 PE=1 SV=1	#N/A
Georgia	ga_r_ecc_1270	6930	tRNA	3188	3114	Met	CAT
Georgia	ga_r_ecc_1271	3270	gene					1183	1544	-	ga_r000952	PF01529	DHHC palmitoyltransferase	sp|Q9M1K5|ZDH13_ARATH Probable protein S-acyltransferase 4 OS=Arabidopsis thaliana OX=3702 GN=PAT04 PE=2 SV=1	#N/A
Georgia	ga_r_ecc_1271	3270	gene					529	873	-	ga_r000951	PF01529	DHHC palmitoyltransferase	sp|Q9M1K5|ZDH13_ARATH Probable protein S-acyltransferase 4 OS=Arabidopsis thaliana OX=3702 GN=PAT04 PE=2 SV=1	#N/A
Georgia	ga_r_ecc_1273	6154	tRNA	3401	3473	Ile	AAT
Georgia	ga_r_ecc_1274	4230	gene					3204	4000	-	ga_r000907	PF13962	Domain of unknown function	sp|Q9C7A2|ITN1_ARATH Ankyrin repeat-containing protein ITN1 OS=Arabidopsis thaliana OX=3702 GN=ITN1 PE=1 SV=1	#N/A
Georgia	ga_r_ecc_1278	7192	gene					3079	5431	+	ga_r000614	PF01926	50S ribosome-binding GTPase	sp|O81004|Y2287_ARATH GTP-binding protein At2g22870 OS=Arabidopsis thaliana OX=3702 GN=EMB2001 PE=2 SV=2	#N/A
Georgia	ga_r_ecc_1280	17158	tRNA	5218	5289	Gln	TTG
Georgia	ga_r_ecc_1284	7416	tRNA	1988	2059	Thr	TGT
Georgia	ga_r_ecc_129	10185	gene					6115	7774	+	ga_r000308	PF14705	Costars	sp|Q6AVK1|COSA_ORYSJ Costars family protein OS=Oryza sativa subsp. japonica OX=39947 GN=Os03g0690000 PE=3 SV=1	#N/A
Georgia	ga_r_ecc_1290	10046	gene					3991	9378	+	ga_r000321	PF00106	short chain dehydrogenase	sp|Q9SY73|PTALR_ARATH NADPH-dependent pterin aldehyde reductase OS=Arabidopsis thaliana OX=3702 GN=At1g10310 PE=1 SV=1	#N/A
Georgia	ga_r_ecc_1291	13230	gene					2165	4085	+	ga_r000134	#N/A	#N/A	#N/A	#N/A
Georgia	ga_r_ecc_1291	13230	tRNA	1870	1941	Gln	CTG
Georgia	ga_r_ecc_1299	4140	tRNA	538	467	Lys	TTT
Georgia	ga_r_ecc_130	9600	gene					76	5125	+	ga_r000363	PF17862	AAA+ lid domain	sp|O23894|PRS6A_BRACM 26S proteasome regulatory subunit 6A homolog OS=Brassica campestris OX=3711 GN=TBP1 PE=2 SV=1	#N/A
Georgia	ga_r_ecc_1300	5880	tRNA	2386	2315	Thr	TGT
Georgia	ga_r_ecc_1304	12543	gene					7210	8720	+	ga_r000163	#N/A	#N/A	#N/A	#N/A
Georgia	ga_r_ecc_1304	12543	gene					11458	11789	+	ga_r000164	#N/A	#N/A	#N/A	#N/A
Georgia	ga_r_ecc_1306	4470	gene					3572	3805	+	ga_r000884	PF00164	Ribosomal protein S12/S23	sp|A4GGC9|RR12_PHAVU 30S ribosomal protein S12, chloroplastic OS=Phaseolus vulgaris OX=3885 GN=rps12-A PE=3 SV=1	#N/A
Georgia	ga_r_ecc_1306	4470	tRNA	2135	2064	Val	GAC
Georgia	ga_r_ecc_1307	8880	gene					264	2490	+	ga_r000423	PF00022	Actin	sp|O81221|ACT_GOSHI Actin OS=Gossypium hirsutum OX=3635 PE=3 SV=1	#N/A
Georgia	ga_r_ecc_1309	16531	tRNA	6194	6122	Ala	TGC
Georgia	ga_r_ecc_1311	17600	gene					8560	9618	+	ga_r000021	#N/A	#N/A	sp|Q9LFA4|IQM3_ARATH IQ domain-containing protein IQM3 OS=Arabidopsis thaliana OX=3702 GN=IQM3 PE=2 SV=1	#N/A
Georgia	ga_r_ecc_1311	17600	gene					13445	15667	+	ga_r000022	#N/A	#N/A	sp|Q9LFA4|IQM3_ARATH IQ domain-containing protein IQM3 OS=Arabidopsis thaliana OX=3702 GN=IQM3 PE=2 SV=1	#N/A
Georgia	ga_r_ecc_1314	3771	tRNA	3560	3473	Tyr	GTA
Georgia	ga_r_ecc_1314	3771	tRNA	2537	2449	Tyr	GTA
Georgia	ga_r_ecc_1314	3771	tRNA	1679	1593	Tyr	GTA
Georgia	ga_r_ecc_1314	3771	tRNA	730	643	Tyr	GTA
Georgia	ga_r_ecc_1314	3771	tRNA	275	188	Tyr	GTA
Georgia	ga_r_ecc_1318	6807	gene					3439	4007	+	ga_r000644	PF00276	Ribosomal protein L23	sp|Q9LWB5|RK23_SPIOL 50S ribosomal protein L23, chloroplastic OS=Spinacia oleracea OX=3562 GN=RPL23 PE=1 SV=1	#N/A
Georgia	ga_r_ecc_1321	10408	gene					2913	4853	+	ga_r000293	PF06991	Microfibril-associated/Pre-mRNA processing	sp|Q9W062|MFAP1_DROME Microfibrillar-associated protein 1 OS=Drosophila melanogaster OX=7227 GN=Mfap1 PE=1 SV=1	#N/A
Georgia	ga_r_ecc_1321	10408	gene					8843	10170	-	ga_r000294	#N/A	#N/A	sp|Q94A79|DMS3_ARATH Protein DEFECTIVE IN MERISTEM SILENCING 3 OS=Arabidopsis thaliana OX=3702 GN=DMS3 PE=1 SV=1	#N/A
Georgia	ga_r_ecc_1328	22170	tRNA	3283	3212	Ala	TGC
Georgia	ga_r_ecc_1338	11130	gene					2961	10182	+	ga_r000244	PF00072	Response regulator receiver domain	sp|Q9C5U2|AHK2_ARATH Histidine kinase 2 OS=Arabidopsis thaliana OX=3702 GN=AHK2 PE=1 SV=1	#N/A
Georgia	ga_r_ecc_1340	15510	gene					1327	2721	-	ga_r000063	PF00005	ABC transporter	sp|Q9M3B9|AB20B_ARATH ABC transporter B family member 20 OS=Arabidopsis thaliana OX=3702 GN=ABCB20 PE=1 SV=1	#N/A
Georgia	ga_r_ecc_1349	7410	gene					55	1799	-	ga_r000581	PF00190	Cupin	sp|Q8GZP6|ANAO2_ANAOC 11S globulin seed storage protein Ana o 2.0101 (Fragment) OS=Anacardium occidentale OX=171929 PE=1 SV=1	#N/A
Georgia	ga_r_ecc_1356	7235	gene					1007	1444	-	ga_r000611	PF13499	EF-hand domain pair	sp|Q9ZQE6|CML30_ARATH Calmodulin-like protein 30 OS=Arabidopsis thaliana OX=3702 GN=CML30 PE=2 SV=1	#N/A
Georgia	ga_r_ecc_1358	4417	gene					2272	3018	+	ga_r000891	PF03031	NLI interacting factor-like phosphatase	sp|Q54GB2|CTSL2_DICDI CTD small phosphatase-like protein 2 OS=Dictyostelium discoideum OX=44689 GN=ctdspl2 PE=3 SV=1	#N/A
Georgia	ga_r_ecc_1361	20130	gene					3872	5957	-	ga_r000005	PF00027	Cyclic nucleotide-binding domain	sp|A0A072VMJ3|CN15C_MEDTR Protein CNGC15c OS=Medicago truncatula OX=3880 GN=CNGC15C PE=1 SV=1	#N/A
Georgia	ga_r_ecc_1361	20130	gene					11292	15911	-	ga_r000006	PF00069	Protein kinase domain	sp|Q8VYY5|NCRK_ARATH Receptor-like serine/threonine-protein kinase NCRK OS=Arabidopsis thaliana OX=3702 GN=NCRK PE=1 SV=1	#N/A
Georgia	ga_r_ecc_1366	10860	tRNA	4839	4915	Tyr	ATA
Georgia	ga_r_ecc_137	3215	tRNA	1556	1485	Thr	TGT
Georgia	ga_r_ecc_1372	6859	tRNA	4199	4127	Met	CAT
Georgia	ga_r_ecc_1375	7405	gene					6218	7027	+	ga_r000584	PF00244	14-3-3 protein	sp|Q9SP07|1433_LILLO 14-3-3-like protein OS=Lilium longiflorum OX=4690 PE=2 SV=1	#N/A
Georgia	ga_r_ecc_1375	7405	tRNA	205	277	Ile	AAT
Georgia	ga_r_ecc_1378	5045	gene					1169	4778	-	ga_r000820	PF04784	Protein of unknown function, DUF547	#N/A	#N/A
Georgia	ga_r_ecc_138	10290	tRNA	9121	9194	Val	TAC
Georgia	ga_r_ecc_138	10290	tRNA	9407	9480	Met	CAT
Georgia	ga_r_ecc_138	10290	tRNA	9606	9679	Gly	ACC
Georgia	ga_r_ecc_1385	10138	gene					8119	8830	-	ga_r000311	#N/A	#N/A	#N/A	#N/A
Georgia	ga_r_ecc_1385	10138	gene					9778	10138	-	ga_r000312	#N/A	#N/A	sp|P51567|AFC2_ARATH Serine/threonine-protein kinase AFC2 OS=Arabidopsis thaliana OX=3702 GN=AFC2 PE=1 SV=1	#N/A
Georgia	ga_r_ecc_1386	9660	gene					3171	4818	+	ga_r000354	PF05368	NmrA-like family	sp|O81355|PYRC5_PYRCO Phenylcoumaran benzylic ether reductase Pyrc5 OS=Pyrus communis OX=23211 GN=PYRC5 PE=1 SV=1	#N/A
Georgia	ga_r_ecc_139	5940	tRNA	74	2	Thr	TGT
Georgia	ga_r_ecc_1392	5931	gene					2	3886	-	ga_r000742	PF03552	Cellulose synthase	sp|Q9M9M4|CSLD3_ARATH Cellulose synthase-like protein D3 OS=Arabidopsis thaliana OX=3702 GN=CSLD3 PE=1 SV=1	#N/A
Georgia	ga_r_ecc_1393	15766	tRNA	10529	10448	Ser	AGA
Georgia	ga_r_ecc_1395	16140	gene					9423	11059	-	ga_r000050	PF03492	SAM dependent carboxyl methyltransferase	sp|Q84UB4|BSMT2_PETHY S-adenosyl-L-methionine:benzoic acid/salicylic acid carboxyl methyltransferase 2 OS=Petunia hybrida OX=4102 GN=BSMT2 PE=1 SV=1	#N/A
Georgia	ga_r_ecc_1395	16140	gene					3877	8754	+	ga_r000049	PF17815	PDZ domain	sp|Q9FL12|DEGP9_ARATH Protease Do-like 9 OS=Arabidopsis thaliana OX=3702 GN=DEGP9 PE=1 SV=1	#N/A
Georgia	ga_r_ecc_1396	4740	tRNA	4496	4424	Cys	GCA
Georgia	ga_r_ecc_1397	8674	tRNA	7936	7863	Met	CAT
Georgia	ga_r_ecc_1398	6180	gene					1517	1891	-	ga_r000713	PF01221	Dynein light chain type 1	sp|Q86A88|DYL_DICDI Dynein light chain, cytoplasmic OS=Dictyostelium discoideum OX=44689 GN=dlcB PE=3 SV=1	#N/A
Georgia	ga_r_ecc_14	11850	tRNA	8354	8427	Gln	TTG
Georgia	ga_r_ecc_140	7353	gene					4937	6313	-	ga_r000588	PF00069	Protein kinase domain	sp|A2ZVI7|CDPK1_ORYSJ Calcium-dependent protein kinase 1 OS=Oryza sativa subsp. japonica OX=39947 GN=CPK1 PE=2 SV=1	#N/A
Georgia	ga_r_ecc_141	12794	gene					6760	7243	-	ga_r000151	PF00032	Cytochrome b(C-terminal)/b6/petD	sp|Q0G9I8|PETD_LIRTU Cytochrome b6-f complex subunit 4 OS=Liriodendron tulipifera OX=3415 GN=petD PE=3 SV=1	#N/A
Georgia	ga_r_ecc_141	12794	gene					1303	1719	-	ga_r000150	PF00411	Ribosomal protein S11	sp|P06506|RR11_SPIOL 30S ribosomal protein S11, chloroplastic OS=Spinacia oleracea OX=3562 GN=rps11 PE=1 SV=4	#N/A
Georgia	ga_r_ecc_1412	4260	gene					93	2045	+	ga_r000905	PF00069	Protein kinase domain	sp|Q8VZG8|MIK2_ARATH MDIS1-interacting receptor like kinase 2 OS=Arabidopsis thaliana OX=3702 GN=MIK2 PE=1 SV=3	#N/A
Georgia	ga_r_ecc_1414	14250	gene					281	889	+	ga_r000090	#N/A	#N/A	sp|Q9ZPI6|AIM1_ARATH Peroxisomal fatty acid beta-oxidation multifunctional protein AIM1 OS=Arabidopsis thaliana OX=3702 GN=AIM1 PE=1 SV=1	#N/A
Georgia	ga_r_ecc_1416	6694	gene					441	4251	+	ga_r000653	PF05191	Adenylate kinase, active site lid	sp|Q08480|KAD4_ORYSJ Adenylate kinase 4 OS=Oryza sativa subsp. japonica OX=39947 GN=ADK-B PE=2 SV=1	#N/A
Georgia	ga_r_ecc_1417	7470	gene					4075	6868	+	ga_r000572	PF00005	ABC transporter	sp|Q8H1R4|AB10I_ARATH ABC transporter I family member 10 OS=Arabidopsis thaliana OX=3702 GN=ABCI10 PE=1 SV=1	#N/A
Georgia	ga_r_ecc_1418	4290	gene					2608	2949	+	ga_r000899	PF00164	Ribosomal protein S12/S23	sp|A4GYN8|RR12B_POPTR 30S ribosomal protein S12-B, chloroplastic OS=Populus trichocarpa OX=3694 GN=rps12-B PE=3 SV=1	#N/A
Georgia	ga_r_ecc_1423	10547	gene					8013	10254	-	ga_r000282	PF00097	Zinc finger, C3HC4 type (RING finger)	sp|A6H619|PHRF1_MOUSE PHD and RING finger domain-containing protein 1 OS=Mus musculus OX=10090 GN=Phrf1 PE=1 SV=2	#N/A
Georgia	ga_r_ecc_1427	8410	gene					766	1681	-	ga_r000471	#N/A	#N/A	sp|Q6NQ79|ARID4_ARATH AT-rich interactive domain-containing protein 4 OS=Arabidopsis thaliana OX=3702 GN=ARID4 PE=1 SV=1	#N/A
Georgia	ga_r_ecc_1427	8410	gene					2889	6421	-	ga_r000472	#N/A	#N/A	sp|Q6NQ79|ARID4_ARATH AT-rich interactive domain-containing protein 4 OS=Arabidopsis thaliana OX=3702 GN=ARID4 PE=1 SV=1	#N/A
Georgia	ga_r_ecc_1431	8980	tRNA	3626	3696	Gly	GCC
Georgia	ga_r_ecc_1431	8980	tRNA	8663	8746	Tyr	GTA
Georgia	ga_r_ecc_1431	8980	tRNA	8033	7962	His	ATG
Georgia	ga_r_ecc_1431	8980	tRNA	4064	3980	Ala	CGC
Georgia	ga_r_ecc_1431	8980	tRNA	2701	2610	Ser	TGA
Georgia	ga_r_ecc_1433	7831	gene					443	1993	+	ga_r000519	PF12796	Ankyrin repeats (3 copies)	sp|Q6AWW5|Y5262_ARATH Ankyrin repeat-containing protein At5g02620 OS=Arabidopsis thaliana OX=3702 GN=At5g02620 PE=1 SV=1	#N/A
Georgia	ga_r_ecc_1437	3060	gene					1633	2553	-	ga_r000960	PF13839	GDSL/SGNH-like Acyl-Esterase family found in Pmr5 and Cas1p	sp|Q9LDG2|TBL10_ARATH Protein trichome birefringence-like 10 OS=Arabidopsis thaliana OX=3702 GN=TBL10 PE=2 SV=1	#N/A
Georgia	ga_r_ecc_1441	3607	gene					1481	3457	-	ga_r000937	PF02990	Endomembrane protein 70	sp|Q9FYQ8|TMN11_ARATH Transmembrane 9 superfamily member 11 OS=Arabidopsis thaliana OX=3702 GN=TMN11 PE=2 SV=1	#N/A
Georgia	ga_r_ecc_1444	8970	tRNA	5886	5814	***	TTA
Georgia	ga_r_ecc_1449	9630	gene					2122	6728	+	ga_r000357	#N/A	#N/A	sp|F4IVR7|MYO10_ARATH Myosin-10 OS=Arabidopsis thaliana OX=3702 GN=XI-D PE=3 SV=1	#N/A
Georgia	ga_r_ecc_1452	11280	gene					3768	6854	-	ga_r000234	#N/A	#N/A	#N/A	#N/A
Georgia	ga_r_ecc_1452	11280	tRNA	7086	7158	Arg	TCT
Georgia	ga_r_ecc_1452	11280	tRNA	8809	8881	Arg	TCT
[truncated: 4,717 more rows]
