# Supplementary material for: Sequence characterization of eccDNA content in glyphosate sensitive and resistant Palmer amaranth from geographically distant populations
Source: PLoS One. 2022 Sep 14;17(9):e0260906. doi: 10.1371/journal.pone.0260906 (PMC9473621; doi:10.1371/journal.pone.0260906)
Supplement: S3 Table — (XLSX) [file pone.0260906.s003.xlsx]

## Sheet: Supplementary Table 3
Supplementary Table 3. Venn diagram result summary for glyphosate sensitive eccDNA samples with annotations
Names	total	elements		annotation
az_s ga_s ks_s ms_s	9	PF01058	24	NADH ubiquinone oxidoreductase, 20 Kd subunit
		PF00164	42	Ribosomal protein S12/S23
		PF00181	21	Ribosomal Proteins L2, RNA binding domain
		PF00069	45	Protein kinase domain
		PF00067	8	Cytochrome P450
		PF00411	24	Ribosomal protein S11
		PF00574	18	Clp protease
		PF00006	37	ATP synthase alpha/beta family, nucleotide-binding domain
		PF00346	17	Respiratory-chain NADH dehydrogenase, 49 Kd subunit
az_s ga_s ms_s	12	PF02874	15	ATP synthase alpha/beta family, beta-barrel domain
		PF00179	5	Ubiquitin-conjugating enzyme
		PF00071	9	Ras family
		PF03947	14	Ribosomal Proteins L2, C-terminal domain
		PF07714	18	Protein tyrosine and serine/threonine kinase
		PF00271	5	Helicase conserved C-terminal domain
		PF00361	5	Proton-conducting membrane transporter
		PF00400	7	WD domain, G-beta repeat
		PF00022	6	Actin
		PF13193	3	AMP-binding enzyme C-terminal domain
		PF00004	5	ATPase family associated with various cellular activities (AAA)
		PF00481	4	Protein phosphatase 2C
az_s ga_s ks_s	1	PF00646	3	F-box domain
az_s ks_s ms_s	2	PF13499	3	EF-hand domain pair
		PF00076	10	RNA recognition motif. (a.k.a. RRM, RBD, or RNP domain)
ga_s ks_s ms_s	4	PF00146	4	NADH dehydrogenase
		PF00012	12	Hsp70 protein
		PF00230	5	Major intrinsic protein
		PF13639	4	Ring finger domain
az_s ga_s	9	PF00338	2	Ribosomal protein S10p/S20e
		PF03099	2	Biotin/lipoate A/B protein ligase family
		PF01237	2	Oxysterol-binding protein
		PF01095	3	Pectinesterase
		PF05368	2	NmrA-like family
		PF06886	2	Targeting protein for Xklp2 (TPX2) domain
		PF00892	2	EamA-like transporter family
		PF01479	2	S4 domain
		PF03106	2	WRKY DNA -binding domain
az_s ms_s	19	PF00565	2	Staphylococcal nuclease homologue
		PF00329	3	Respiratory-chain NADH dehydrogenase, 30 Kd subunit
		PF00684	3	DnaJ central domain
		PF08241	2	Methyltransferase domain
		PF00227	4	Proteasome subunit
		PF01915	2	Glycosyl hydrolase family 3 C-terminal domain
		PF01603	4	Protein phosphatase 2A regulatory B subunit (B56 family)
		PF00888	2	Cullin family
		PF01650	2	Peptidase C13 family
		PF00085	3	Thioredoxin
		PF00056	3	lactate/malate dehydrogenase, NAD binding domain
		PF00252	2	Ribosomal protein L16p/L10e
		PF00191	2	Annexin
		PF00125	9	Core histone H2A/H2B/H3/H4
		PF00153	5	Mitochondrial carrier protein
		PF00318	2	Ribosomal protein S2
		PF00416	8	Ribosomal protein S13/S18
		PF02403	2	Seryl-tRNA synthetase N-terminal domain
		PF00479	2	Glucose-6-phosphate dehydrogenase, NAD binding domain
az_s ks_s	1	PF00450	2	Serine carboxypeptidase
ga_s ms_s	18	PF01399	2	PCI domain
		PF00306	5	ATP synthase alpha/beta chain, C terminal domain
		PF00122	5	E1-E2 ATPase
		PF03931	2	Skp1 family, tetramerisation domain
		PF05019	2	Coenzyme Q (ubiquinone) biosynthesis protein Coq4
		PF00128	2	Alpha amylase, catalytic domain
		PF00005	4	ABC transporter
		PF16363	2	GDP-mannose 4,6 dehydratase
		PF03732	5	Retrotransposon gag protein
		PF00900	3	Ribosomal family S4e
		PF00637	4	Region in Clathrin and VPS
		PF03357	2	Snf7
		PF08276	2	PAN-like domain
		PF00160	4	Cyclophilin type peptidyl-prolyl cis-trans isomerase/CLD
		PF00583	2	Acetyltransferase (GNAT) family
		PF00116	3	Cytochrome C oxidase subunit II, periplasmic domain
		PF09258	2	Glycosyl transferase family 64 domain
		PF03029	2	Conserved hypothetical ATP binding protein
ga_s ks_s	5	PF08569	2	Mo25-like
		PF00406	2	Adenylate kinase
		PF02365	4	No apical meristem (NAM) protein
		PF08711	2	TFIIS helical bundle-like domain
		PF00060	2	Ligand-gated ion channel
ks_s ms_s	4	PF03952	3	Enolase, N-terminal domain
		PF00113	2	Enolase, C-terminal TIM barrel domain
		PF00225	3	Kinesin motor domain
		PF00642	2	Zinc finger C-x8-C-x5-C-x3-H type (and similar)
az_s	97	PF02358	1	Trehalose-phosphatase
		PF01369	1	Sec7 domain
		PF05191	1	Adenylate kinase, active site lid
		PF00202	1	Aminotransferase class-III
		PF00253	1	Ribosomal protein S14p/S29e
		PF02485	1	Core-2/I-Branching enzyme
		PF04146	1	YT521-B-like domain
		PF02882	1	Tetrahydrofolate dehydrogenase/cyclohydrolase, NAD(P)-binding domain
		PF02005	1	N2,N2-dimethylguanosine tRNA methyltransferase
		PF01409	1	tRNA synthetases class II core domain (F)
		PF15785	1	Serine/threonine-protein kinase smg-1
		PF04535	1	Domain of unknown function (DUF588)
		PF07970	1	Endoplasmic reticulum vesicle transporter
		PF01145	1	SPFH domain / Band 7 family
		PF01423	1	LSM domain
		PF02291	1	Transcription initiation factor IID, 31kD subunit
		PF00035	1	Double-stranded RNA binding motif
		PF01657	1	Salt stress response/antifungal
		PF00454	1	Phosphatidylinositol 3- and 4-kinase
		PF00535	1	Glycosyl transferase family 2
		PF01159	1	Ribosomal protein L6e
		PF11833	1	Protein CHAPERONE-LIKE PROTEIN OF POR1-like
		PF02841	1	Guanylate-binding protein, C-terminal domain
		PF02431	1	Chalcone-flavanone isomerase
		PF03214	1	Reversibly glycosylated polypeptide
		PF00348	1	Polyprenyl synthetase
		PF06232	1	Embryo-specific protein 3, (ATS3)
		PF05175	1	Methyltransferase small domain
		PF01556	1	DnaJ C terminal domain
		PF01490	1	Transmembrane amino acid transporter protein
		PF07779	1	10 TM Acyl Transferase domain found in Cas1p
		PF17862	1	AAA+ lid domain
		PF03416	1	Peptidase family C54
		PF05879	1	Root hair defective 3 GTP-binding protein (RHD3)
		PF03033	1	Glycosyltransferase family 28 N-terminal domain
		PF19160	1	SPARK
		PF00867	1	XPG I-region
		PF13890	1	Rab3 GTPase-activating protein catalytic subunit
		PF00201	1	UDP-glucoronosyl and UDP-glucosyl transferase
		PF01086	1	Clathrin light chain
		PF13632	1	Glycosyl transferase family group 2
		PF00561	1	alpha/beta hydrolase fold
		PF05859	1	Mis12 protein
		PF00834	2	Ribulose-phosphate 3 epimerase family
		PF00364	1	Biotin-requiring enzyme
		PF10225	1	NEMP family
		PF09775	1	Keratinocyte-associated protein 2
		PF00494	1	Squalene/phytoene synthase
		PF00891	1	O-methyltransferase domain
		PF03169	1	OPT oligopeptide transporter protein
		PF00314	1	Thaumatin family
		PF07722	1	Peptidase C26
		PF02309	1	AUX/IAA family
		PF00560	1	Leucine Rich Repeat
		PF03896	1	Translocon-associated protein (TRAP), alpha subunit
		PF12796	1	Ankyrin repeats (3 copies)
		PF00639	1	PPIC-type PPIASE domain
		PF06325	1	Ribosomal protein L11 methyltransferase (PrmA)
		PF01202	1	Shikimate kinase
		PF02170	1	PAZ domain
		PF00295	1	Glycosyl hydrolases family 28
		PF19031	1	First Longin domain of INTU, CCZ1 and HPS4
		PF00752	1	XPG N-terminal domain
		PF00650	1	CRAL/TRIO domain
		PF02144	1	Repair protein Rad1/Rec1/Rad17
		PF04081	1	DNA polymerase delta, subunit 4
		PF07899	1	Frigida-like protein
		PF00082	1	Subtilase family
		PF00566	2	Rab-GTPase-TBC domain
		PF04862	1	Protein of unknown function (DUF642)
		PF01713	1	Smr domain
		PF01781	2	Ribosomal L38e protein family
		PF03470	1	XS zinc finger domain
		PF11965	1	Domain of unknown function (DUF3479)
		PF00962	1	Adenosine/AMP deaminase
		PF04199	1	Putative cyclase
		PF08375	1	Proteasome regulatory subunit C-terminal
		PF13259	1	Protein of unknown function (DUF4050)
		PF13962	1	Domain of unknown function
		PF00072	1	Response regulator receiver domain
		PF02861	1	Clp amino terminal domain, pathogenicity island component
		PF06200	1	tify domain
		PF03016	1	Exostosin family
		PF18141	1	Domain of unknown function (DUF5599)
		PF00854	1	POT family
		PF08491	1	Squalene epoxidase
		PF17135	1	Ribosomal protein 60S L18 and 50S L18e
		PF13855	2	Leucine rich repeat
		PF01602	1	Adaptin N terminal region
		PF00249	1	Myb-like DNA-binding domain
		PF01504	1	Phosphatidylinositol-4-phosphate 5-Kinase
		PF08414	1	Respiratory burst NADPH oxidase
		PF00657	1	GDSL-like Lipase/Acylhydrolase
		PF04057	1	Replication factor-A protein 1, N-terminal domain
		PF00108	1	Thiolase, N-terminal domain
		PF10516	1	SHNi-TPR
		PF16200	1	C-terminal region of band_7
ga_s	102	PF02225	1	PA domain
		PF07189	1	Splicing factor 3B subunit 10 (SF3b10)
		PF05553	1	Cotton fibre expressed protein
		PF01163	1	RIO1 family
		PF06221	1	Putative zinc finger motif, C2HC5-type
		PF00155	1	Aminotransferase class I and II
		PF03587	1	EMG1/NEP1 methyltransferase
		PF13516	1	Leucine Rich repeat
		PF01434	1	Peptidase family M41
		PF01190	1	Pollen protein Ole e 1 like
		PF06455	1	NADH dehydrogenase subunit 5 C-terminus
		PF01486	1	K-box region
		PF00119	1	ATP synthase A chain
		PF12697	1	Alpha/beta hydrolase family
		PF01535	1	PPR repeat
		PF14368	1	Probable lipid transfer
		PF01501	1	Glycosyl transferase family 8
		PF03030	1	Inorganic H+ pyrophosphatase
		PF03759	1	PRONE (Plant-specific Rop nucleotide exchanger)
		PF03141	1	Putative S-adenosyl-L-methionine-dependent methyltransferase
		PF01246	1	Ribosomal protein L24e
		PF00026	1	Eukaryotic aspartyl protease
		PF14538	1	Raptor N-terminal CASPase like domain
		PF00581	1	Rhodanese-like domain
		PF08243	1	SPT2 chromatin protein
		PF02375	1	jmjN domain
		PF03997	1	VPS28 protein
		PF00483	1	Nucleotidyl transferase
		PF04782	1	Protein of unknown function (DUF632)
		PF00185	1	Aspartate/ornithine carbamoyltransferase, Asp/Orn binding domain
		PF00420	1	NADH-ubiquinone/plastoquinone oxidoreductase chain 4L
		PF02826	1	D-isomer specific 2-hydroxyacid dehydrogenase, NAD binding domain
		PF03690	1	Uncharacterised protein family (UPF0160)
		PF07933	1	Protein of unknown function (DUF1681)
		PF00115	1	Cytochrome C and Quinol oxidase polypeptide I
		PF05916	1	GINS complex protein
		PF01019	1	Gamma-glutamyltranspeptidase
		PF02806	1	Alpha amylase, C-terminal all-beta domain
		PF11715	1	Nucleoporin Nup120/160
		PF18150	1	Domain of unknown function (DUF5600)
		PF06105	1	Aph-1 protein
		PF07498	1	Rho termination factor, N-terminal domain
		PF00083	1	Sugar (and other) transporter
		PF00722	1	Glycosyl hydrolases family 16
		PF04178	1	Got1/Sft2-like family
		PF00106	2	short chain dehydrogenase
		PF01408	1	Oxidoreductase family, NAD-binding Rossmann fold
		PF08030	1	Ferric reductase NAD binding domain
		PF06507	1	Auxin response factor
		PF13959	1	Domain of unknown function (DUF4217)
		PF00010	1	Helix-loop-helix DNA-binding domain
		PF02845	1	CUE domain
		PF03031	1	NLI interacting factor-like phosphatase
		PF01794	1	Ferric reductase like transmembrane component
		PF14381	1	Ethylene-responsive protein kinase Le-CTR1
		PF02897	2	Prolyl oligopeptidase, N-terminal beta-propeller domain
		PF03151	1	Triose-phosphate Transporter family
		PF01459	1	Eukaryotic porin
		PF00673	1	ribosomal L5P family C-terminus
		PF13418	1	Galactose oxidase, central domain
		PF07855	1	Autophagy-related protein 101
		PF05664	1	Unc-13 homolog
		PF07821	1	Alpha-amylase C-terminal beta-sheet domain
		PF01485	1	IBR domain, a half RING-finger domain
		PF02453	1	Reticulon
		PF02148	1	Zn-finger in ubiquitin-hydrolases and other protein
		PF10496	1	SNARE-complex protein Syntaxin-18 N-terminus
		PF02622	1	Uncharacterized ACR, COG1678
		PF00507	1	NADH-ubiquinone/plastoquinone oxidoreductase, chain 3
		PF03094	1	Mlo family
		PF00582	2	Universal stress protein family
		PF03004	1	Plant transposase (Ptta/En/Spm family)
		PF14569	1	Zinc-binding RING-finger
		PF17047	1	Synaptotagmin-like mitochondrial-lipid-binding domain
		PF12174	1	RCD1-SRO-TAF4 (RST) plant domain
		PF01238	1	Phosphomannose isomerase type I
		PF16076	1	Acyltransferase C-terminus
		PF00213	1	ATP synthase delta (OSCP) subunit
		PF00632	1	HECT-domain (ubiquitin-transferase)
		PF01554	1	MatE
		PF00097	1	Zinc finger, C3HC4 type (RING finger)
		PF02887	1	Pyruvate kinase, alpha/beta domain
		PF15511	2	Centromere kinetochore component CENP-T histone fold
		PF14853	1	Fis1 C-terminal tetratricopeptide repeat
		PF00724	1	NADH:flavin oxidoreductase / NADH oxidase family
		PF00687	1	Ribosomal protein L1p/L10e family
		PF00282	1	Pyridoxal-dependent decarboxylase conserved domain
		PF02212	1	Dynamin GTPase effector domain
		PF03101	1	FAR1 DNA-binding domain
		PF00111	1	2Fe-2S iron-sulfur cluster binding domain
		PF04970	1	Lecithin retinol acyltransferase
		PF09597	1	IGR protein motif
		PF03798	1	TLC domain
		PF00141	2	Peroxidase
		PF04101	1	Glycosyltransferase family 28 C-terminal domain
		PF00226	1	DnaJ domain
		PF01412	1	Putative GTPase activating protein for Arf
		PF13920	1	Zinc finger, C3HC4 type (RING finger)
		PF13606	1	Ankyrin repeat
		PF01652	1	Eukaryotic initiation factor 4E
		PF02466	1	Tim17/Tim22/Tim23/Pmp24 family
		PF03171	1	2OG-Fe(II) oxygenase superfamily
ms_s	135	PF01564	1	Spermine/spermidine synthase domain
		PF02823	1	ATP synthase, Delta/Epsilon chain, beta-sandwich domain
		PF00890	1	FAD binding domain
		PF00584	1	SecE/Sec61-gamma subunits of protein translocation complex
		PF00025	3	ADP-ribosylation factor family
		PF00702	1	haloacid dehalogenase-like hydrolase
		PF00679	1	Elongation factor G C-terminus
		PF19055	1	ABC-2 type transporter
		PF03226	1	Yippee zinc-binding/DNA-binding /Mis18, centromere assembly
		PF13405	2	EF-hand domain
		PF13307	1	Helicase C-terminal domain
		PF00370	1	FGGY family of carbohydrate kinases, N-terminal domain
		PF00112	3	Papain family cysteine protease
		PF04857	2	CAF1 family ribonuclease
		PF00171	2	Aldehyde dehydrogenase family
		PF03859	1	CG-1 domain
		PF02781	1	Glucose-6-phosphate dehydrogenase, C-terminal domain
		PF00510	2	Cytochrome c oxidase subunit III
		PF02867	1	Ribonucleotide reductase, barrel domain
		PF03953	2	Tubulin C-terminal domain
		PF04321	1	RmlD substrate binding domain
		PF13602	1	Zinc-binding dehydrogenase
		PF03501	1	Plectin/S10 domain
		PF07842	1	GC-rich sequence DNA-binding factor-like protein
		PF01300	1	Telomere recombination
		PF02866	1	lactate/malate dehydrogenase, alpha/beta C-terminal domain
		PF00343	1	Carbohydrate phosphorylase
		PF01532	1	Glycosyl hydrolase family 47
		PF12776	1	Myb/SANT-like DNA-binding domain
		PF16211	1	C-terminus of histone H2A
		PF07521	2	Zn-dependent metallo-hydrolase RNA specificity domain
		PF08264	1	Anticodon-binding domain of tRNA ligase
		PF04928	1	Poly(A) polymerase central domain
		PF00654	1	Voltage gated chloride channel
		PF00240	1	Ubiquitin family
		PF00515	1	Tetratricopeptide repeat
		PF04563	1	RNA polymerase beta subunit
		PF01217	1	Clathrin adaptor complex small chain
		PF01204	1	Trehalase
		PF00662	1	NADH-Ubiquinone oxidoreductase (complex I), chain 5 N-terminus
		PF00334	1	Nucleoside diphosphate kinase
		PF00180	1	Isocitrate/isopropylmalate dehydrogenase
		PF03446	2	NAD binding domain of 6-phosphogluconate dehydrogenase
		PF16906	1	Ribosomal proteins L26 eukaryotic, L24P archaeal
		PF00118	3	TCP-1/cpn60 chaperonin family
		PF01283	1	Ribosomal protein S26e
		PF00389	1	D-isomer specific 2-hydroxyacid dehydrogenase, catalytic domain
		PF00175	1	Oxidoreductase NAD-binding domain
		PF00380	1	Ribosomal protein S9/S16
		PF01028	1	Eukaryotic DNA topoisomerase I, catalytic core
		PF04408	2	Helicase associated domain (HA2)
		PF12353	1	Eukaryotic translation initiation factor 3 subunit G
		PF02780	1	Transketolase, C-terminal domain
		PF00091	2	Tubulin/FtsZ family, GTPase domain
		PF02910	1	Fumarate reductase flavoprotein C-term
		PF02773	1	S-adenosylmethionine synthetase, C-terminal domain
		PF00514	1	Armadillo/beta-catenin-like repeat
		PF01247	1	Ribosomal protein L35Ae
		PF05843	1	Suppressor of forked protein (Suf)
		PF01541	1	GIY-YIG catalytic domain
		PF00996	1	GDP dissociation inhibitor
		PF00096	1	Zinc finger, C2H2 type
		PF01466	1	Skp1 family, dimerisation domain
		PF00935	1	Ribosomal protein L44
		PF06628	1	Catalase-related immune-responsive
		PF00383	1	Cytidine and deoxycytidylate deaminase zinc-binding region
		PF16881	1	N-terminal domain of lipoyl synthase of Radical_SAM family
		PF08240	1	Alcohol dehydrogenase GroES-like domain
		PF00350	1	Dynamin family
		PF00177	2	Ribosomal protein S7p/S5e
		PF01074	1	Glycosyl hydrolases family 38 N-terminal domain
		PF00121	2	Triosephosphate isomerase
		PF02347	2	Glycine cleavage system P-protein
		PF02966	1	Mitosis protein DIM1
		PF02518	1	Histidine kinase-, DNA gyrase B-, and HSP90-like ATPase
		PF00149	3	Calcineurin-like phosphoesterase
		PF00658	1	Poly-adenylate binding protein, unique domain
		PF10436	1	Mitochondrial branched-chain alpha-ketoacid dehydrogenase kinase
		PF05903	1	PPPDE putative peptidase domain
		PF02815	1	MIR domain
		PF16209	1	Phospholipid-translocating ATPase N-terminal
		PF09696	1	Ctf8
		PF00441	1	Acyl-CoA dehydrogenase, C-terminal domain
		PF04950	1	40S ribosome biogenesis protein Tsr1 and BMS1 C-terminal
		PF02676	1	Methyltransferase TYW3
		PF00587	1	tRNA synthetase class II core domain (G, H, P, S and T)
		PF13507	1	CobB/CobQ-like glutamine amidotransferase domain
		PF12146	2	Serine aminopeptidase, S33
		PF00009	1	Elongation factor Tu GTP binding domain
		PF01476	1	LysM domain
		PF16121	2	40S ribosomal protein S4 C-terminus
		PF00198	1	2-oxoacid dehydrogenases acyltransferase (catalytic domain)
		PF11923	1	NFACT protein C-terminal domain
		PF13621	1	Cupin-like domain
		PF03079	2	ARD/ARD' family
		PF03371	1	PRP38 family
		PF05291	1	Bystin
		PF01749	1	Importin beta binding domain
		PF04062	2	ARP2/3 complex ARPC3 (21 kDa) subunit
		PF02127	1	Aminopeptidase I zinc metalloprotease (M18)
		PF04446	1	tRNAHis guanylyltransferase
		PF04811	1	Sec23/Sec24 trunk domain
		PF00254	1	FKBP-type peptidyl-prolyl cis-trans isomerase
		PF14370	1	C-terminal topoisomerase domain
		PF00307	1	Calponin homology (CH) domain
		PF01363	1	FYVE zinc finger
		PF02540	1	NAD synthase
		PF00183	1	Hsp90 protein
		PF00443	1	Ubiquitin carboxyl-terminal hydrolase
		PF01667	1	Ribosomal protein S27
		PF01545	1	Cation efflux family
		PF04565	1	RNA polymerase Rpb2, domain 3
		PF00079	1	Serpin (serine protease inhibitor)
		PF00328	1	Histidine phosphatase superfamily (branch 2)
		PF13246	1	Cation transport ATPase (P-type)
		PF13086	1	AAA domain
		PF01599	1	Ribosomal protein S27a
		PF00152	1	tRNA synthetases class II (D, K and N)
		PF00501	2	AMP-binding enzyme
		PF02672	1	CP12 domain
		PF00033	1	Cytochrome b/b6/petB
		PF00664	1	ABC transporter transmembrane region
		PF00262	1	Calreticulin family
		PF00928	1	Adaptor complexes medium subunit family
		PF01214	1	Casein kinase II regulatory subunit
		PF00432	1	Prenyltransferase and squalene oxidase repeat
		PF00398	1	Ribosomal RNA adenine dimethylase
		PF03188	2	Eukaryotic cytochrome b561
		PF00244	3	14-3-3 protein
		PF00410	2	Ribosomal protein S8
		PF02790	2	Cytochrome C oxidase subunit II, transmembrane domain
		PF02441	1	Flavoprotein
		PF02136	1	Nuclear transport factor 2 (NTF2) domain
		PF13540	1	Regulator of chromosome condensation (RCC1) repeat
		PF05742	1	Transport and Golgi organisation 2
ks_s	26	PF05653	2	Magnesium transporter NIPA
		PF00576	1	HIUase/Transthyretin family
		PF00407	1	Pathogenesis-related protein Bet v 1 family
		PF00743	1	Flavin-binding monooxygenase-like
		PF03181	1	BURP domain
		PF14559	1	Tetratricopeptide repeat
		PF07058	1	Microtubule-associated protein 70
		PF07983	1	X8 domain
		PF00232	2	Glycosyl hydrolase family 1
		PF03999	1	Microtubule associated protein (MAP65/ASE1 family)
		PF08238	1	Sel1 repeat
		PF02353	1	Mycolic acid cyclopropane synthetase
		PF05512	1	AWPM-19-like family
		PF00305	1	Lipoxygenase
		PF05278	1	Arabidopsis phospholipase-like protein (PEARLI 4)
		PF01546	1	Peptidase family M20/M25/M40
		PF04153	1	NOT2 / NOT3 / NOT5 family
		PF00609	1	Diacylglycerol kinase accessory domain
		PF00332	1	Glycosyl hydrolases family 17
		PF00808	1	Histone-like transcription factor (CBF/NF-Y) and archaeal histone
		PF11805	1	Protein of unknown function (DUF3326)
		PF00628	1	PHD-finger
		PF00132	1	Bacterial transferase hexapeptide (six repeats)
		PF01158	1	Ribosomal protein L36e
		PF02705	1	K+ potassium transporter
		PF00759	1	Glycosyl hydrolase family 9
