# Supplementary material for: Sequence characterization of eccDNA content in glyphosate sensitive and resistant Palmer amaranth from geographically distant populations
Source: PLoS One. 2022 Sep 14;17(9):e0260906. doi: 10.1371/journal.pone.0260906 (PMC9473621; doi:10.1371/journal.pone.0260906)
Supplement: S4 Table — (XLSX) [file pone.0260906.s004.xlsx]

## Sheet: Supplementary Table 4
Supplementary Table 4. Venn diagram result summary for glyphosate resistant eccDNA samples with annotations
Names	total	elements		annotation
az_r de_r ga_r ks_r md_r ms_r	20	PF00164	63	Ribosomal protein S12/S23
		PF00306	14	ATP synthase alpha/beta chain, C terminal domain
		PF00181	27	Ribosomal Proteins L2, RNA binding domain
		PF00005	36	ABC transporter
		PF00067	39	Cytochrome P450
		PF13855	16	Leucine rich repeat
		PF02874	20	ATP synthase alpha/beta family, beta-barrel domain
		PF00069	142	Protein kinase domain
		PF00004	20	ATPase family associated with various cellular activities (AAA)
		PF00076	35	RNA recognition motif. (a.k.a. RRM, RBD, or RNP domain)
		PF01058	32	NADH ubiquinone oxidoreductase, 20 Kd subunit
		PF03947	24	Ribosomal Proteins L2, C-terminal domain
		PF07714	42	Protein tyrosine and serine/threonine kinase
		PF00574	34	Clp protease
		PF00006	66	ATP synthase alpha/beta family, nucleotide-binding domain
		PF00346	39	Respiratory-chain NADH dehydrogenase, 49 Kd subunit
		PF00481	13	Protein phosphatase 2C
		PF00012	25	Hsp70 protein
		PF00400	49	WD domain, G-beta repeat
		PF00411	35	Ribosomal protein S11
az_r de_r ga_r ks_r md_r	7	PF02902	12	Ulp1 protease family, C-terminal catalytic domain
		PF02365	15	No apical meristem (NAM) protein
		PF00657	10	GDSL-like Lipase/Acylhydrolase
		PF03151	7	Triose-phosphate Transporter family
		PF13499	15	EF-hand domain pair
		PF00149	13	Calcineurin-like phosphoesterase
		PF00141	36	Peroxidase
az_r de_r ga_r md_r ms_r	1	PF00083	11	Sugar (and other) transporter
az_r de_r ks_r md_r ms_r	2	PF00118	10	TCP-1/cpn60 chaperonin family
		PF00225	9	Kinesin motor domain
de_r ga_r ks_r md_r ms_r	9	PF00270	18	DEAD/DEAH box helicase
		PF00244	10	14-3-3 protein
		PF00227	9	Proteasome subunit
		PF00271	9	Helicase conserved C-terminal domain
		PF03732	9	Retrotransposon gag protein
		PF00160	14	Cyclophilin type peptidyl-prolyl cis-trans isomerase/CLD
		PF00702	10	haloacid dehalogenase-like hydrolase
		PF00153	29	Mitochondrial carrier protein
		PF00071	25	Ras family
az_r de_r ga_r ks_r	4	PF00091	7	Tubulin/FtsZ family, GTPase domain
		PF00443	5	Ubiquitin carboxyl-terminal hydrolase
		PF00999	5	Sodium/hydrogen exchanger family
		PF00170	4	bZIP transcription factor
az_r de_r ga_r md_r	10	PF00146	6	NADH dehydrogenase
		PF02309	6	AUX/IAA family
		PF00072	5	Response regulator receiver domain
		PF00249	12	Myb-like DNA-binding domain
		PF00664	11	ABC transporter transmembrane region
		PF00428	4	60s Acidic ribosomal protein
		PF01593	8	Flavin containing amine oxidoreductase
		PF04564	6	U-box domain
		PF00010	7	Helix-loop-helix DNA-binding domain
		PF08323	5	Starch synthase catalytic domain
az_r de_r ga_r ms_r	1	PF01112	4	Asparaginase
az_r de_r ks_r md_r	3	PF00275	21	EPSP synthase (3-phosphoshikimate 1-carboxyvinyltransferase)
		PF03016	9	Exostosin family
		PF05278	24	Arabidopsis phospholipase-like protein (PEARLI 4)
az_r de_r ks_r ms_r	1	PF00036	4	EF hand
az_r de_r md_r ms_r	1	PF01248	7	Ribosomal protein L7Ae/L30e/S12e/Gadd45 family
az_r ga_r ks_r md_r	2	PF03348	4	Serine incorporator (Serinc)
		PF17135	5	Ribosomal protein 60S L18 and 50S L18e
az_r ga_r ks_r ms_r	1	PF00238	4	Ribosomal protein L14p/L23e
az_r ga_r md_r ms_r	3	PF01849	4	NAC domain
		PF17862	7	AAA+ lid domain
		PF00850	4	Histone deacetylase domain
az_r ks_r md_r ms_r	1	PF01423	6	LSM domain
de_r ga_r ks_r md_r	19	PF00494	4	Squalene/phytoene synthase
		PF13639	9	Ring finger domain
		PF00332	4	Glycosyl hydrolases family 17
		PF00232	7	Glycosyl hydrolase family 1
		PF00295	10	Glycosyl hydrolases family 28
		PF03141	7	Putative S-adenosyl-L-methionine-dependent methyltransferase
		PF00856	7	SET domain
		PF01490	8	Transmembrane amino acid transporter protein
		PF00847	5	AP2 domain
		PF03763	4	Remorin, C-terminal region
		PF03004	8	Plant transposase (Ptta/En/Spm family)
		PF01554	9	MatE
		PF10250	9	GDP-fucose protein O-fucosyltransferase
		PF01061	5	ABC-2 type transporter
		PF12937	4	F-box-like
		PF01095	7	Pectinesterase
		PF00152	5	tRNA synthetases class II (D, K and N)
		PF05033	6	Pre-SET motif
		PF03171	7	2OG-Fe(II) oxygenase superfamily
de_r ga_r md_r ms_r	2	PF01603	5	Protein phosphatase 2A regulatory B subunit (B56 family)
		PF00361	6	Proton-conducting membrane transporter
de_r ks_r md_r ms_r	3	PF00180	6	Isocitrate/isopropylmalate dehydrogenase
		PF00085	9	Thioredoxin
		PF00962	6	Adenosine/AMP deaminase
ga_r ks_r md_r ms_r	4	PF00179	12	Ubiquitin-conjugating enzyme
		PF00226	7	DnaJ domain
		PF00112	8	Papain family cysteine protease
		PF00125	9	Core histone H2A/H2B/H3/H4
az_r de_r ga_r	3	PF13041	5	PPR repeat family
		PF00642	3	Zinc finger C-x8-C-x5-C-x3-H type (and similar)
		PF00643	3	B-box zinc finger
az_r de_r md_r	3	PF02538	4	Hydantoinase B/oxoprolinase
		PF01652	5	Eukaryotic initiation factor 4E
		PF00571	3	CBS domain
az_r de_r ms_r	1	PF01907	4	Ribosomal protein L37e
az_r ga_r ks_r	2	PF02826	4	D-isomer specific 2-hydroxyacid dehydrogenase, NAD binding domain
		PF03109	4	ABC1 family
az_r ga_r md_r	7	PF00954	5	S-locus glycoprotein domain
		PF04055	4	Radical SAM superfamily
		PF13086	4	AAA domain
		PF02803	4	Thiolase, C-terminal domain
		PF00538	3	linker histone H1 and H5 family
		PF00230	11	Major intrinsic protein
		PF00314	3	Thaumatin family
az_r ga_r ms_r	1	PF01602	4	Adaptin N terminal region
az_r ks_r md_r	2	PF00329	4	Respiratory-chain NADH dehydrogenase, 30 Kd subunit
		PF01501	5	Glycosyl transferase family 8
az_r md_r ms_r	2	PF00115	4	Cytochrome C and Quinol oxidase polypeptide I
		PF00514	3	Armadillo/beta-catenin-like repeat
de_r ga_r ks_r	14	PF12697	4	Alpha/beta hydrolase family
		PF13839	10	GDSL/SGNH-like Acyl-Esterase family found in Pmr5 and Cas1p
		PF01956	3	Integral membrane protein EMC3/TMCO1-like
		PF07891	3	Protein of unknown function (DUF1666)
		PF00501	5	AMP-binding enzyme
		PF03552	3	Cellulose synthase
		PF04146	5	YT521-B-like domain
		PF00011	4	Hsp20/alpha crystallin family
		PF02714	4	Calcium-dependent channel, 7TM region, putative phosphate
		PF03638	3	Tesmin/TSO1-like CXC domain, cysteine-rich domain
		PF01237	5	Oxysterol-binding protein
		PF07992	4	Pyridine nucleotide-disulphide oxidoreductase
		PF13962	8	Domain of unknown function
		PF03822	4	NAF domain
de_r ga_r md_r	20	PF03134	3	TB2/DP1, HVA22 family
		PF00722	3	Glycosyl hydrolases family 16
		PF00892	4	EamA-like transporter family
		PF02291	3	Transcription initiation factor IID, 31kD subunit
		PF07526	4	Associated with HOX
		PF03094	5	Mlo family
		PF00254	4	FKBP-type peptidyl-prolyl cis-trans isomerase
		PF00276	6	Ribosomal protein L23
		PF00013	6	KH domain
		PF00106	14	short chain dehydrogenase
		PF00564	5	PB1 domain
		PF06273	3	Plant specific eukaryotic initiation factor 4B
		PF00557	4	Metallopeptidase family M24
		PF00759	5	Glycosyl hydrolase family 9
		PF01535	7	PPR repeat
		PF01764	3	Lipase (class 3)
		PF02798	4	Glutathione S-transferase, N-terminal domain
		PF05691	5	Raffinose synthase or seed imbibition protein Sip1
		PF03031	9	NLI interacting factor-like phosphatase
		PF00485	4	Phosphoribulokinase / Uridine kinase family
de_r ga_r ms_r	6	PF07690	4	Major Facilitator Superfamily
		PF00107	11	Zinc-binding dehydrogenase
		PF01008	4	Initiation factor 2 subunit family
		PF01566	3	Natural resistance-associated macrophage protein
		PF00628	3	PHD-finger
		PF00122	3	E1-E2 ATPase
de_r ks_r md_r	15	PF05148	3	Hypothetical methyltransferase
		PF13520	3	Amino acid permease
		PF14008	3	Iron/zinc purple acid phosphatase-like protein C
		PF01370	4	NAD dependent epimerase/dehydratase family
		PF00646	4	F-box domain
		PF13419	5	Haloacid dehalogenase-like hydrolase
		PF12146	7	Serine aminopeptidase, S33
		PF03283	3	Pectinacetylesterase
		PF00155	6	Aminotransferase class I and II
		PF02358	5	Trehalose-phosphatase
		PF00450	3	Serine carboxypeptidase
		PF00176	3	SNF2 family N-terminal domain
		PF16363	7	GDP-mannose 4,6 dehydratase
		PF04884	3	Vitamin B6 photo-protection and homoeostasis
		PF00046	5	Homeodomain
de_r ks_r ms_r	3	PF08491	3	Squalene epoxidase
		PF00009	6	Elongation factor Tu GTP binding domain
		PF01247	4	Ribosomal protein L35Ae
de_r md_r ms_r	5	PF01200	5	Ribosomal protein S28e
		PF01546	4	Peptidase family M20/M25/M40
		PF01496	4	V-type ATPase 116kDa subunit family
		PF01399	4	PCI domain
		PF00935	4	Ribosomal protein L44
ga_r ks_r md_r	14	PF03953	3	Tubulin C-terminal domain
		PF13012	3	Maintenance of mitochondrial structure and function
		PF00201	3	UDP-glucoronosyl and UDP-glucosyl transferase
		PF02984	3	Cyclin, C-terminal domain
		PF12796	16	Ankyrin repeats (3 copies)
		PF00572	4	Ribosomal protein L13
		PF00311	4	Phosphoenolpyruvate carboxylase
		PF03099	3	Biotin/lipoate A/B protein ligase family
		PF00888	4	Cullin family
		PF08263	6	Leucine rich repeat N-terminal domain
		PF00191	4	Annexin
		PF04172	3	LrgB-like family
		PF00955	6	HCO3- transporter family
		PF00294	4	pfkB family carbohydrate kinase
ga_r ks_r ms_r	2	PF01650	9	Peptidase C13 family
		PF01221	4	Dynein light chain type 1
ga_r md_r ms_r	6	PF00032	4	Cytochrome b(C-terminal)/b6/petD
		PF02171	4	Piwi domain
		PF02990	7	Endomembrane protein 70
		PF00025	9	ADP-ribosylation factor family
		PF00168	3	C2 domain
		PF00583	3	Acetyltransferase (GNAT) family
ks_r md_r ms_r	6	PF02866	3	lactate/malate dehydrogenase, alpha/beta C-terminal domain
		PF00183	5	Hsp90 protein
		PF00240	4	Ubiquitin family
		PF00587	3	tRNA synthetase class II core domain (G, H, P, S and T)
		PF04051	3	Transport protein particle (TRAPP) component
		PF00063	4	Myosin head (motor domain)
az_r de_r	10	PF01776	2	Ribosomal L22e protein family
		PF00620	2	RhoGAP domain
		PF00484	2	Carbonic anhydrase
		PF03110	2	SBP domain
		PF00928	2	Adaptor complexes medium subunit family
		PF14144	3	Seed dormancy control
		PF04842	2	Plant protein of unknown function (DUF639)
		PF13923	2	Zinc finger, C3HC4 type (RING finger)
		PF00253	2	Ribosomal protein S14p/S29e
		PF03407	3	Nucleotide-diphospho-sugar transferase
az_r ga_r	7	PF01765	2	Ribosome recycling factor
		PF01105	3	emp24/gp25L/p24 family/GOLD
		PF00331	2	Glycosyl hydrolase family 10
		PF00305	2	Lipoxygenase
		PF05470	2	Eukaryotic translation initiation factor 3 subunit 8 N-terminus
		PF02319	2	E2F/DP family winged-helix DNA-binding domain
		PF04825	2	N terminus of Rad21 / Rec8 like protein
az_r ks_r	1	PF04059	2	RNA recognition motif 2
az_r md_r	11	PF00875	2	DNA photolyase
		PF02338	3	OTU-like cysteine protease
		PF03129	2	Anticodon binding domain
		PF03405	3	Fatty acid desaturase
		PF19055	2	ABC-2 type transporter
		PF01775	3	Ribosomal proteins 50S-L18Ae/60S-L20/60S-L18A
		PF02463	2	RecF/RecN/SMC N terminal domain
		PF15985	2	KH domain
		PF13947	3	Wall-associated receptor kinase galacturonan-binding
		PF00163	2	Ribosomal protein S4/S9 N-terminal domain
		PF02201	4	SWIB/MDM2 domain
az_r ms_r	2	PF16212	3	Phospholipid-translocating P-type ATPase C-terminal
		PF00380	3	Ribosomal protein S9/S16
de_r ga_r	32	PF13243	2	Squalene-hopene cyclase C-terminal domain
		PF00448	3	SRP54-type protein, GTPase domain
		PF00498	3	FHA domain
		PF07650	2	KH domain
		PF00121	4	Triosephosphate isomerase
		PF01612	2	3'-5' exonuclease
		PF01432	2	Peptidase family M3
		PF13181	2	Tetratricopeptide repeat
		PF03127	2	GAT domain
		PF13589	2	Histidine kinase-, DNA gyrase B-, and HSP90-like ATPase
		PF05212	3	Protein of unknown function (DUF707)
		PF01916	3	Deoxyhypusine synthase
		PF00834	2	Ribulose-phosphate 3 epimerase family
		PF03637	2	Mob1/phocein family
		PF08534	2	Redoxin
		PF17781	2	RPN1/RPN2 N-terminal domain
		PF04140	2	Isoprenylcysteine carboxyl methyltransferase (ICMT) family
		PF00719	2	Inorganic pyrophosphatase
		PF05365	2	Ubiquinol-cytochrome C reductase, UQCRX/QCR9 like
		PF05051	2	Cytochrome C oxidase copper chaperone (COX17)
		PF00689	2	Cation transporting ATPase, C-terminus
		PF01529	6	DHHC palmitoyltransferase
		PF13334	2	Domain of unknown function (DUF4094)
		PF14309	3	Domain of unknown function (DUF4378)
		PF03009	3	Glycerophosphoryl diester phosphodiesterase family
		PF05705	2	Eukaryotic protein of unknown function (DUF829)
		PF13450	2	NAD(P)-binding Rossmann-like domain
		PF12678	2	RING-H2 zinc finger domain
		PF13637	2	Ankyrin repeats (many copies)
		PF06101	2	Vacuolar protein sorting-associated protein 62
		PF01357	2	Expansin C-terminal domain
		PF06592	2	Protein of unknown function (DUF1138)
de_r ks_r	22	PF01486	3	K-box region
		PF00120	2	Glutamine synthetase, catalytic domain
		PF02493	3	MORN repeat
		PF10513	2	Enhancer of polycomb-like
		PF03489	2	Saposin-like type B, region 2
		PF01494	2	FAD binding domain
		PF10584	3	Proteasome subunit A N-terminal signature
		PF12854	2	PPR repeat
		PF00410	5	Ribosomal protein S8
		PF00800	3	Prephenate dehydratase
		PF00203	3	Ribosomal protein S19
		PF04437	2	RINT-1 / TIP-1 family
		PF13920	2	Zinc finger, C3HC4 type (RING finger)
		PF00298	2	Ribosomal protein L11, RNA binding domain
		PF03144	2	Elongation factor Tu domain 2
		PF03330	4	Lytic transglycolase
		PF14383	2	DUF761-associated sequence motif
		PF02182	3	SAD/SRA domain
		PF00810	2	ER lumen protein retaining receptor
		PF01780	2	Ribosomal L37ae protein family
		PF04081	3	DNA polymerase delta, subunit 4
		PF00635	2	MSP (Major sperm protein) domain
de_r md_r	29	PF13516	3	Leucine Rich repeat
		PF16450	3	Proteasomal ATPase OB C-terminal domain
		PF04535	2	Domain of unknown function (DUF588)
		PF00612	4	IQ calmodulin-binding motif
		PF03987	2	Autophagocytosis associated protein, active-site domain
		PF03463	2	eRF1 domain 1
		PF13202	3	EF hand
		PF01070	3	FMN-dependent dehydrogenase
		PF00081	2	Iron/manganese superoxide dismutases, alpha-hairpin domain
		PF01699	2	Sodium/calcium exchanger protein
		PF02544	2	3-oxo-5-alpha-steroid 4-dehydrogenase
		PF14541	4	Xylanase inhibitor C-terminal
		PF00497	2	Bacterial extracellular solute-binding proteins, family 3
		PF00132	4	Bacterial transferase hexapeptide (six repeats)
		PF02891	2	MIZ/SP-RING zinc finger
		PF01412	2	Putative GTPase activating protein for Arf
		PF06461	2	Domain of Unknown Function (DUF1086)
		PF00445	2	Ribonuclease T2 family
		PF16124	2	RecQ zinc-binding
		PF00365	2	Phosphofructokinase
		PF03810	2	Importin-beta N-terminal domain
		PF11883	2	Domain of unknown function (DUF3403)
		PF01545	2	Cation efflux family
		PF04927	2	Seed maturation protein
		PF00790	2	VHS domain
		PF16076	2	Acyltransferase C-terminus
		PF01094	2	Receptor family ligand binding region
		PF02705	3	K+ potassium transporter
		PF03465	2	eRF1 domain 3
de_r ms_r	16	PF18055	3	26S proteasome regulatory subunit RPN6 N-terminal domain
		PF00327	2	Ribosomal protein L30p/L7e
		PF00177	3	Ribosomal protein S7p/S5e
		PF00408	2	Phosphoglucomutase/phosphomannomutase, C-terminal domain
		PF04062	7	ARP2/3 complex ARPC3 (21 kDa) subunit
		PF00282	5	Pyridoxal-dependent decarboxylase conserved domain
		PF06068	4	TIP49 P-loop domain
		PF13561	3	Enoyl-(Acyl carrier protein) reductase
		PF01145	2	SPFH domain / Band 7 family
		PF02518	2	Histidine kinase-, DNA gyrase B-, and HSP90-like ATPase
		PF05291	4	Bystin
		PF01233	2	Myristoyl-CoA:protein N-myristoyltransferase, N-terminal domain
		PF01504	4	Phosphatidylinositol-4-phosphate 5-Kinase
		PF13869	2	Nucleotide hydrolase
		PF00510	3	Cytochrome c oxidase subunit III
		PF01294	2	Ribosomal protein L13e
ga_r ks_r	19	PF04117	2	Mpv17 / PMP22 family
		PF00544	2	Pectate lyase
		PF00995	4	Sec1 family
		PF00650	4	CRAL/TRIO domain
		PF07731	4	Multicopper oxidase
		PF04685	2	Glycosyl-hydrolase family 116, catalytic region
		PF00202	4	Aminotransferase class-III
		PF00439	2	Bromodomain
		PF03311	2	Cornichon protein
		PF00199	2	Catalase
		PF01851	3	Proteasome/cyclosome repeat
		PF04144	2	SCAMP family
		PF00447	2	HSF-type DNA-binding
		PF01428	2	AN1-like Zinc finger
		PF03357	2	Snf7
		PF04096	2	Nucleoporin autopeptidase
		PF05347	2	Complex 1 protein (LYR family)
		PF00860	4	Permease family
		PF16114	2	ATP citrate lyase citrate-binding
ga_r md_r	47	PF00293	2	NUDIX domain
		PF02536	2	mTERF
		PF09110	2	HAND
		PF06507	3	Auxin response factor
		PF02893	3	GRAM domain
		PF03169	3	OPT oligopeptide transporter protein
		PF02991	2	Autophagy protein Atg8 ubiquitin like
		PF02362	3	B3 DNA binding domain
		PF00654	2	Voltage gated chloride channel
		PF00412	2	LIM domain
		PF12056	2	Protein of unknown function (DUF3537)
		PF00326	2	Prolyl oligopeptidase family
		PF00566	3	Rab-GTPase-TBC domain
		PF07732	4	Multicopper oxidase
		PF14853	2	Fis1 C-terminal tetratricopeptide repeat
		PF01073	2	3-beta hydroxysteroid dehydrogenase/isomerase family
		PF13178	2	Protein of unknown function (DUF4005)
		PF03106	5	WRKY DNA -binding domain
		PF12819	2	Malectin-like domain
		PF03029	3	Conserved hypothetical ATP binding protein
		PF00505	3	HMG (high mobility group) box
		PF01712	3	Deoxynucleoside kinase
		PF00931	2	NB-ARC domain
		PF04784	2	Protein of unknown function, DUF547
		PF04046	2	PSP
		PF00891	2	O-methyltransferase domain
		PF00504	3	Chlorophyll A-B binding protein
		PF00854	8	POT family
		PF04970	3	Lecithin retinol acyltransferase
		PF03226	2	Yippee zinc-binding/DNA-binding /Mis18, centromere assembly
		PF04053	2	Coatomer WD associated region
		PF01918	2	Alba
		PF00763	2	Tetrahydrofolate dehydrogenase/cyclohydrolase, catalytic domain
		PF07145	2	Ataxin-2 C-terminal region
		PF07651	2	ANTH domain
		PF00561	2	alpha/beta hydrolase fold
		PF01872	2	RibD C-terminal domain
		PF00383	2	Cytidine and deoxycytidylate deaminase zinc-binding region
		PF00560	5	Leucine Rich Repeat
		PF00117	2	Glutamine amidotransferase class-I
		PF01643	2	Acyl-ACP thioesterase
		PF02170	2	PAZ domain
		PF00097	3	Zinc finger, C3HC4 type (RING finger)
		PF01125	2	G10 protein
		PF01253	3	Translation initiation factor SUI1
		PF02466	3	Tim17/Tim22/Tim23/Pmp24 family
		PF00982	3	Glycosyltransferase family 20
ga_r ms_r	9	PF03874	2	RNA polymerase Rpb4
		PF02823	2	ATP synthase, Delta/Epsilon chain, beta-sandwich domain
		PF03143	3	Elongation factor Tu C-terminal domain
		PF01158	2	Ribosomal protein L36e
		PF00022	5	Actin
		PF01015	2	Ribosomal S3Ae family
		PF08375	2	Proteasome regulatory subunit C-terminal
		PF13246	3	Cation transport ATPase (P-type)
		PF01092	3	Ribosomal protein S6e
ks_r md_r	26	PF00162	2	Phosphoglycerate kinase
		PF01055	3	Glycosyl hydrolases family 31
		PF01565	2	FAD binding domain
		PF05915	2	Eukaryotic protein of unknown function (DUF872)
		PF01409	2	tRNA synthetases class II core domain (F)
		PF03030	3	Inorganic H+ pyrophosphatase
		PF00248	3	Aldo/keto reductase family
		PF00916	3	Sulfate permease family
		PF15511	7	Centromere kinetochore component CENP-T histone fold
		PF01208	3	Uroporphyrinogen decarboxylase (URO-D)
		PF02736	2	Myosin N-terminal SH3-like domain
		PF00929	2	Exonuclease
		PF12689	2	Acid Phosphatase
		PF00462	6	Glutaredoxin
		PF08743	2	Nse4 C-terminal
		PF01190	3	Pollen protein Ole e 1 like
		PF00924	2	Mechanosensitive ion channel
		PF08030	3	Ferric reductase NAD binding domain
		PF13534	2	4Fe-4S dicluster domain
		PF08071	3	RS4NT (NUC023) domain
		PF14389	2	Leucine-zipper of ternary complex factor MIP1
		PF14215	2	bHLH-MYC and R2R3-MYB transcription factors N-terminal
		PF16211	3	C-terminus of histone H2A
		PF16796	2	Microtubule binding
		PF04950	2	40S ribosome biogenesis protein Tsr1 and BMS1 C-terminal
		PF13891	2	Potential DNA-binding domain
ks_r ms_r	9	PF04408	2	Helicase associated domain (HA2)
		PF04563	2	RNA polymerase beta subunit
		PF05694	2	56kDa selenium binding protein (SBP56)
		PF04857	2	CAF1 family ribonuclease
		PF00806	2	Pumilio-family RNA binding repeat
		PF12327	2	FtsZ family, C-terminal domain
		PF00808	2	Histone-like transcription factor (CBF/NF-Y) and archaeal histone
		PF13405	2	EF-hand domain
		PF03381	4	LEM3 (ligand-effect modulator 3) family / CDC50 family
md_r ms_r	4	PF00670	2	S-adenosyl-L-homocysteine hydrolase, NAD binding domain
		PF00549	2	CoA-ligase
		PF00764	2	Arginosuccinate synthase
		PF06418	2	CTP synthase N-terminus
az_r	33	PF02453	1	Reticulon
		PF02127	1	Aminopeptidase I zinc metalloprotease (M18)
		PF07928	1	#N/A
		PF01426	1	#N/A
		PF01507	1	#N/A
		PF04078	3	#N/A
		PF05047	1	#N/A
		PF00676	1	#N/A
		PF06941	1	#N/A
		PF01734	1	#N/A
		PF01595	1	#N/A
		PF12428	1	#N/A
		PF01557	1	#N/A
		PF12348	1	#N/A
		PF18503	1	26S proteasome subunit RPN6 C-terminal helix domain
		PF11267	1	#N/A
		PF00684	1	DnaJ central domain
		PF04068	1	#N/A
		PF05686	1	#N/A
		PF06792	1	#N/A
		PF08752	1	Coatomer gamma subunit appendage platform subdomain
		PF00416	2	Ribosomal protein S13/S18
		PF07479	1	#N/A
		PF09430	1	#N/A
		PF03034	1	#N/A
		PF00320	1	#N/A
		PF01798	1	snoRNA binding domain, fibrillarin
		PF02492	1	#N/A
		PF00350	1	Dynamin family
		PF02897	1	Prolyl oligopeptidase, N-terminal beta-propeller domain
		PF13418	1	Galactose oxidase, central domain
		PF00234	1	#N/A
		PF09811	1	#N/A
de_r	174	PF05182	1	Fip1 motif
		PF17900	1	Peptidase M1 N-terminal domain
		PF02514	1	CobN/Magnesium Chelatase
		PF14159	1	CAAD domains of cyanobacterial aminoacyl-tRNA synthetase
		PF06244	1	Coiled-coil domain-containing protein 124 /Oxs1
		PF03547	2	Membrane transport protein
		PF01386	1	Ribosomal L25p family
		PF14111	1	Domain of unknown function (DUF4283)
		PF01779	1	Ribosomal L29e protein family
		PF01963	1	TraB family
		PF00692	1	dUTPase
		PF00581	1	Rhodanese-like domain
		PF13848	1	Thioredoxin-like domain
		PF07779	1	10 TM Acyl Transferase domain found in Cas1p
		PF05608	1	Protein of unknown function (DUF778)
		PF07797	1	Protein of unknown function (DUF1639)
		PF12214	1	Cell cycle regulated microtubule associated protein
		PF02889	1	Sec63 Brl domain
		PF08670	2	MEKHLA domain
		PF05971	2	RNA methyltransferase
		PF07019	1	Rab5-interacting protein (Rab5ip)
		PF02416	1	mttA/Hcf106 family
		PF02151	1	UvrB/uvrC motif
		PF06628	1	Catalase-related immune-responsive
		PF02230	1	Phospholipase/Carboxylesterase
		PF01920	1	Prefoldin subunit
		PF00023	1	Ankyrin repeat
		PF02815	1	MIR domain
		PF13193	1	AMP-binding enzyme C-terminal domain
		PF07059	2	Protein of unknown function (DUF1336)
		PF13710	1	ACT domain
		PF00639	1	PPIC-type PPIASE domain
		PF01491	1	Frataxin-like domain
		PF04389	1	Peptidase family M28
		PF00166	1	Chaperonin 10 Kd subunit
		PF03870	1	RNA polymerase Rpb8
		PF00378	1	Enoyl-CoA hydratase/isomerase
		PF13460	3	NAD(P)H-binding
		PF00632	1	HECT-domain (ubiquitin-transferase)
		PF01288	2	7,8-dihydro-6-hydroxymethylpterin-pyrophosphokinase (HPPK)
		PF02357	1	Transcription termination factor nusG
		PF00573	1	Ribosomal protein L4/L1 family
		PF01077	1	Nitrite and sulphite reductase 4Fe-4S domain
		PF14369	1	zinc-ribbon
		PF02777	1	Iron/manganese superoxide dismutases, C-terminal domain
		PF04719	1	hTAFII28-like protein conserved region
		PF05173	1	Dihydrodipicolinate reductase, C-terminus
		PF01251	1	Ribosomal protein S7e
		PF08879	1	WRC
		PF00156	1	Phosphoribosyl transferase domain
		PF18131	1	KN17 SH3-like C-terminal domain
		PF03847	1	Transcription initiation factor TFIID subunit A
		PF00725	1	3-hydroxyacyl-CoA dehydrogenase, C-terminal domain
		PF05605	1	Drought induced 19 protein (Di19), zinc-binding
		PF16135	1	Tify domain binding domain
		PF01198	1	Ribosomal protein L31e
		PF03634	1	TCP family transcription factor
		PF00491	1	Arginase family
		PF07887	1	Calmodulin binding protein-like
		PF06966	1	Protein of unknown function (DUF1295)
		PF13417	1	Glutathione S-transferase, N-terminal domain
		PF05922	1	Peptidase inhibitor I9
		PF13771	2	PHD-like zinc-binding domain
		PF06955	2	Xyloglucan endo-transglycosylase (XET) C-terminus
		PF08797	1	HIRAN domain
		PF03893	1	Lipase 3 N-terminal region
		PF01381	1	Helix-turn-helix
		PF16913	1	Purine nucleobase transmembrane transport
		PF03999	1	Microtubule associated protein (MAP65/ASE1 family)
		PF00503	1	G-protein alpha subunit
		PF00789	1	UBX domain
		PF18051	1	26S proteasome non-ATPase regulatory subunit RPN1 C-terminal
		PF13919	1	Asx homology domain
		PF03092	1	BT1 family
		PF14381	1	Ethylene-responsive protein kinase Le-CTR1
		PF02181	1	Formin Homology 2 Domain
		PF05903	3	PPPDE putative peptidase domain
		PF01575	1	MaoC like domain
		PF08423	1	Rad51
		PF07227	1	PHD - plant homeodomain finger protein
		PF10502	1	Signal peptidase, peptidase S26
		PF02854	1	MIF4G domain
		PF01238	1	Phosphomannose isomerase type I
		PF15519	1	linker between RRM2 and RRM3 domains in RBM39 protein
		PF07719	1	Tetratricopeptide repeat
		PF01979	1	Amidohydrolase family
		PF01363	1	FYVE zinc finger
		PF00687	1	Ribosomal protein L1p/L10e family
		PF01474	1	Class-II DAHP synthetase family
		PF08553	1	VID27 C-terminal WD40-like domain
		PF00210	1	Ferritin-like domain
		PF06839	2	GRF zinc finger
		PF01214	1	Casein kinase II regulatory subunit
		PF13513	1	HEAT-like repeat
		PF04577	1	Protein of unknown function (DUF563)
		PF09746	1	Tumour-associated protein
		PF14299	1	Phloem protein 2
		PF04193	1	PQ loop repeat
		PF02146	1	Sir2 family
		PF05553	1	Cotton fibre expressed protein
		PF02207	1	Putative zinc finger in N-recognin (UBR box)
		PF08295	1	Sin3 family co-repressor
		PF07823	1	Cyclic phosphodiesterase-like protein
		PF08569	1	Mo25-like
		PF00189	1	Ribosomal protein S3, C-terminal domain
		PF14497	1	Glutathione S-transferase, C-terminal domain
		PF14619	1	Snf2-ATP coupling, chromatin remodelling complex
		PF01113	1	Dihydrodipicolinate reductase, N-terminus
		PF12590	1	Acyl-ATP thioesterase
		PF08387	1	FBD
		PF07106	1	TBPIP/Hop2 winged helix domain
		PF13646	1	HEAT repeats
		PF01513	1	ATP-NAD kinase
		PF03514	1	GRAS domain family
		PF05019	1	Coenzyme Q (ubiquinone) biosynthesis protein Coq4
		PF02298	1	Plastocyanin-like domain
		PF03104	1	DNA polymerase family B, exonuclease domain
		PF00939	1	Sodium:sulfate symporter transmembrane region
		PF00682	1	HMGL-like
		PF13087	1	AAA domain
		PF13640	1	2OG-Fe(II) oxygenase superfamily
		PF07946	1	Protein of unknown function (DUF1682)
		PF01321	2	Creatinase/Prolidase N-terminal domain
		PF01439	1	Metallothionein
		PF03062	1	MBOAT, membrane-bound O-acyltransferase family
		PF05176	1	ATP10 protein
		PF02921	1	Ubiquinol cytochrome reductase transmembrane region
		PF08312	1	cwf21 domain
		PF04833	1	COBRA-like protein
		PF03271	1	EB1-like C-terminal motif
		PF13921	1	Myb-like DNA-binding domain
		PF06364	2	Protein of unknown function (DUF1068)
		PF10075	1	CSN8/PSMD8/EIF3K family
		PF07795	1	Protein of unknown function (DUF1635)
		PF06747	1	CHCH domain
		PF04720	1	PDDEXK-like family of unknown function
		PF04997	1	RNA polymerase Rpb1, domain 1
		PF14204	1	Ribosomal L18 C-terminal region
		PF01453	1	D-mannose binding lectin
		PF01657	1	Salt stress response/antifungal
		PF06764	1	Protein of unknown function (DUF1223)
		PF10609	1	NUBPL iron-transfer P-loop NTPase
		PF01915	1	Glycosyl hydrolase family 3 C-terminal domain
		PF03091	1	CutA1 divalent ion tolerance protein
		PF03083	1	Sugar efflux transporter for intercellular exchange
		PF00316	1	Fructose-1-6-bisphosphatase, N-terminal domain
		PF05879	3	Root hair defective 3 GTP-binding protein (RHD3)
		PF01241	1	Photosystem I psaG / psaK
		PF02353	1	Mycolic acid cyclopropane synthetase
		PF05512	1	AWPM-19-like family
		PF16312	1	Coiled-coil region of Oberon
		PF01384	1	Phosphate transporter family
		PF00753	1	Metallo-beta-lactamase superfamily
		PF10607	1	CTLH/CRA C-terminal to LisH motif domain
		PF04628	1	Sedlin, N-terminal conserved region
		PF00319	1	SRF-type transcription factor (DNA-binding and dimerisation domain)
		PF01697	1	Glycosyltransferase family 92
		PF00034	1	Cytochrome c
		PF02880	1	Phosphoglucomutase/phosphomannomutase, alpha/beta/alpha domain III
		PF01493	1	GXGXG motif
		PF00318	1	Ribosomal protein S2
		PF02390	1	Putative methyltransferase
		PF17123	1	RING-like zinc finger
		PF00467	1	KOW motif
		PF03124	4	EXS family
		PF05834	1	Lycopene cyclase protein
		PF02099	1	Josephin
		PF00953	1	Glycosyl transferase family 4
		PF03878	1	YIF1
		PF02458	1	Transferase family
		PF01645	2	Conserved region in glutamate synthase
		PF09532	1	FDF domain
		PF04433	1	SWIRM domain
		PF04783	2	Protein of unknown function (DUF630)
ga_r	189	PF14379	1	MYB-CC type transfactor, LHEQLE motif
		PF05191	1	Adenylate kinase, active site lid
		PF00098	2	Zinc knuckle
		PF05687	1	BES1/BZR1 plant transcription factor, N-terminal
		PF02620	1	Large ribosomal RNA subunit accumulation protein YceD
		PF03404	1	Mo-co oxidoreductase dimerisation domain
		PF04083	2	Partial alpha/beta-hydrolase lipase region
		PF06472	1	ABC transporter transmembrane region 2
		PF10557	1	Cullin protein neddylation domain
		PF01823	1	MAC/Perforin domain
		PF14901	1	Cleavage inducing molecular chaperone
		PF07876	1	Stress responsive A/B Barrel Domain
		PF03096	2	Ndr family
		PF02841	1	Guanylate-binding protein, C-terminal domain
		PF14934	1	Domain of unknown function (DUF4499)
		PF05175	1	Methyltransferase small domain
		PF14380	1	Wall-associated receptor kinase C-terminal
		PF00570	1	HRDC domain
		PF12436	2	ICP0-binding domain of Ubiquitin-specific protease 7
		PF12076	1	WAX2 C-terminal domain
		PF00190	1	Cupin
		PF01176	1	Translation initiation factor 1A / IF-1
		PF01388	1	ARID/BRIGHT DNA binding domain
		PF13424	1	Tetratricopeptide repeat
		PF04241	1	Protein of unknown function (DUF423)
		PF18829	1	Importin repeat 6
		PF06991	1	Microfibril-associated/Pre-mRNA processing
		PF01925	1	Sulfite exporter TauE/SafE
		PF16627	1	Unstructured region between BRX_N and BRX domain
		PF00224	1	Pyruvate kinase, barrel domain
		PF03735	1	ENT domain
		PF02517	1	CPBP intramembrane metalloprotease
		PF01048	1	Phosphorylase superfamily
		PF09350	1	Domain of unknown function (DUF1992)
		PF07993	2	Male sterility protein
		PF05615	1	Tho complex subunit 7
		PF03061	1	Thioesterase superfamily
		PF08156	1	NOP5NT (NUC127) domain
		PF00590	1	Tetrapyrrole (Corrin/Porphyrin) Methylases
		PF05383	1	La domain
		PF12490	1	Breast carcinoma amplified sequence 3
		PF16486	1	N-terminal domain of argonaute
		PF17035	1	Bromodomain extra-terminal - transcription regulation
		PF00324	1	Amino acid permease
		PF01179	1	Copper amine oxidase, enzyme domain
		PF02781	2	Glucose-6-phosphate dehydrogenase, C-terminal domain
		PF04072	2	Leucine carboxyl methyltransferase
		PF00407	1	Pathogenesis-related protein Bet v 1 family
		PF08373	1	RAP domain
		PF03492	2	SAM dependent carboxyl methyltransferase
		PF05055	1	Protein of unknown function (DUF677)
		PF00827	1	Ribosomal L15
		PF02531	1	PsaD
		PF01873	1	Domain found in IF2B/IF5
		PF04815	1	Sec23/Sec24 helical domain
		PF18265	1	Nas2 N_terminal domain
		PF04729	1	ASF1 like histone chaperone
		PF14705	2	Costars
		PF08544	1	GHMP kinases C terminal
		PF04181	1	Rtr1/RPAP2 family
		PF07933	1	Protein of unknown function (DUF1681)
		PF04603	2	Ran-interacting Mog1 protein
		PF14226	2	non-haem dioxygenase in morphine synthesis N-terminal
		PF00235	1	Profilin
		PF12357	1	Phospholipase D C terminal
		PF04484	1	QWRF family
		PF05368	1	NmrA-like family
		PF00436	1	Single-strand binding protein family
		PF05180	1	DNL zinc finger
		PF04654	1	Protein of unknown function, DUF599
		PF03629	1	Carbohydrate esterase, sialic acid-specific acetylesterase
		PF03647	1	Transmembrane proteins 14C
		PF06521	1	PAR1 protein
		PF01351	1	Ribonuclease HII
		PF01191	1	RNA polymerase Rpb5, C-terminal domain
		PF16709	1	Ig domain of plant-specific actin-binding protein
		PF11264	1	Thylakoid formation protein
		PF01694	2	Rhomboid family
		PF00237	1	Ribosomal protein L22p/L17e
		PF05057	1	Putative serine esterase (DUF676)
		PF04934	1	MED6 mediator sub complex component
		PF01161	1	Phosphatidylethanolamine-binding protein
		PF00805	1	Pentapeptide repeats (8 copies)
		PF04678	1	Mitochondrial calcium uniporter
		PF07002	2	Copine
		PF02020	2	eIF4-gamma/eIF5/eIF2-epsilon
		PF00641	1	Zn-finger in Ran binding protein and others
		PF03054	1	tRNA methyl transferase
		PF01843	1	DIL domain
		PF13532	1	2OG-Fe(II) oxygenase superfamily
		PF04056	1	Ssl1-like
		PF05147	1	Lanthionine synthetase C-like protein
		PF03088	1	Strictosidine synthase
		PF05832	1	Eukaryotic protein of unknown function (DUF846)
		PF01740	1	STAS domain
		PF14686	1	Polysaccharide lyase family 4, domain II
		PF08711	1	TFIIS helical bundle-like domain
		PF12507	1	Human Cytomegalovirus UL139 protein
		PF11718	1	Pre-mRNA 3'-end-processing endonuclease polyadenylation factor C-term
		PF08235	1	LNS2 (Lipin/Ned1/Smp2)
		PF00389	1	D-isomer specific 2-hydroxyacid dehydrogenase, catalytic domain
		PF08920	1	Splicing factor 3B subunit 1
		PF00027	1	Cyclic nucleotide-binding domain
		PF06963	1	Ferroportin1 (FPN1)
		PF00031	1	Cystatin domain
		PF04178	1	Got1/Sft2-like family
		PF05007	1	Mannosyltransferase (PIG-M)
		PF14533	1	Ubiquitin-specific protease C-terminal
		PF16488	1	Argonaute linker 2 domain
		PF16994	1	Glycosyl-transferase family 4
		PF05684	2	Protein of unknown function (DUF819)
		PF02089	1	Palmitoyl protein thioesterase
		PF12159	1	Protein of unknown function (DUF3593)
		PF16177	1	Acetyl-coenzyme A synthetase N-terminus
		PF00137	1	ATP synthase subunit C
		PF00290	2	Tryptophan synthase alpha chain
		PF03660	1	PHF5-like protein
		PF00082	1	Subtilase family
		PF06859	1	Bicoid-interacting protein 3 (Bin3)
		PF00198	1	2-oxoacid dehydrogenases acyltransferase (catalytic domain)
		PF02272	1	DHHA1 domain
		PF12874	2	Zinc-finger of C2H2 type
		PF11416	1	Syntaxin-5 N-terminal, Sly1p-binding domain
		PF05003	1	Protein of unknown function (DUF668)
		PF01583	1	Adenylylsulphate kinase
		PF01571	1	Aminomethyltransferase folate-binding domain
		PF04641	1	Rtf2 RING-finger
		PF01477	1	PLAT/LH2 domain
		PF01926	1	50S ribosome-binding GTPase
		PF08276	1	PAN-like domain
		PF02033	1	Ribosome-binding factor A
		PF04576	2	Zein-binding
		PF00116	1	Cytochrome C oxidase subunit II, periplasmic domain
		PF06957	1	Coatomer (COPI) alpha subunit C-terminus
		PF08414	1	Respiratory burst NADPH oxidase
		PF01933	2	Uncharacterised protein family UPF0052
		PF08449	1	UAA transporter family
		PF03619	1	Organic solute transporter Ostalpha
		PF10431	1	C-terminal, D2-small domain, of ClpB protein
		PF00453	1	Ribosomal protein L20
		PF05648	1	Peroxisomal biogenesis factor 11 (PEX11)
		PF07189	1	Splicing factor 3B subunit 10 (SF3b10)
		PF00933	1	Glycosyl hydrolase family 3 N terminal domain
		PF01027	1	Inhibitor of apoptosis-promoting Bax1
		PF09425	1	Jas motif
		PF01416	1	tRNA pseudouridine synthase
		PF00535	1	Glycosyl transferase family 2
		PF00831	1	Ribosomal L29 protein
		PF05761	1	5' nucleotidase family
		PF04578	1	Protein of unknown function, DUF594
		PF05542	1	Protein of unknown function (DUF760)
		PF01592	1	NifU-like N terminal domain
		PF10248	1	Myelodysplasia-myeloid leukemia factor 1-interacting protein
		PF01425	3	Amidase
		PF01556	1	DnaJ C terminal domain
		PF00463	1	Isocitrate lyase family
		PF02787	1	Carbamoyl-phosphate synthetase large chain, oligomerisation domain
		PF02824	1	TGS domain
		PF01040	1	UbiA prenyltransferase family
		PF10280	1	Mediator complex protein
		PF16381	1	Coatomer subunit gamma-1 C-terminal appendage platform
		PF00828	1	Ribosomal proteins 50S-L15, 50S-L18e, 60S-L27A
		PF12838	1	4Fe-4S dicluster domain
		PF12859	1	Anaphase-promoting complex subunit 1
		PF05056	1	Protein of unknown function (DUF674)
		PF03208	1	PRA1 family protein
		PF00459	1	Inositol monophosphatase family
		PF01625	1	Peptide methionine sulfoxide reductase
		PF03332	1	Eukaryotic phosphomannomutase
		PF08022	1	FAD-binding domain
		PF00520	2	Ion transport protein
		PF16420	1	Ubiquitin-like modifier-activating enzyme ATG7 N-terminus
		PF10033	1	Autophagy-related protein 13
		PF10533	1	Plant zinc cluster domain
		PF16712	1	Coiled-coil regions of plant-specific actin-binding protein
		PF16209	1	Phospholipid-translocating ATPase N-terminal
		PF01450	1	Acetohydroxy acid isomeroreductase, catalytic domain
		PF01435	1	Peptidase family M48
		PF02148	1	Zn-finger in ubiquitin-hydrolases and other protein
		PF01479	1	S4 domain
		PF00512	1	His Kinase A (phospho-acceptor) domain
		PF10559	1	Plug domain of Sec61p
		PF00476	2	DNA polymerase family A
		PF04749	1	PLAC8 family
		PF17815	1	PDZ domain
		PF03105	1	SPX domain
		PF03372	1	Endonuclease/Exonuclease/phosphatase family
		PF07889	1	Protein of unknown function (DUF1664)
		PF02037	1	SAP domain
ks_r	94	PF00890	1	FAD binding domain
		PF08079	1	Ribosomal L30 N-terminal domain
		PF13964	1	Kelch motif
		PF01246	1	Ribosomal protein L24e
		PF02383	1	SacI homology domain
		PF03321	1	GH3 auxin-responsive promoter
		PF03224	1	V-ATPase subunit H
		PF06733	1	DEAD_2
		PF00415	1	Regulator of chromosome condensation (RCC1) repeat
		PF06325	1	Ribosomal protein L11 methyltransferase (PrmA)
		PF00255	1	Glutathione peroxidase
		PF05664	2	Unc-13 homolog
		PF13812	1	Pentatricopeptide repeat domain
		PF02765	1	Telomeric single stranded DNA binding POT1/CDC13
		PF02779	1	Transketolase, pyrimidine binding domain
		PF04788	1	Protein of unknown function (DUF620)
		PF03222	1	Tryptophan/tyrosine permease family
		PF08442	1	ATP-grasp domain
		PF10160	1	Predicted membrane protein
		PF01174	1	SNO glutamine amidotransferase family
		PF02704	1	Gibberellin regulated protein
		PF14543	3	Xylanase inhibitor N-terminal
		PF00899	1	ThiF family
		PF04893	1	Yip1 domain
		PF08241	2	Methyltransferase domain
		PF16884	1	N-terminal domain of oxidoreductase
		PF01885	1	RNA 2'-phosphotransferase, Tpt1 / KptA family
		PF00026	1	Eukaryotic aspartyl protease
		PF09328	1	Domain of unknown function (DUF1984)
		PF14416	1	PMR5 N terminal Domain
		PF02800	1	Glyceraldehyde 3-phosphate dehydrogenase, C-terminal domain
		PF03479	1	Plants and Prokaryotes Conserved (PCC) domain
		PF00996	1	GDP dissociation inhibitor
		PF05996	1	Ferredoxin-dependent bilin reductase
		PF16040	1	Domain of unknown function (DUF4792)
		PF00396	1	Granulin
		PF06246	1	Isy1-like splicing family
		PF04061	1	ORMDL family
		PF10369	1	Small subunit of acetolactate synthase
		PF12998	1	Inhibitor of growth proteins N-terminal histone-binding
		PF07172	1	Glycine rich protein family
		PF04057	1	Replication factor-A protein 1, N-terminal domain
		PF10354	1	Domain of unknown function (DUF2431)
		PF04800	1	ETC complex I subunit conserved region
		PF12661	1	Human growth factor-like EGF
		PF00394	2	Multicopper oxidase
		PF02045	1	CCAAT-binding transcription factor (CBF-B/NF-YA) subunit B
		PF04177	1	TAP42-like family
		PF02678	1	Pirin
		PF01756	2	Acyl-CoA oxidase
		PF04321	2	RmlD substrate binding domain
		PF02631	1	RecX family
		PF03759	3	PRONE (Plant-specific Rop nucleotide exchanger)
		PF07814	1	Wings apart-like protein regulation of heterochromatin
		PF05641	1	Agenet domain
		PF08153	1	NGP1NT (NUC091) domain
		PF04359	1	Protein of unknown function (DUF493)
		PF00241	2	Cofilin/tropomyosin-type actin-binding protein
		PF07766	1	LETM1-like protein
		PF04278	1	Tic22-like family
		PF12043	1	Domain of unknown function (DUF3527)
		PF00056	1	lactate/malate dehydrogenase, NAD binding domain
		PF01852	1	START domain
		PF01470	1	Pyroglutamyl peptidase
		PF15906	1	Zinc-finger of nitric oxide synthase-interacting protein
		PF06749	2	Protein of unknown function (DUF1218)
		PF13793	1	N-terminal domain of ribose phosphate pyrophosphokinase
		PF08293	1	Mitochondrial ribosomal subunit S27
		PF00111	1	2Fe-2S iron-sulfur cluster binding domain
		PF06974	1	WS/DGAT C-terminal domain
		PF00493	1	MCM P-loop domain
		PF01369	1	Sec7 domain
		PF08543	1	Phosphomethylpyrimidine kinase
		PF00786	1	P21-Rho-binding domain
		PF03137	1	Organic Anion Transporter Polypeptide (OATP) family
		PF11904	1	GPCR-chaperone
		PF00343	1	Carbohydrate phosphorylase
		PF00041	1	Fibronectin type III domain
		PF05028	1	Poly (ADP-ribose) glycohydrolase (PARG)
		PF03951	1	Glutamine synthetase, beta-Grasp domain
		PF00406	1	Adenylate kinase
		PF03650	1	Mitochondrial pyruvate carriers
		PF01217	1	Clathrin adaptor complex small chain
		PF09335	1	SNARE associated Golgi protein
		PF09764	1	N-terminal glutamine amidase
		PF07724	2	AAA domain (Cdc48 subfamily)
		PF05920	1	Homeobox KN domain
		PF04153	1	NOT2 / NOT3 / NOT5 family
		PF04597	1	Ribophorin I
		PF02622	1	Uncharacterized ACR, COG1678
		PF05021	1	NPL4 family
		PF05911	1	Filament-like plant protein, long coiled-coil
		PF03949	1	Malic enzyme, NAD binding domain
		PF02582	1	Uncharacterised ACR, YagE family COG1723
md_r	228	PF12850	1	Calcineurin-like phosphoesterase superfamily domain
		PF14306	1	PUA-like domain
		PF01984	1	Double-stranded DNA-binding domain
		PF06964	1	Alpha-L-arabinofuranosidase C-terminal domain
		PF03350	1	Uncharacterized protein family, UPF0114
		PF08699	1	Argonaute linker 1 domain
		PF02629	1	CoA binding domain
		PF00903	1	Glyoxalase/Bleomycin resistance protein/Dioxygenase superfamily
		PF01090	3	Ribosomal protein S19e
		PF17834	1	Beta-sandwich domain in beta galactosidase
		PF17184	1	Rit1 N-terminal domain
		PF08498	1	Sterol methyltransferase C-terminal
		PF12022	1	Domain of unknown function (DUF3510)
		PF08523	1	Multiprotein bridging factor 1
		PF00881	1	Nitroreductase family
		PF16421	1	E2F transcription factor CC-MB domain
		PF02775	1	Thiamine pyrophosphate enzyme, C-terminal TPP binding domain
		PF00044	1	Glyceraldehyde 3-phosphate dehydrogenase, NAD binding domain
		PF01127	1	Succinate dehydrogenase/Fumarate reductase transmembrane subunit
		PF07983	1	X8 domain
		PF01436	1	NHL repeat
		PF04570	1	zinc-finger of the FCS-type, C2-C2
		PF02696	1	Uncharacterized ACR, YdiU/UPF0061 family
		PF04765	1	Protein of unknown function (DUF616)
		PF08142	1	AARP2CN (NUC121) domain
		PF01419	1	Jacalin-like lectin domain
		PF00231	1	ATP synthase
		PF01553	2	Acyltransferase
		PF07224	1	Chlorophyllase
		PF09696	1	Ctf8
		PF03006	2	Haemolysin-III related
		PF00857	2	Isochorismatase family
		PF02801	1	Beta-ketoacyl synthase, C-terminal domain
		PF07529	1	HSA
		PF18913	1	Fructose-1-6-bisphosphatase, C-terminal domain
		PF08069	1	Ribosomal S13/S15 N-terminal domain
		PF09725	1	Folate-sensitive fragile site protein Fra10Ac1
		PF04539	1	Sigma-70 region 3
		PF19026	1	HYPK UBA domain
		PF00861	1	Ribosomal L18 of archaea, bacteria, mitoch. and chloroplast
		PF10237	1	Probable N6-adenine methyltransferase
		PF01088	2	Ubiquitin carboxyl-terminal hydrolase, family 1
		PF00694	1	Aconitase C-terminal domain
		PF13540	1	Regulator of chromosome condensation (RCC1) repeat
		PF00135	1	Carboxylesterase family
		PF03656	1	Pam16
		PF01078	1	Magnesium chelatase, subunit ChlI
		PF11820	1	Protein of unknown function (DUF3339)
		PF04231	1	Endonuclease I
		PF00297	1	Ribosomal protein L3
		PF06136	1	Domain of unknown function (DUF966)
		PF00171	1	Aldehyde dehydrogenase family
		PF03859	1	CG-1 domain
		PF03081	1	Exo70 exocyst complex subunit
		PF03962	1	Mnd1 HTH domain
		PF10409	2	C2 domain of PTEN tumour-suppressor protein
		PF14551	1	MCM N-terminal domain
		PF05623	1	Protein of unknown function (DUF789)
		PF07287	1	Acyclic terpene utilisation family protein AtuA
		PF01842	2	ACT domain
		PF07303	1	Occludin homology domain
		PF04791	1	LMBR1-like membrane protein
		PF16113	1	Enoyl-CoA hydratase/isomerase
		PF00169	1	PH domain
		PF03181	1	BURP domain
		PF00384	1	Molybdopterin oxidoreductase
		PF05221	1	S-adenosyl-L-homocysteine hydrolase
		PF00488	1	MutS domain V
		PF00867	1	XPG I-region
		PF13890	1	Rab3 GTPase-activating protein catalytic subunit
		PF08146	1	BP28CT (NUC211) domain
		PF05700	1	Breast carcinoma amplified sequence 2 (BCAS2)
		PF04511	2	Der1-like family
		PF10294	1	Lysine methyltransferase
		PF00364	1	Biotin-requiring enzyme
		PF06732	1	Pescadillo N-terminus
		PF02885	1	Glycosyl transferase family, helical bundle domain
		PF12861	1	Anaphase-promoting complex subunit 11 RING-H2 finger
		PF00832	1	Ribosomal L39 protein
		PF12638	1	Staygreen protein
		PF02391	1	MoaE protein
		PF17833	1	UPF0113 Pre-PUA domain
		PF05753	1	Translocon-associated protein beta (TRAPB)
		PF02786	1	Carbamoyl-phosphate synthase L chain, ATP binding domain
		PF09336	1	Vps4 C terminal oligomerisation domain
		PF00173	2	Cytochrome b5-like Heme/Steroid binding domain
		PF03966	2	Trm112p-like protein
		PF02681	1	Divergent PAP2 family
		PF00673	1	ribosomal L5P family C-terminus
		PF07645	1	Calcium-binding EGF domain
		PF02213	1	GYF domain
		PF02133	1	Permease for cytosine/purines, uracil, thiamine, allantoin
		PF00626	1	Gelsolin repeat
		PF18044	1	CCCH-type zinc finger
		PF02887	2	Pyruvate kinase, alpha/beta domain
		PF00281	2	Ribosomal protein L5
		PF04921	1	XAP5, circadian clock regulator
		PF07021	1	Methionine biosynthesis protein MetW
		PF03671	1	Ubiquitin fold modifier 1 protein
		PF03133	1	Tubulin-tyrosine ligase family
		PF00251	1	Glycosyl hydrolases family 32 N-terminal domain
		PF00033	2	Cytochrome b/b6/petB
		PF08781	1	Transcription factor DP
		PF00016	1	Ribulose bisphosphate carboxylase large chain, catalytic domain
		PF01985	3	CRS1 / YhbY (CRM) domain
		PF07990	1	Nucleic acid binding protein NABP
		PF00134	2	Cyclin, N-terminal domain
		PF07173	1	Glycine-rich domain-containing protein-like
		PF01991	1	ATP synthase (E/31 kDa) subunit
		PF12215	1	beta-glucosidase 2, glycosyl-hydrolase family 116 N-term
		PF03595	1	Voltage-dependent anion channel
		PF01327	1	Polypeptide deformylase
		PF00565	2	Staphylococcal nuclease homologue
		PF04757	1	Pex2 / Pex12 amino terminal region
		PF13806	1	Rieske-like [2Fe-2S] domain
		PF02428	1	Potato type II proteinase inhibitor family
		PF00550	1	Phosphopantetheine attachment site
		PF16131	1	Torus domain
		PF00218	1	Indole-3-glycerol phosphate synthase
		PF02135	1	TAZ zinc finger
		PF01922	1	SRP19 protein
		PF01532	2	Glycosyl hydrolase family 47
		PF03931	3	Skp1 family, tetramerisation domain
		PF01929	1	Ribosomal protein L14
		PF03179	1	Vacuolar (H+)-ATPase G subunit
		PF00348	1	Polyprenyl synthetase
		PF02263	1	Guanylate-binding protein, N-terminal domain
		PF02985	1	HEAT repeat
		PF01928	1	CYTH domain
		PF01135	1	Protein-L-isoaspartate(D-aspartate) O-methyltransferase (PCMT)
		PF01373	1	Glycosyl hydrolase family 14
		PF01287	1	Eukaryotic elongation factor 5A hypusine, DNA-binding OB fold
		PF07063	1	Domain of unknown function (DUF1338)
		PF08545	1	3-Oxoacyl-[acyl-carrier-protein (ACP)] synthase III
		PF07058	1	Microtubule-associated protein 70
		PF03195	1	Lateral organ boundaries (LOB) domain
		PF04774	1	Hyaluronan / mRNA binding family
		PF17681	1	Gamma tubulin complex component N-terminal
		PF06775	1	Putative adipose-regulatory protein (Seipin)
		PF05739	1	SNARE domain
		PF03871	1	RNA polymerase Rpb5, N-terminal domain
		PF00795	1	Carbon-nitrogen hydrolase
		PF00266	1	Aminotransferase class-V
		PF12717	1	non-SMC mitotic condensation complex subunit 1
		PF00145	2	C-5 cytosine-specific DNA methylase
		PF00464	1	Serine hydroxymethyltransferase
		PF01000	1	RNA polymerase Rpb3/RpoA insert domain
		PF08590	1	Domain of unknown function (DUF1771)
		PF02797	1	Chalcone and stilbene synthases, C-terminal domain
		PF00833	1	Ribosomal S17
		PF05701	1	Weak chloroplast movement under blue light
		PF03297	1	S25 ribosomal protein
		PF01336	2	OB-fold nucleic acid binding domain
		PF10996	1	Beta-Casp domain
		PF13238	1	AAA domain
		PF00582	1	Universal stress protein family
		PF14569	1	Zinc-binding RING-finger
		PF03715	1	Noc2p family
		PF03460	1	Nitrite/Sulfite reductase ferredoxin-like half domain
		PF13085	1	2Fe-2S iron-sulfur cluster binding domain
		PF12764	1	Glycine-rich region of argonaut
		PF07973	1	Threonyl and Alanyl tRNA synthetase second additional domain
		PF14576	1	Sieve element occlusion N-terminus
		PF18290	1	Nudix hydrolase domain
		PF00330	1	Aconitase family (aconitate hydratase)
		PF16499	1	Alpha galactosidase A
		PF00651	1	BTB/POZ domain
		PF17835	1	NOG1 N-terminal helical domain
		PF13915	1	Domain of unknown function (DUF4210)
		PF00195	1	Chalcone and stilbene synthases, N-terminal domain
		PF14249	1	Tocopherol cyclase
		PF00291	1	Pyridoxal-phosphate dependent enzyme
		PF06221	1	Putative zinc finger motif, C2HC5-type
		PF00338	1	Ribosomal protein S10p/S20e
		PF09180	2	Prolyl-tRNA synthetase, C-terminal
		PF06911	2	Senescence-associated protein
		PF00487	1	Fatty acid desaturase
		PF17871	1	AAA lid domain
		PF03572	1	Peptidase family S41
		PF05703	1	Auxin canalisation
		PF00113	2	Enolase, C-terminal TIM barrel domain
		PF01398	1	JAB1/Mov34/MPN/PAD-1 ubiquitin protease
		PF01194	1	RNA polymerases N / 8 kDa subunit
		PF01159	1	Ribosomal protein L6e
		PF04499	3	SIT4 phosphatase-associated protein
		PF03366	1	YEATS family
		PF00102	1	Protein-tyrosine phosphatase
		PF02810	1	SEC-C motif
		PF07687	1	Peptidase dimerisation domain
		PF00696	1	Amino acid kinase family
		PF06813	2	Nodulin-like
		PF14365	1	Neprosin activation peptide
		PF06075	2	Plant protein of unknown function (DUF936)
		PF05965	1	F/Y rich C-terminus
		PF03998	1	Utp11 protein
		PF04969	1	CS domain
		PF00037	1	4Fe-4S binding domain
		PF00205	1	Thiamine pyrophosphate enzyme, central domain
		PF06278	1	Condensin II complex subunit CAP-H2 or CNDH2, N-terminal
		PF01230	1	HIT domain
		PF01632	1	Ribosomal protein L35
		PF00433	1	Protein kinase C terminal domain
		PF02115	1	RHO protein GDP dissociation inhibitor
		PF14938	1	Soluble NSF attachment protein, SNAP
		PF03868	1	Ribosomal protein L6, N-terminal domain
		PF10276	1	Zinc-finger domain
		PF03643	3	Vacuolar protein sorting-associated protein 26
		PF02144	2	Repair protein Rad1/Rec1/Rad17
		PF16561	1	Glycogen recognition site of AMP-activated protein kinase
		PF03000	1	NPH3 family
		PF16121	1	40S ribosomal protein S4 C-terminus
		PF06454	1	Protein of unknown function (DUF1084)
		PF01655	1	Ribosomal protein L32
		PF01192	1	RNA polymerase Rpb6
		PF16969	1	RNA-binding signal recognition particle 68
		PF03936	1	Terpene synthase family, metal binding domain
		PF00043	1	Glutathione S-transferase, C-terminal domain
		PF04755	1	PAP_fibrillin
		PF00393	1	6-phosphogluconate dehydrogenase, C-terminal domain
		PF02772	1	S-adenosylmethionine synthetase, central domain
		PF06777	1	Helical and beta-bridge domain
		PF08640	1	U3 small nucleolar RNA-associated protein 6
		PF01148	1	Cytidylyltransferase family
		PF00591	1	Glycosyl transferase family, a/b domain
		PF13883	1	Pyridoxamine 5'-phosphate oxidase
		PF09138	1	Urm1 (Ubiquitin related modifier)
		PF02441	1	Flavoprotein
		PF00479	3	Glucose-6-phosphate dehydrogenase, NAD binding domain
ms_r	51	PF03178	1	CPSF A subunit region
		PF03501	1	Plectin/S10 domain
		PF09066	1	Beta2-adaptin appendage, C-terminal sub-domain
		PF05011	1	Lariat debranching enzyme, C-terminal domain
		PF02934	1	GatB/GatE catalytic domain
		PF03690	3	Uncharacterised protein family (UPF0160)
		PF02184	1	HAT (Half-A-TPR) repeat
		PF00133	1	tRNA synthetases class I (I, L, M and V)
		PF11976	1	Ubiquitin-2 like Rad60 SUMO-like
		PF03470	1	XS zinc finger domain
		PF01280	1	Ribosomal protein L19e
		PF01667	1	Ribosomal protein S27
		PF00079	2	Serpin (serine protease inhibitor)
		PF01012	1	Electron transfer flavoprotein domain
		PF04442	1	Cytochrome c oxidase assembly protein CtaG/Cox11
		PF00432	1	Prenyltransferase and squalene oxidase repeat
		PF00551	1	Formyl transferase
		PF01912	1	eIF-6 family
		PF02373	1	JmjC domain, hydroxylase
		PF13833	1	EF-hand domain pair
		PF00814	2	tRNA N6-adenosine threonylcarbamoyltransferase
		PF03145	1	Seven in absentia protein family
		PF04716	2	ETC complex I subunit conserved region
		PF01536	1	Adenosylmethionine decarboxylase
		PF01794	1	Ferric reductase like transmembrane component
		PF00941	1	FAD binding domain in molybdopterin dehydrogenase
		PF02347	1	Glycine cleavage system P-protein
		PF01263	1	Aldose 1-epimerase
		PF00578	1	AhpC/TSA family
		PF01722	1	BolA-like protein
		PF02121	1	Phosphatidylinositol transfer protein
		PF05207	1	CSL zinc finger
		PF04900	1	Fcf1
		PF03721	1	UDP-glucose/GDP-mannose dehydrogenase family, NAD binding domain
		PF06814	1	Lung seven transmembrane receptor
		PF02782	1	FGGY family of carbohydrate kinases, C-terminal domain
		PF09258	1	Glycosyl transferase family 64 domain
		PF00625	1	Guanylate kinase
		PF12643	1	MazG-like family
		PF13774	2	Regulated-SNARE-like domain
		PF01255	2	Putative undecaprenyl diphosphate synthase
		PF00185	1	Aspartate/ornithine carbamoyltransferase, Asp/Orn binding domain
		PF06026	1	Ribose 5-phosphate isomerase A (phosphoriboisomerase A)
		PF14559	1	Tetratricopeptide repeat
		PF03469	1	XH domain
		PF01541	1	GIY-YIG catalytic domain
		PF02516	1	Oligosaccharyl transferase STT3 subunit
		PF13428	1	Tetratricopeptide repeat
		PF08240	1	Alcohol dehydrogenase GroES-like domain
		PF00586	1	AIR synthase related protein, N-terminal domain
		PF03188	1	Eukaryotic cytochrome b561
