# Supplementary material for: Sequence characterization of eccDNA content in glyphosate sensitive and resistant Palmer amaranth from geographically distant populations
Source: PLoS One. 2022 Sep 14;17(9):e0260906. doi: 10.1371/journal.pone.0260906 (PMC9473621; doi:10.1371/journal.pone.0260906)
Supplement: S5 Table — (XLSX) [file pone.0260906.s005.xlsx]

## Sheet: Supplementary Table 5
Supplementary Table 5. Gene ontology enrichment of all glyphosate sensitive eccDNA genes classified as biological process (BP), cellular component (CC), and molecular function (MF).
category	over_represented_pvalue	under_represented_pvalue	numDEInCat	numInCat	term	ontology	over_represented_FDR	go_term	gene_ids
GO:0006412	3.73813e-19	1	40	386	translation	BP	4.21848e-16	BP translation	Ap.00g093970, Ap.00g139100, Ap.00g246950, Ap.00g135040, Ap.00g187820, Ap.00g151790, Ap.00g123530, Ap.00g158200, Ap.00g106190, Ap.00g106290, Ap.00g246970, Ap.00g187840, Ap.00g172880, Ap.00g186780, Ap.00g186780, Ap.00g094000, Ap.00g094000, Ap.00g044980, Ap.00g044980, Ap.00g276370, Ap.00g276370, Ap.00g246890, Ap.00g083720, Ap.00g083720, Ap.00g293980, Ap.00g293980, Ap.00g293980, Ap.00g204530, Ap.00g1…
GO:0006457	2.26054e-06	1	14	107	protein folding	BP	0.00066919	BP protein folding	Ap.00g135840, Ap.00g182130, Ap.00g128520, Ap.00g138330, Ap.00g234380, Ap.00g234380, Ap.00g209790, Ap.00g004630, Ap.00g145390, Ap.00g145390, Ap.00g270440, Ap.00g221210, Ap.00g135100, Ap.00g251860, Ap.00g251860, Ap.00g169180, Ap.00g146370
GO:0006468	2.37196e-06	0.999999	65	1073	protein phosphorylation	BP	0.00066919	BP protein phosphorylation	Ap.00g201290, Ap.00g029270, Ap.00g029270, Ap.00g188630, Ap.00g188630, Ap.00g224650, Ap.00g224650, Ap.00g052690, Ap.00g052690, Ap.00g052690, Ap.00g118230, Ap.00g118230, Ap.00g030740, Ap.00g030740, Ap.00g151320, Ap.00g151320, Ap.00g023370, Ap.00g023370, Ap.00g156210, Ap.00g156210, Ap.00g133700, Ap.00g133700, Ap.00g045970, Ap.00g045970, Ap.00g116760, Ap.00g116760, Ap.00g066540, Ap.00g066540, Ap.00g1…
GO:0051603	0.000167608	0.999983	6	36	proteolysis involved in cellular protein catabolic process	BP	0.0236432	BP proteolysis involved in cellular protein catabolic process	Ap.00g188650, Ap.00g131430, Ap.00g131430, Ap.00g268870, Ap.00g268870, Ap.00g141720, Ap.00g041850, Ap.00g136330, Ap.00g136330
GO:0016192	0.00130345	0.999662	10	111	vesicle-mediated transport	BP	0.122578	BP vesicle-mediated transport	Ap.00g300560, Ap.00g300560, Ap.00g177370, Ap.00g269950, Ap.00g269950, Ap.00g269950, Ap.00g023860, Ap.00g196220, Ap.00g004330, Ap.00g176930, Ap.00g014420, Ap.00g099900, Ap.00g099900, Ap.00g099900, Ap.00g253000
GO:0019509	0.00142945	0.999989	2	3	L-methionine salvage from methylthioadenosine	BP	0.129051	BP L-methionine salvage from methylthioadenosine	Ap.00g064650, Ap.00g064650, Ap.00g064650, Ap.00g184340
GO:0009408	0.0016602	0.999862	4	18	response to heat	BP	0.134283	BP response to heat	Ap.00g234380, Ap.00g034480, Ap.00g145390, Ap.00g251860
GO:0022900	0.00291015	0.999826	3	16	electron transport chain	BP	0.210437	BP electron transport chain	Ap.00g048200, Ap.00g027120, Ap.00g094440
GO:0006434	0.003081	0.999966	2	3	seryl-tRNA aminoacylation	BP	0.210437	BP seryl-tRNA aminoacylation	Ap.00g125580, Ap.00g008730
GO:0022904	0.00317007	0.99995	2	4	respiratory electron transport chain	BP	0.210437	BP respiratory electron transport chain	Ap.00g093670, Ap.00g094280
GO:0006006	0.00538967	0.999619	3	12	glucose metabolic process	BP	0.28963	BP glucose metabolic process	Ap.00g122320, Ap.00g122320, Ap.00g122320, Ap.00g122320, Ap.00g231450, Ap.00g005080, Ap.00g005080, Ap.00g005080, Ap.00g005080
GO:0006464	0.00704606	0.999427	3	15	cellular protein modification process	BP	0.321256	BP cellular protein modification process	Ap.00g303390, Ap.00g303390, Ap.00g162610, Ap.00g007500
GO:0046034	0.00706203	0.999449	3	12	ATP metabolic process	BP	0.321256	BP ATP metabolic process	Ap.00g276240, Ap.00g276110, Ap.00g140270, Ap.00g140270
GO:0000077	0.00767566	0.999809	2	4	DNA damage checkpoint	BP	0.321256	BP DNA damage checkpoint	Ap.00g082190, Ap.00g215000
GO:0009107	0.00768623	0.999778	2	5	lipoate biosynthetic process	BP	0.321256	BP lipoate biosynthetic process	Ap.00g178110, Ap.00g178110, Ap.00g078210, Ap.00g078210
GO:0042773	0.00800876	0.999764	2	5	ATP synthesis coupled electron transport	BP	0.328651	BP ATP synthesis coupled electron transport	Ap.00g094350, Ap.00g093700
GO:0055114	0.00838652	0.994646	48	1212	oxidation-reduction process	BP	0.338007	BP oxidation-reduction process	Ap.00g182880, Ap.00g182880, Ap.00g093970, Ap.00g048200, Ap.00g048200, Ap.00g048200, Ap.00g013030, Ap.00g259020, Ap.00g259020, Ap.00g094330, Ap.00g094330, Ap.00g209330, Ap.00g209330, Ap.00g209330, Ap.00g179220, Ap.00g179220, Ap.00g101630, Ap.00g101630, Ap.00g133300, Ap.00g133300, Ap.00g133300, Ap.00g133300, Ap.00g093920, Ap.00g093920, Ap.00g093920, Ap.00g093920, Ap.00g012890, Ap.00g110560, Ap.00g0…
GO:0015914	0.00869083	0.999257	3	13	phospholipid transport	BP	0.338193	BP phospholipid transport	Ap.00g144850, Ap.00g196540, Ap.00g198030
GO:0000278	0.0095745	0.999663	2	6	mitotic cell cycle	BP	0.360161	BP mitotic cell cycle	Ap.00g003330, Ap.00g006200
GO:0006508	0.012909	0.993712	18	341	proteolysis	BP	0.441449	BP proteolysis	Ap.00g042750, Ap.00g042750, Ap.00g060940, Ap.00g188650, Ap.00g205990, Ap.00g141720, Ap.00g089420, Ap.00g249490, Ap.00g033830, Ap.00g259510, Ap.00g128210, Ap.00g128210, Ap.00g255000, Ap.00g255000, Ap.00g040390, Ap.00g173130, Ap.00g173130, Ap.00g067010, Ap.00g003220, Ap.00g168850, Ap.00g254810, Ap.00g146720
GO:0006886	0.0140459	0.994837	10	152	intracellular protein transport	BP	0.452881	BP intracellular protein transport	Ap.00g201640, Ap.00g143860, Ap.00g143860, Ap.00g300560, Ap.00g300560, Ap.00g177370, Ap.00g269950, Ap.00g269950, Ap.00g196220, Ap.00g004330, Ap.00g164220, Ap.00g014420, Ap.00g099900, Ap.00g099900
GO:0006096	0.0188483	0.995707	5	49	glycolytic process	BP	0.567209	BP glycolytic process	Ap.00g060590, Ap.00g060590, Ap.00g060590, Ap.00g256090, Ap.00g115000, Ap.00g142550, Ap.00g142550, Ap.00g115010
GO:0006564	0.0202803	0.998881	2	7	L-serine biosynthetic process	BP	0.594449	BP L-serine biosynthetic process	Ap.00g041160, Ap.00g233050
GO:0070588	0.0230261	0.997062	3	16	calcium ion transmembrane transport	BP	0.641603	BP calcium ion transmembrane transport	Ap.00g118990, Ap.00g154080, Ap.00g062320
GO:0000398	0.0239555	0.995311	4	43	mRNA splicing, via spliceosome	BP	0.650414	BP mRNA splicing, via spliceosome	Ap.00g114990, Ap.00g143630, Ap.00g166110, Ap.00g123710
GO:0006099	0.0242068	0.995298	4	36	tricarboxylic acid cycle	BP	0.650414	BP tricarboxylic acid cycle	Ap.00g186140, Ap.00g048200, Ap.00g133300, Ap.00g027120
GO:0043161	0.0271242	0.998096	2	10	proteasome-mediated ubiquitin-dependent protein catabolic process	BP	0.695674	BP proteasome-mediated ubiquitin-dependent protein catabolic process	Ap.00g268870, Ap.00g041850
GO:0019646	0.0287724	1	1	1	aerobic electron transport chain	BP	0.713619	BP aerobic electron transport chain	Ap.00g094280
GO:0006511	0.0317413	0.990285	6	89	ubiquitin-dependent protein catabolic process	BP	0.724934	BP ubiquitin-dependent protein catabolic process	Ap.00g244960, Ap.00g091550, Ap.00g229550, Ap.00g041850, Ap.00g210710, Ap.00g133410, Ap.00g133410
GO:0002143	0.0322813	1	1	1	tRNA wobble position uridine thiolation	BP	0.724934	BP tRNA wobble position uridine thiolation	Ap.00g224100
GO:0000266	0.0324108	0.999733	1	2	mitochondrial fission	BP	0.724934	BP mitochondrial fission	Ap.00g153660
GO:0007017	0.0344816	0.994569	3	27	microtubule-based process	BP	0.724934	BP microtubule-based process	Ap.00g128590, Ap.00g128590, Ap.00g107620, Ap.00g107620, Ap.00g107620, Ap.00g093080, Ap.00g093080, Ap.00g093080
GO:0009060	0.0345778	1	1	1	aerobic respiration	BP	0.724934	BP aerobic respiration	Ap.00g093920
GO:0015990	0.0345778	1	1	1	electron transport coupled proton transport	BP	0.724934	BP electron transport coupled proton transport	Ap.00g093920
GO:0005991	0.0347027	1	1	1	trehalose metabolic process	BP	0.724934	BP trehalose metabolic process	Ap.00g174480
GO:0005978	0.0353313	0.997196	2	9	glycogen biosynthetic process	BP	0.724934	BP glycogen biosynthetic process	Ap.00g249360, Ap.00g142840
GO:0006139	0.0361164	0.991957	4	45	nucleobase-containing compound metabolic process	BP	0.734367	BP nucleobase-containing compound metabolic process	Ap.00g202370, Ap.00g136590, Ap.00g049140, Ap.00g084590
GO:1902600	0.0365576	0.991802	4	48	proton transmembrane transport	BP	0.736701	BP proton transmembrane transport	Ap.00g056190, Ap.00g276240, Ap.00g276110, Ap.00g140270, Ap.00g140270
GO:0006048	0.0377556	0.999637	1	2	UDP-N-acetylglucosamine biosynthetic process	BP	0.737665	BP UDP-N-acetylglucosamine biosynthetic process	Ap.00g155660
GO:0007264	0.0437075	0.995787	2	15	small GTPase mediated signal transduction	BP	0.822065	BP small GTPase mediated signal transduction	Ap.00g265340, Ap.00g074370
GO:0000184	0.0458563	0.995801	2	9	nuclear-transcribed mRNA catabolic process, nonsense-mediated decay	BP	0.848341	BP nuclear-transcribed mRNA catabolic process, nonsense-mediated decay	Ap.00g056910, Ap.00g056910, Ap.00g222890
GO:0042779	0.0487933	0.999391	1	2	tRNA 3'-trailer cleavage	BP	0.881011	BP tRNA 3'-trailer cleavage	Ap.00g156650
GO:0007034	0.049786	0.99478	2	17	vacuolar transport	BP	0.891802	BP vacuolar transport	Ap.00g189680, Ap.00g120150
GO:0005840	4.05502e-17	1	36	365	ribosome	CC	3.05073e-14	CC ribosome	Ap.00g093970, Ap.00g139100, Ap.00g246950, Ap.00g187820, Ap.00g151790, Ap.00g123530, Ap.00g158200, Ap.00g106190, Ap.00g106290, Ap.00g246970, Ap.00g187840, Ap.00g172880, Ap.00g186780, Ap.00g186780, Ap.00g094000, Ap.00g044980, Ap.00g044980, Ap.00g276370, Ap.00g246890, Ap.00g083720, Ap.00g204530, Ap.00g140310, Ap.00g305870, Ap.00g206720, Ap.00g276320, Ap.00g182420, Ap.00g182420, Ap.00g208910, Ap.00g1…
GO:0000786	7.20668e-06	0.999999	8	66	nucleosome	CC	0.00147868	CC nucleosome	Ap.00g015370, Ap.00g221950, Ap.00g243450, Ap.00g220410, Ap.00g202710, Ap.00g217390, Ap.00g295140, Ap.00g018570
GO:0015935	3.43138e-05	0.999997	7	50	small ribosomal subunit	CC	0.00574684	CC small ribosomal subunit	Ap.00g135040, Ap.00g094000, Ap.00g293980, Ap.00g171620, Ap.00g267580, Ap.00g266800, Ap.00g293970
GO:0000159	0.000578867	0.999966	4	13	protein phosphatase type 2A complex	CC	0.0687633	CC protein phosphatase type 2A complex	Ap.00g035480, Ap.00g141600, Ap.00g035490, Ap.00g281520
GO:0030130	0.00166589	0.999932	3	8	clathrin coat of trans-Golgi network vesicle	CC	0.134283	CC clathrin coat of trans-Golgi network vesicle	Ap.00g177370, Ap.00g269950, Ap.00g099900
GO:0030132	0.00166589	0.999932	3	8	clathrin coat of coated pit	CC	0.134283	CC clathrin coat of coated pit	Ap.00g177370, Ap.00g269950, Ap.00g099900
GO:0015934	0.00504459	0.999382	4	35	large ribosomal subunit	CC	0.28685	CC large ribosomal subunit	Ap.00g276370, Ap.00g083720, Ap.00g048410, Ap.00g255670
GO:0005839	0.00512065	0.999375	4	32	proteasome core complex	CC	0.28685	CC proteasome core complex	Ap.00g131430, Ap.00g131430, Ap.00g268870, Ap.00g268870, Ap.00g041850, Ap.00g136330, Ap.00g136330
GO:0005743	0.00521083	0.999617	3	16	mitochondrial inner membrane	CC	0.28685	CC mitochondrial inner membrane	Ap.00g000310, Ap.00g225330, Ap.00g120540
GO:0000015	0.00600367	0.999868	2	4	phosphopyruvate hydratase complex	CC	0.301118	CC phosphopyruvate hydratase complex	Ap.00g115000, Ap.00g115010
GO:0089701	0.00655764	0.999826	2	5	U2AF	CC	0.314906	CC U2AF	Ap.00g114990, Ap.00g143630
GO:0030014	0.0074756	0.999386	3	14	CCR4-NOT complex	CC	0.321256	CC CCR4-NOT complex	Ap.00g305910, Ap.00g143690, Ap.00g096190
GO:0005737	0.00898107	0.996559	12	183	cytoplasm	CC	0.343564	CC cytoplasm	Ap.00g064650, Ap.00g300940, Ap.00g031470, Ap.00g174450, Ap.00g058960, Ap.00g062750, Ap.00g132880, Ap.00g014550, Ap.00g192060, Ap.00g034480, Ap.00g222890, Ap.00g201070
GO:0071439	0.0105518	0.999689	2	4	clathrin complex	CC	0.384119	CC clathrin complex	Ap.00g269950, Ap.00g099900
GO:0016020	0.0170676	0.989216	38	877	membrane	CC	0.520563	CC membrane	Ap.00g135790, Ap.00g274840, Ap.00g182480, Ap.00g182480, Ap.00g093970, Ap.00g093670, Ap.00g093670, Ap.00g201640, Ap.00g201640, Ap.00g209330, Ap.00g201040, Ap.00g098060, Ap.00g224800, Ap.00g133400, Ap.00g179190, Ap.00g008700, Ap.00g060940, Ap.00g166570, Ap.00g166570, Ap.00g056190, Ap.00g089420, Ap.00g196270, Ap.00g093960, Ap.00g239000, Ap.00g118990, Ap.00g071010, Ap.00g154080, Ap.00g065770, Ap.00g3…
GO:0000811	0.0223869	1	1	1	GINS complex	CC	0.639586	CC GINS complex	Ap.00g065580
GO:0045275	0.0298701	1	1	1	respiratory chain complex III	CC	0.724934	CC respiratory chain complex III	Ap.00g093670
GO:0042644	0.0299471	1	1	1	chloroplast nucleoid	CC	0.724934	CC chloroplast nucleoid	Ap.00g124090
GO:0045277	0.0345778	1	1	1	respiratory chain complex IV	CC	0.724934	CC respiratory chain complex IV	Ap.00g093920
GO:0030131	0.0350781	0.997227	2	9	clathrin adaptor complex	CC	0.724934	CC clathrin adaptor complex	Ap.00g196220, Ap.00g004330
GO:0019774	0.0382872	0.999627	1	2	proteasome core complex, beta-subunit complex	CC	0.738582	CC proteasome core complex, beta-subunit complex	Ap.00g268870
GO:0003735	5.58915e-20	1	41	395	structural constituent of ribosome	MF	1.26147e-16	MF structural constituent of ribosome	Ap.00g093970, Ap.00g139100, Ap.00g246950, Ap.00g135040, Ap.00g187820, Ap.00g151790, Ap.00g123530, Ap.00g158200, Ap.00g106190, Ap.00g106290, Ap.00g246970, Ap.00g187840, Ap.00g172880, Ap.00g186780, Ap.00g186780, Ap.00g305850, Ap.00g094000, Ap.00g094000, Ap.00g044980, Ap.00g044980, Ap.00g276370, Ap.00g276370, Ap.00g246890, Ap.00g083720, Ap.00g083720, Ap.00g293980, Ap.00g293980, Ap.00g204530, Ap.00g1…
GO:0005524	1.23602e-12	1	123	1916	ATP binding	MF	6.97424e-10	MF ATP binding	Ap.00g201290, Ap.00g127740, Ap.00g303790, Ap.00g303790, Ap.00g188630, Ap.00g188630, Ap.00g224650, Ap.00g224650, Ap.00g054410, Ap.00g052690, Ap.00g052690, Ap.00g052690, Ap.00g144850, Ap.00g093770, Ap.00g118230, Ap.00g118230, Ap.00g030740, Ap.00g151320, Ap.00g151320, Ap.00g122500, Ap.00g122500, Ap.00g023370, Ap.00g023370, Ap.00g114470, Ap.00g114470, Ap.00g001520, Ap.00g156210, Ap.00g156210, Ap.00g1…
GO:0046982	4.82602e-07	1	11	90	protein heterodimerization activity	MF	0.000217846	MF protein heterodimerization activity	Ap.00g015370, Ap.00g221950, Ap.00g012220, Ap.00g243450, Ap.00g220410, Ap.00g091990, Ap.00g202710, Ap.00g217390, Ap.00g125880, Ap.00g295140, Ap.00g018570
GO:0004672	1.17157e-06	1	66	1078	protein kinase activity	MF	0.000440707	MF protein kinase activity	Ap.00g201290, Ap.00g029270, Ap.00g188630, Ap.00g188630, Ap.00g224650, Ap.00g224650, Ap.00g052690, Ap.00g052690, Ap.00g118230, Ap.00g118230, Ap.00g030740, Ap.00g030740, Ap.00g151320, Ap.00g151320, Ap.00g023370, Ap.00g023370, Ap.00g156210, Ap.00g156210, Ap.00g133700, Ap.00g133700, Ap.00g045970, Ap.00g045970, Ap.00g116760, Ap.00g116760, Ap.00g066540, Ap.00g066540, Ap.00g108510, Ap.00g108510, Ap.00g1…
GO:0051082	4.15169e-06	0.999999	11	66	unfolded protein binding	MF	0.00104115	MF unfolded protein binding	Ap.00g182130, Ap.00g128520, Ap.00g138330, Ap.00g234380, Ap.00g234380, Ap.00g234380, Ap.00g209790, Ap.00g004630, Ap.00g145390, Ap.00g145390, Ap.00g145390, Ap.00g221210, Ap.00g135100, Ap.00g251860, Ap.00g251860, Ap.00g251860, Ap.00g169180
GO:0005525	6.72864e-06	0.999998	20	229	GTP binding	MF	0.00147868	MF GTP binding	Ap.00g009560, Ap.00g009560, Ap.00g054910, Ap.00g054910, Ap.00g158350, Ap.00g158350, Ap.00g085490, Ap.00g085490, Ap.00g085490, Ap.00g078500, Ap.00g143040, Ap.00g143040, Ap.00g128590, Ap.00g258530, Ap.00g258530, Ap.00g211850, Ap.00g107620, Ap.00g107620, Ap.00g157380, Ap.00g157380, Ap.00g083790, Ap.00g253010, Ap.00g253010, Ap.00g245430, Ap.00g245430, Ap.00g265340, Ap.00g265340, Ap.00g265340, Ap.00g0…
GO:0003723	1.15593e-05	0.999996	26	355	RNA binding	MF	0.0021741	MF RNA binding	Ap.00g093970, Ap.00g017860, Ap.00g135040, Ap.00g187820, Ap.00g002150, Ap.00g114990, Ap.00g187840, Ap.00g186780, Ap.00g276370, Ap.00g083720, Ap.00g293980, Ap.00g132880, Ap.00g132880, Ap.00g204530, Ap.00g171620, Ap.00g061840, Ap.00g182420, Ap.00g171790, Ap.00g143630, Ap.00g177740, Ap.00g238960, Ap.00g266800, Ap.00g048410, Ap.00g255670, Ap.00g073190, Ap.00g073190, Ap.00g041470, Ap.00g204520
GO:0008137	3.56472e-05	0.999998	5	19	NADH dehydrogenase (ubiquinone) activity	MF	0.00574684	MF NADH dehydrogenase (ubiquinone) activity	Ap.00g094330, Ap.00g094350, Ap.00g276220, Ap.00g141610, Ap.00g093700
GO:0005509	6.97727e-05	0.999978	19	250	calcium ion binding	MF	0.0104985	MF calcium ion binding	Ap.00g006160, Ap.00g209330, Ap.00g133400, Ap.00g045970, Ap.00g136520, Ap.00g055260, Ap.00g207380, Ap.00g000930, Ap.00g065770, Ap.00g148220, Ap.00g258570, Ap.00g032490, Ap.00g156720, Ap.00g186000, Ap.00g195630, Ap.00g238930, Ap.00g169180, Ap.00g169180, Ap.00g169180, Ap.00g207390, Ap.00g174480
GO:0003924	0.000183328	0.99995	14	158	GTPase activity	MF	0.0243395	MF GTPase activity	Ap.00g009560, Ap.00g054910, Ap.00g158350, Ap.00g085490, Ap.00g085490, Ap.00g143040, Ap.00g258530, Ap.00g107620, Ap.00g157380, Ap.00g253010, Ap.00g245430, Ap.00g265340, Ap.00g093080, Ap.00g153320, Ap.00g120760
GO:0016776	0.000292551	0.999994	3	6	phosphotransferase activity, phosphate group as acceptor	MF	0.0366826	MF phosphotransferase activity, phosphate group as acceptor	Ap.00g202370, Ap.00g049140, Ap.00g084590
GO:0004674	0.00064938	0.999823	12	109	protein serine/threonine kinase activity	MF	0.0703234	MF protein serine/threonine kinase activity	Ap.00g151320, Ap.00g082190, Ap.00g082190, Ap.00g175180, Ap.00g159450, Ap.00g151310, Ap.00g056910, Ap.00g056910, Ap.00g008710, Ap.00g175220, Ap.00g066200, Ap.00g175190, Ap.00g175440, Ap.00g155130, Ap.00g155130
GO:0004017	0.000654316	0.999981	3	8	adenylate kinase activity	MF	0.0703234	MF adenylate kinase activity	Ap.00g202370, Ap.00g202370, Ap.00g049140, Ap.00g049140, Ap.00g084590
GO:0019888	0.000728592	0.999954	4	14	protein phosphatase regulator activity	MF	0.0747469	MF protein phosphatase regulator activity	Ap.00g035480, Ap.00g141600, Ap.00g035490, Ap.00g281520
GO:0004197	0.001225	0.999958	3	7	cysteine-type endopeptidase activity	MF	0.12021	MF cysteine-type endopeptidase activity	Ap.00g188650, Ap.00g141720, Ap.00g173130, Ap.00g173130
GO:0048038	0.00177421	0.99992	3	10	quinone binding	MF	0.138082	MF quinone binding	Ap.00g276220, Ap.00g141610, Ap.00g293920
GO:0004298	0.00268034	0.99985	3	13	threonine-type endopeptidase activity	MF	0.201651	MF threonine-type endopeptidase activity	Ap.00g131430, Ap.00g268870, Ap.00g136330
GO:0004828	0.003081	0.999966	2	3	serine-tRNA ligase activity	MF	0.210437	MF serine-tRNA ligase activity	Ap.00g125580, Ap.00g008730
GO:0000287	0.00364915	0.998993	9	103	magnesium ion binding	MF	0.235318	MF magnesium ion binding	Ap.00g144850, Ap.00g064650, Ap.00g115000, Ap.00g148250, Ap.00g142550, Ap.00g159020, Ap.00g196540, Ap.00g198030, Ap.00g115010
GO:0019205	0.00382624	0.999754	3	14	nucleobase-containing compound kinase activity	MF	0.239884	MF nucleobase-containing compound kinase activity	Ap.00g202370, Ap.00g049140, Ap.00g084590
GO:0031072	0.00440358	0.999717	3	11	heat shock protein binding	MF	0.268618	MF heat shock protein binding	Ap.00g234380, Ap.00g145390, Ap.00g251860
GO:0004535	0.00491169	0.999888	2	5	poly(A)-specific ribonuclease activity	MF	0.28685	MF poly(A)-specific ribonuclease activity	Ap.00g305910, Ap.00g143690
GO:0004129	0.00574305	0.999845	2	6	cytochrome-c oxidase activity	MF	0.301118	MF cytochrome-c oxidase activity	Ap.00g093920, Ap.00g093920, Ap.00g093920, Ap.00g094280
GO:0004634	0.00600367	0.999868	2	4	phosphopyruvate hydratase activity	MF	0.301118	MF phosphopyruvate hydratase activity	Ap.00g115000, Ap.00g115010
GO:0015267	0.00616762	0.9992	4	35	channel activity	MF	0.302615	MF channel activity	Ap.00g201040, Ap.00g179190, Ap.00g239000, Ap.00g016460
GO:0016992	0.00768623	0.999778	2	5	lipoate synthase activity	MF	0.321256	MF lipoate synthase activity	Ap.00g178110, Ap.00g178110, Ap.00g078210, Ap.00g078210
GO:0051539	0.0086866	0.99878	4	28	4 iron, 4 sulfur cluster binding	MF	0.338193	MF 4 iron, 4 sulfur cluster binding	Ap.00g178110, Ap.00g178110, Ap.00g276220, Ap.00g141610, Ap.00g078210, Ap.00g078210
GO:0032051	0.0105518	0.999689	2	4	clathrin light chain binding	MF	0.384119	MF clathrin light chain binding	Ap.00g269950, Ap.00g099900
GO:0004345	0.0108578	0.999624	2	5	glucose-6-phosphate dehydrogenase activity	MF	0.388986	MF glucose-6-phosphate dehydrogenase activity	Ap.00g122320, Ap.00g122320, Ap.00g005080, Ap.00g005080
GO:0005198	0.0116446	0.998213	4	29	structural molecule activity	MF	0.410655	MF structural molecule activity	Ap.00g300560, Ap.00g177370, Ap.00g269950, Ap.00g099900
GO:0004386	0.0123771	0.997517	5	36	helicase activity	MF	0.429773	MF helicase activity	Ap.00g025860, Ap.00g122370, Ap.00g136590, Ap.00g222890, Ap.00g126410
GO:0000166	0.0131586	0.994958	11	146	nucleotide binding	MF	0.443267	MF nucleotide binding	Ap.00g144850, Ap.00g122500, Ap.00g122500, Ap.00g031470, Ap.00g118990, Ap.00g154080, Ap.00g196540, Ap.00g125580, Ap.00g125580, Ap.00g125580, Ap.00g062320, Ap.00g198030, Ap.00g008730, Ap.00g008730, Ap.00g008730, Ap.00g003240, Ap.00g003240
GO:0003824	0.0135475	0.991578	38	856	catalytic activity	MF	0.44855	MF catalytic activity	Ap.00g054410, Ap.00g302010, Ap.00g133400, Ap.00g133300, Ap.00g004690, Ap.00g256090, Ap.00g255510, Ap.00g178110, Ap.00g178110, Ap.00g155300, Ap.00g058960, Ap.00g249170, Ap.00g249170, Ap.00g048590, Ap.00g006130, Ap.00g113980, Ap.00g141520, Ap.00g142550, Ap.00g033830, Ap.00g118720, Ap.00g053440, Ap.00g097890, Ap.00g049420, Ap.00g054370, Ap.00g021890, Ap.00g122260, Ap.00g006870, Ap.00g029280, Ap.00g1…
GO:0050664	0.0137129	0.999463	2	5	oxidoreductase activity, acting on NAD(P)H, oxygen as acceptor	MF	0.44855	MF oxidoreductase activity, acting on NAD(P)H, oxygen as acceptor	Ap.00g209330, Ap.00g065770
GO:0005200	0.0143878	0.998438	3	18	structural constituent of cytoskeleton	MF	0.457371	MF structural constituent of cytoskeleton	Ap.00g128590, Ap.00g107620, Ap.00g093080
GO:0050661	0.0167368	0.996289	5	52	NADP binding	MF	0.520563	MF NADP binding	Ap.00g101630, Ap.00g101630, Ap.00g122320, Ap.00g122320, Ap.00g195530, Ap.00g231450, Ap.00g005080, Ap.00g005080
GO:0046933	0.0169316	0.998003	3	22	proton-transporting ATP synthase activity, rotational mechanism	MF	0.520563	MF proton-transporting ATP synthase activity, rotational mechanism	Ap.00g135790, Ap.00g135790, Ap.00g276240, Ap.00g276110
GO:0003755	0.0195963	0.99544	5	62	peptidyl-prolyl cis-trans isomerase activity	MF	0.58196	MF peptidyl-prolyl cis-trans isomerase activity	Ap.00g135840, Ap.00g135840, Ap.00g171030, Ap.00g006880, Ap.00g006880, Ap.00g270440, Ap.00g270440, Ap.00g146370, Ap.00g146370, Ap.00g146370
GO:0005347	0.0213133	0.99601	4	37	ATP transmembrane transporter activity	MF	0.616718	MF ATP transmembrane transporter activity	Ap.00g225330, Ap.00g136520, Ap.00g017930, Ap.00g120540
GO:0005388	0.0230261	0.997062	3	16	calcium-transporting ATPase activity	MF	0.641603	MF calcium-transporting ATPase activity	Ap.00g118990, Ap.00g154080, Ap.00g062320
GO:0051536	0.0239812	0.994112	5	65	iron-sulfur cluster binding	MF	0.650414	MF iron-sulfur cluster binding	Ap.00g178110, Ap.00g156630, Ap.00g276220, Ap.00g141610, Ap.00g078210
GO:0004663	0.0262671	1	1	1	Rab geranylgeranyltransferase activity	MF	0.695674	MF Rab geranylgeranyltransferase activity	Ap.00g148120
GO:0016616	0.0269176	0.993212	5	60	oxidoreductase activity, acting on the CH-OH group of donors, NAD or NADP as acceptor	MF	0.695674	MF oxidoreductase activity, acting on the CH-OH group of donors, NAD or NADP as acceptor	Ap.00g179220, Ap.00g133300, Ap.00g133300, Ap.00g058960, Ap.00g058960, Ap.00g058960, Ap.00g041160, Ap.00g299080
GO:0004077	0.0270269	1	1	1	biotin-[acetyl-CoA-carboxylase] ligase activity	MF	0.695674	MF biotin-[acetyl-CoA-carboxylase] ligase activity	Ap.00g303390
GO:0033971	0.0274629	1	1	1	hydroxyisourate hydrolase activity	MF	0.696446	MF hydroxyisourate hydrolase activity	Ap.00g065700
GO:0015002	0.0287724	1	1	1	heme-copper terminal oxidase activity	MF	0.713619	MF heme-copper terminal oxidase activity	Ap.00g094280, Ap.00g094280
GO:0004070	0.0302864	1	1	1	aspartate carbamoyltransferase activity	MF	0.724934	MF aspartate carbamoyltransferase activity	Ap.00g224090
GO:0010309	0.0316253	0.999746	1	2	acireductone dioxygenase [iron(II)-requiring] activity	MF	0.724934	MF acireductone dioxygenase [iron(II)-requiring] activity	Ap.00g184340
GO:0016627	0.0318543	0.995198	3	23	oxidoreductase activity, acting on the CH-CH group of donors	MF	0.724934	MF oxidoreductase activity, acting on the CH-CH group of donors	Ap.00g048200, Ap.00g048200, Ap.00g172530, Ap.00g172530, Ap.00g027120, Ap.00g027120
GO:0004370	0.0338592	1	1	1	glycerol kinase activity	MF	0.724934	MF glycerol kinase activity	Ap.00g056200
GO:0008193	0.0340242	1	1	1	tRNA guanylyltransferase activity	MF	0.724934	MF tRNA guanylyltransferase activity	Ap.00g159020
GO:0043874	0.0340242	1	1	1	acireductone synthase activity	MF	0.724934	MF acireductone synthase activity	Ap.00g064650
GO:0004555	0.0347027	1	1	1	alpha,alpha-trehalase activity	MF	0.724934	MF alpha,alpha-trehalase activity	Ap.00g174480
GO:0003952	0.0372181	1	1	1	NAD+ synthase (glutamine-hydrolyzing) activity	MF	0.737665	MF NAD+ synthase (glutamine-hydrolyzing) activity	Ap.00g174450, Ap.00g174450
GO:0004343	0.0377556	0.999637	1	2	glucosamine 6-phosphate N-acetyltransferase activity	MF	0.737665	MF glucosamine 6-phosphate N-acetyltransferase activity	Ap.00g155660
GO:0004459	0.0379128	0.999634	1	2	L-lactate dehydrogenase activity	MF	0.737665	MF L-lactate dehydrogenase activity	Ap.00g058960, Ap.00g058960
GO:0016758	0.0399992	0.996533	2	10	transferase activity, transferring hexosyl groups	MF	0.76507	MF transferase activity, transferring hexosyl groups	Ap.00g130400, Ap.00g100050, Ap.00g100050
GO:0004642	0.0412465	1	1	1	phosphoribosylformylglycinamidine synthase activity	MF	0.782297	MF phosphoribosylformylglycinamidine synthase activity	Ap.00g142130
GO:0008233	0.0458384	0.99559	2	12	peptidase activity	MF	0.848341	MF peptidase activity	Ap.00g188650, Ap.00g141720
GO:0031625	0.0471215	0.995457	2	11	ubiquitin protein ligase binding	MF	0.86466	MF ubiquitin protein ligase binding	Ap.00g244960, Ap.00g133410, Ap.00g133410
GO:0016651	0.0483156	0.995046	2	16	oxidoreductase activity, acting on NAD(P)H	MF	0.879421	MF oxidoreductase activity, acting on NAD(P)H	Ap.00g094330, Ap.00g293920, Ap.00g293920
GO:0140326	0.00728392	0.999426	3	12	NA	NA	0.321256	none	Ap.00g144850, Ap.00g196540, Ap.00g198030
