# Supplementary material for: Sequence characterization of eccDNA content in glyphosate sensitive and resistant Palmer amaranth from geographically distant populations
Source: PLoS One. 2022 Sep 14;17(9):e0260906. doi: 10.1371/journal.pone.0260906 (PMC9473621; doi:10.1371/journal.pone.0260906)
Supplement: S6 Table — (XLSX) [file pone.0260906.s006.xlsx]

## Sheet: Supplementary Table 6
Supplementary Table 6. Gene ontology enrichment of all glyphosate resistant eccDNA genes classified as biological process (BP), cellular component (CC), and molecular function (MF).
category	over_represented_pvalue	under_represented_pvalue	numDEInCat	numInCat	term	ontology	over_represented_FDR	go_term	gene_ids
GO:0006468	2.33502e-07	1	198	1073	protein phosphorylation	BP	9.95985e-05	BP protein phosphorylation	Ap.00g172040, Ap.00g172040, Ap.00g100300, Ap.00g100300, Ap.00g029270, Ap.00g029270, Ap.00g113540, Ap.00g168520, Ap.00g120210, Ap.00g120210, Ap.00g124940, Ap.00g124940, Ap.00g074720, Ap.00g074720, Ap.00g004920, Ap.00g004920, Ap.00g253170, Ap.00g253170, Ap.00g147150, Ap.00g147150, Ap.00g004720, Ap.00g004720, Ap.00g045800, Ap.00g045800, Ap.00g066690, Ap.00g066690, Ap.00g165620, Ap.00g118230, Ap.00g1…
GO:0055114	3.90601e-07	1	187	1212	oxidation-reduction process	BP	0.000110198	BP oxidation-reduction process	Ap.00g023600, Ap.00g023600, Ap.00g023600, Ap.00g023600, Ap.00g042950, Ap.00g065460, Ap.00g065460, Ap.00g024180, Ap.00g213650, Ap.00g037100, Ap.00g132890, Ap.00g282090, Ap.00g282090, Ap.00g206180, Ap.00g206180, Ap.00g027530, Ap.00g027530, Ap.00g068610, Ap.00g160630, Ap.00g160630, Ap.00g093970, Ap.00g064950, Ap.00g038630, Ap.00g038630, Ap.00g094330, Ap.00g094330, Ap.00g060020, Ap.00g060020, Ap.00g0…
GO:0006457	5.9518e-07	1	31	107	protein folding	BP	0.000134332	BP protein folding	Ap.00g250970, Ap.00g179720, Ap.00g046280, Ap.00g135840, Ap.00g149640, Ap.00g149640, Ap.00g049730, Ap.00g019650, Ap.00g182130, Ap.00g172860, Ap.00g128520, Ap.00g147270, Ap.00g147220, Ap.00g147220, Ap.00g143460, Ap.00g108330, Ap.00g211750, Ap.00g138330, Ap.00g086390, Ap.00g171320, Ap.00g093160, Ap.00g234380, Ap.00g234380, Ap.00g209790, Ap.00g056660, Ap.00g178670, Ap.00g125110, Ap.00g070970, Ap.00g2…
GO:0051603	1.17668e-06	1	14	36	proteolysis involved in cellular protein catabolic process	BP	0.000218289	BP proteolysis involved in cellular protein catabolic process	Ap.00g272900, Ap.00g076730, Ap.00g193250, Ap.00g268870, Ap.00g268870, Ap.00g141720, Ap.00g303010, Ap.00g185490, Ap.00g185490, Ap.00g049840, Ap.00g041850, Ap.00g141710, Ap.00g005010, Ap.00g005010, Ap.00g136330, Ap.00g136330, Ap.00g049460, Ap.00g105340, Ap.00g105340
GO:0006099	9.31397e-06	0.999998	15	36	tricarboxylic acid cycle	BP	0.00140144	BP tricarboxylic acid cycle	Ap.00g186140, Ap.00g001020, Ap.00g133300, Ap.00g121260, Ap.00g024400, Ap.00g044110, Ap.00g122940, Ap.00g209370, Ap.00g120500, Ap.00g027120, Ap.00g201430, Ap.00g028450, Ap.00g023510, Ap.00g064280, Ap.00g055020
GO:0006979	3.02111e-05	0.999989	29	157	response to oxidative stress	BP	0.0032338	BP response to oxidative stress	Ap.00g042950, Ap.00g027530, Ap.00g081460, Ap.00g068080, Ap.00g066240, Ap.00g233530, Ap.00g233430, Ap.00g081380, Ap.00g116280, Ap.00g220260, Ap.00g196670, Ap.00g074010, Ap.00g016290, Ap.00g081450, Ap.00g211170, Ap.00g081250, Ap.00g085680, Ap.00g231230, Ap.00g231250, Ap.00g058570, Ap.00g070690, Ap.00g015150, Ap.00g081390, Ap.00g301330, Ap.00g144230, Ap.00g178140, Ap.00g232730, Ap.00g211160, Ap.00g0…
GO:0042744	4.19969e-05	0.999988	20	74	hydrogen peroxide catabolic process	BP	0.00394945	BP hydrogen peroxide catabolic process	Ap.00g042950, Ap.00g027530, Ap.00g081460, Ap.00g068080, Ap.00g066240, Ap.00g081380, Ap.00g116280, Ap.00g220260, Ap.00g196670, Ap.00g074010, Ap.00g081450, Ap.00g211170, Ap.00g081250, Ap.00g085680, Ap.00g081390, Ap.00g301330, Ap.00g178140, Ap.00g232730, Ap.00g211160, Ap.00g026000
GO:0055085	4.69092e-05	0.999971	112	629	transmembrane transport	BP	0.00423496	BP transmembrane transport	Ap.00g196980, Ap.00g196980, Ap.00g016630, Ap.00g136250, Ap.00g021780, Ap.00g304350, Ap.00g181500, Ap.00g127040, Ap.00g047240, Ap.00g236510, Ap.00g201040, Ap.00g009310, Ap.00g126730, Ap.00g167910, Ap.00g217930, Ap.00g195370, Ap.00g216770, Ap.00g172560, Ap.00g009780, Ap.00g025160, Ap.00g241510, Ap.00g141700, Ap.00g133670, Ap.00g211530, Ap.00g004840, Ap.00g037990, Ap.00g053170, Ap.00g102710, Ap.00g1…
GO:0042176	6.03122e-05	1	5	5	regulation of protein catabolic process	BP	0.00504165	BP regulation of protein catabolic process	Ap.00g128000, Ap.00g120600, Ap.00g023980, Ap.00g085330, Ap.00g020080
GO:0000413	0.000123157	0.999976	12	35	protein peptidyl-prolyl isomerization	BP	0.00896663	BP protein peptidyl-prolyl isomerization	Ap.00g179720, Ap.00g135840, Ap.00g049730, Ap.00g019650, Ap.00g143460, Ap.00g086390, Ap.00g056660, Ap.00g178670, Ap.00g125110, Ap.00g270440, Ap.00g088070, Ap.00g149790
GO:0006006	0.00022311	0.99998	7	12	glucose metabolic process	BP	0.0148106	BP glucose metabolic process	Ap.00g135860, Ap.00g135860, Ap.00g135860, Ap.00g135860, Ap.00g146630, Ap.00g146630, Ap.00g146630, Ap.00g146630, Ap.00g005240, Ap.00g231450, Ap.00g197920, Ap.00g197920, Ap.00g197920, Ap.00g197920, Ap.00g005080, Ap.00g005080, Ap.00g005080, Ap.00g005080, Ap.00g035410
GO:1902600	0.000248398	0.999937	14	48	proton transmembrane transport	BP	0.0160181	BP proton transmembrane transport	Ap.00g118830, Ap.00g200930, Ap.00g200930, Ap.00g195520, Ap.00g094050, Ap.00g031220, Ap.00g031220, Ap.00g044310, Ap.00g211300, Ap.00g303080, Ap.00g276240, Ap.00g301210, Ap.00g107760, Ap.00g276110, Ap.00g140270, Ap.00g140270, Ap.00g278400, Ap.00g278400
GO:0006413	0.000323979	0.99994	10	29	translational initiation	BP	0.0203117	BP translational initiation	Ap.00g171730, Ap.00g171730, Ap.00g276330, Ap.00g276330, Ap.00g108710, Ap.00g124060, Ap.00g124060, Ap.00g153830, Ap.00g153830, Ap.00g095830, Ap.00g132880, Ap.00g132880, Ap.00g282530, Ap.00g253210, Ap.00g263970
GO:0006421	0.000348997	1	4	4	asparaginyl-tRNA aminoacylation	BP	0.0207286	BP asparaginyl-tRNA aminoacylation	Ap.00g122500, Ap.00g164850, Ap.00g024760, Ap.00g122530
GO:0030163	0.000403474	0.999946	8	17	protein catabolic process	BP	0.0225764	BP protein catabolic process	Ap.00g065880, Ap.00g161210, Ap.00g117490, Ap.00g078470, Ap.00g039930, Ap.00g062750, Ap.00g209220, Ap.00g013680
GO:0006464	0.000438547	0.99995	7	15	cellular protein modification process	BP	0.0235667	BP cellular protein modification process	Ap.00g216870, Ap.00g227220, Ap.00g162610, Ap.00g073590, Ap.00g007500, Ap.00g151400, Ap.00g189340
GO:0006631	0.000668657	0.999944	6	10	fatty acid metabolic process	BP	0.0350967	BP fatty acid metabolic process	Ap.00g060020, Ap.00g067470, Ap.00g031190, Ap.00g236340, Ap.00g064630, Ap.00g064630, Ap.00g149620
GO:0015914	0.00073744	0.999915	7	13	phospholipid transport	BP	0.0369867	BP phospholipid transport	Ap.00g211510, Ap.00g144850, Ap.00g212940, Ap.00g024590, Ap.00g037510, Ap.00g198030, Ap.00g000940
GO:0006825	0.000786712	1	2	2	copper ion transport	BP	0.0369919	BP copper ion transport	Ap.00g064740, Ap.00g068170
GO:0051013	0.00193605	0.999937	4	5	microtubule severing	BP	0.0740622	BP microtubule severing	Ap.00g175950, Ap.00g249560, Ap.00g155760, Ap.00g306070
GO:0000956	0.00203731	0.999924	3	6	nuclear-transcribed mRNA catabolic process	BP	0.0753803	BP nuclear-transcribed mRNA catabolic process	Ap.00g117610, Ap.00g021340, Ap.00g014920
GO:0000463	0.00221102	0.999951	3	4	maturation of LSU-rRNA from tricistronic rRNA transcript (SSU-rRNA, 5.8S rRNA, LSU-rRNA)	BP	0.0792107	BP maturation of LSU-rRNA from tricistronic rRNA transcript (SSU-rRNA, 5.8S rRNA, LSU-rRNA)	Ap.00g181070, Ap.00g197960, Ap.00g146660
GO:0022904	0.00283112	0.999931	3	4	respiratory electron transport chain	BP	0.0968043	BP respiratory electron transport chain	Ap.00g093670, Ap.00g048470, Ap.00g094280
GO:0009168	0.00322352	1	3	3	purine ribonucleoside monophosphate biosynthetic process	BP	0.102472	BP purine ribonucleoside monophosphate biosynthetic process	Ap.00g165840, Ap.00g216710, Ap.00g201970
GO:0032264	0.00322352	1	3	3	IMP salvage	BP	0.102472	BP IMP salvage	Ap.00g165840, Ap.00g216710, Ap.00g201970
GO:0006481	0.00481397	1	2	2	C-terminal protein methylation	BP	0.138793	BP C-terminal protein methylation	Ap.00g013200, Ap.00g013200, Ap.00g157680, Ap.00g157680
GO:0015977	0.0052502	0.999589	4	7	carbon fixation	BP	0.144508	BP carbon fixation	Ap.00g001020, Ap.00g276250, Ap.00g276250, Ap.00g121260, Ap.00g023510
GO:0006807	0.00537226	0.998767	8	23	nitrogen compound metabolic process	BP	0.146087	BP nitrogen compound metabolic process	Ap.00g184400, Ap.00g184400, Ap.00g212090, Ap.00g169920, Ap.00g035270, Ap.00g153500, Ap.00g034060, Ap.00g034060, Ap.00g115290, Ap.00g157470
GO:0007017	0.00600272	0.998542	8	27	microtubule-based process	BP	0.161287	BP microtubule-based process	Ap.00g156310, Ap.00g236780, Ap.00g058660, Ap.00g058660, Ap.00g058660, Ap.00g273750, Ap.00g273750, Ap.00g273750, Ap.00g064010, Ap.00g064010, Ap.00g064010, Ap.00g053180, Ap.00g053180, Ap.00g075280, Ap.00g162200, Ap.00g162200, Ap.00g162200
GO:0019752	0.00622438	0.998302	9	33	carboxylic acid metabolic process	BP	0.162533	BP carboxylic acid metabolic process	Ap.00g108160, Ap.00g004690, Ap.00g058960, Ap.00g284670, Ap.00g028450, Ap.00g014270, Ap.00g237900, Ap.00g145540, Ap.00g064280
GO:0007165	0.00763871	0.996444	21	90	signal transduction	BP	0.185382	BP signal transduction	Ap.00g300090, Ap.00g275470, Ap.00g151190, Ap.00g084410, Ap.00g180410, Ap.00g234860, Ap.00g143360, Ap.00g060160, Ap.00g113930, Ap.00g132380, Ap.00g004410, Ap.00g122360, Ap.00g115390, Ap.00g035490, Ap.00g281520, Ap.00g117980, Ap.00g134120, Ap.00g238360, Ap.00g033400, Ap.00g178220, Ap.00g300570
GO:0044237	0.00788811	0.998276	7	20	cellular metabolic process	BP	0.189399	BP cellular metabolic process	Ap.00g161060, Ap.00g155040, Ap.00g024990, Ap.00g115490, Ap.00g028000, Ap.00g148440, Ap.00g018550
GO:0006820	0.0101543	0.998925	4	8	anion transport	BP	0.226794	BP anion transport	Ap.00g155600, Ap.00g155600, Ap.00g183180, Ap.00g183180, Ap.00g155590, Ap.00g155590, Ap.00g095090, Ap.00g095090
GO:0006414	0.0104504	0.997115	8	32	translational elongation	BP	0.226794	BP translational elongation	Ap.00g217850, Ap.00g033510, Ap.00g133440, Ap.00g033530, Ap.00g194130, Ap.00g114830, Ap.00g178640, Ap.00g140670
GO:0016192	0.0119335	0.994102	21	111	vesicle-mediated transport	BP	0.248242	BP vesicle-mediated transport	Ap.00g275600, Ap.00g275600, Ap.00g275600, Ap.00g275600, Ap.00g177330, Ap.00g044340, Ap.00g027850, Ap.00g010250, Ap.00g010250, Ap.00g044260, Ap.00g044260, Ap.00g300560, Ap.00g300560, Ap.00g118270, Ap.00g277630, Ap.00g188720, Ap.00g101420, Ap.00g253610, Ap.00g253610, Ap.00g066830, Ap.00g004330, Ap.00g147610, Ap.00g079790, Ap.00g139180, Ap.00g014420, Ap.00g044070, Ap.00g044070, Ap.00g021210, Ap.00g1…
GO:0042773	0.0124371	0.99923	3	5	ATP synthesis coupled electron transport	BP	0.251053	BP ATP synthesis coupled electron transport	Ap.00g094350, Ap.00g034030, Ap.00g093700
GO:0006520	0.0163842	0.994695	9	35	cellular amino acid metabolic process	BP	0.313383	BP cellular amino acid metabolic process	Ap.00g076710, Ap.00g004690, Ap.00g224090, Ap.00g224090, Ap.00g273990, Ap.00g207300, Ap.00g288800, Ap.00g014270, Ap.00g183870, Ap.00g145540
GO:0046034	0.0176652	0.996844	5	12	ATP metabolic process	BP	0.332253	BP ATP metabolic process	Ap.00g200930, Ap.00g094050, Ap.00g276240, Ap.00g276110, Ap.00g140270, Ap.00g140270
GO:0034968	0.0178991	0.995377	7	20	histone lysine methylation	BP	0.333869	BP histone lysine methylation	Ap.00g022760, Ap.00g139820, Ap.00g002720, Ap.00g022730, Ap.00g022430, Ap.00g108020, Ap.00g166510
GO:0009725	0.0203083	0.994613	7	20	response to hormone	BP	0.353718	BP response to hormone	Ap.00g168920, Ap.00g193180, Ap.00g122100, Ap.00g092660, Ap.00g002300, Ap.00g153370, Ap.00g049960
GO:0006511	0.0205304	0.990328	16	89	ubiquitin-dependent protein catabolic process	BP	0.353718	BP ubiquitin-dependent protein catabolic process	Ap.00g244960, Ap.00g272900, Ap.00g076730, Ap.00g160670, Ap.00g303010, Ap.00g291440, Ap.00g049840, Ap.00g041850, Ap.00g217840, Ap.00g148940, Ap.00g213180, Ap.00g010960, Ap.00g010960, Ap.00g236240, Ap.00g053330, Ap.00g053330, Ap.00g140470, Ap.00g037800
GO:0009249	0.0210598	0.999358	2	3	protein lipoylation	BP	0.354716	BP protein lipoylation	Ap.00g162610, Ap.00g151400
GO:0048193	0.022224	0.996415	4	12	Golgi vesicle transport	BP	0.36882	BP Golgi vesicle transport	Ap.00g051450, Ap.00g218800, Ap.00g102290, Ap.00g058890
GO:0048280	0.0226129	1	2	2	vesicle fusion with Golgi apparatus	BP	0.372535	BP vesicle fusion with Golgi apparatus	Ap.00g188720, Ap.00g079790
GO:0006850	0.0235488	0.998932	2	4	mitochondrial pyruvate transmembrane transport	BP	0.385142	BP mitochondrial pyruvate transmembrane transport	Ap.00g115450, Ap.00g200170
GO:0006886	0.0256851	0.98521	26	152	intracellular protein transport	BP	0.405394	BP intracellular protein transport	Ap.00g275600, Ap.00g275600, Ap.00g275600, Ap.00g177330, Ap.00g044340, Ap.00g102660, Ap.00g010250, Ap.00g044260, Ap.00g044260, Ap.00g244630, Ap.00g244630, Ap.00g300560, Ap.00g300560, Ap.00g196600, Ap.00g005220, Ap.00g005220, Ap.00g051850, Ap.00g188720, Ap.00g188720, Ap.00g253610, Ap.00g253610, Ap.00g260250, Ap.00g260250, Ap.00g193490, Ap.00g045710, Ap.00g004330, Ap.00g147610, Ap.00g180900, Ap.00g0…
GO:0006166	0.0261256	0.999103	2	3	purine ribonucleoside salvage	BP	0.409483	BP purine ribonucleoside salvage	Ap.00g007740, Ap.00g254600
GO:0051276	0.0308549	0.997258	3	5	chromosome organization	BP	0.464263	BP chromosome organization	Ap.00g034900, Ap.00g103790, Ap.00g125590
GO:0042752	0.0320572	1	2	2	regulation of circadian rhythm	BP	0.479159	BP regulation of circadian rhythm	Ap.00g204100, Ap.00g204090
GO:0007142	0.0351239	0.995777	3	7	male meiosis II	BP	0.51477	BP male meiosis II	Ap.00g146180, Ap.00g165480, Ap.00g123160
GO:0071569	0.0366225	1	1	1	protein ufmylation	BP	0.528273	BP protein ufmylation	Ap.00g303330
GO:0009298	0.0368895	0.998463	2	3	GDP-mannose biosynthetic process	BP	0.528273	BP GDP-mannose biosynthetic process	Ap.00g170070, Ap.00g018340
GO:0006542	0.0381989	0.998377	2	3	glutamine biosynthetic process	BP	0.538389	BP glutamine biosynthetic process	Ap.00g184400, Ap.00g034060
GO:0009396	0.0390949	0.995514	3	6	folic acid-containing compound biosynthetic process	BP	0.544673	BP folic acid-containing compound biosynthetic process	Ap.00g139900, Ap.00g028000, Ap.00g028000, Ap.00g176650
GO:0006508	0.0424234	0.970033	51	341	proteolysis	BP	0.583839	BP proteolysis	Ap.00g042750, Ap.00g042750, Ap.00g213250, Ap.00g137880, Ap.00g174330, Ap.00g033340, Ap.00g270680, Ap.00g276830, Ap.00g193730, Ap.00g095360, Ap.00g172360, Ap.00g128220, Ap.00g128220, Ap.00g124560, Ap.00g124560, Ap.00g030960, Ap.00g018140, Ap.00g058160, Ap.00g261090, Ap.00g141070, Ap.00g141070, Ap.00g039880, Ap.00g280420, Ap.00g157960, Ap.00g157960, Ap.00g223160, Ap.00g229610, Ap.00g067020, Ap.00g1…
GO:0032259	0.0429971	0.988913	5	19	methylation	BP	0.588148	BP methylation	Ap.00g146490, Ap.00g153810, Ap.00g148130, Ap.00g199170, Ap.00g039220
GO:0010038	0.0452306	0.997884	2	3	response to metal ion	BP	0.611291	BP response to metal ion	Ap.00g156680, Ap.00g116990
GO:0042254	0.048019	0.985124	6	25	ribosome biogenesis	BP	0.63011	BP ribosome biogenesis	Ap.00g043680, Ap.00g043680, Ap.00g050360, Ap.00g050360, Ap.00g189270, Ap.00g017840, Ap.00g011840, Ap.00g132320
GO:0071586	0.0495047	0.992737	3	8	CAAX-box protein processing	BP	0.645851	BP CAAX-box protein processing	Ap.00g143190, Ap.00g143190, Ap.00g024240, Ap.00g275550
GO:0005840	8.70065e-25	1	84	365	ribosome	CC	6.54579e-22	CC ribosome	Ap.00g038080, Ap.00g201090, Ap.00g163130, Ap.00g177030, Ap.00g093970, Ap.00g139100, Ap.00g205270, Ap.00g151790, Ap.00g065980, Ap.00g123530, Ap.00g106290, Ap.00g124760, Ap.00g140040, Ap.00g150080, Ap.00g217850, Ap.00g187840, Ap.00g172880, Ap.00g238320, Ap.00g133990, Ap.00g094000, Ap.00g064520, Ap.00g050320, Ap.00g013570, Ap.00g303510, Ap.00g119530, Ap.00g123800, Ap.00g118270, Ap.00g172430, Ap.00g1…
GO:0000786	5.87297e-07	1	16	66	nucleosome	CC	0.000134332	CC nucleosome	Ap.00g221950, Ap.00g261670, Ap.00g077290, Ap.00g261990, Ap.00g246470, Ap.00g202790, Ap.00g077260, Ap.00g222050, Ap.00g117960, Ap.00g126620, Ap.00g126620, Ap.00g202710, Ap.00g217390, Ap.00g243260, Ap.00g007550, Ap.00g007550, Ap.00g163880, Ap.00g018570
GO:0015935	9.71966e-07	1	15	50	small ribosomal subunit	CC	0.00019943	CC small ribosomal subunit	Ap.00g135040, Ap.00g127060, Ap.00g124760, Ap.00g166770, Ap.00g138510, Ap.00g094000, Ap.00g293980, Ap.00g125360, Ap.00g189600, Ap.00g009320, Ap.00g007250, Ap.00g293970, Ap.00g193760, Ap.00g140970, Ap.00g033390
GO:0016021	2.03681e-05	0.999987	128	768	integral component of membrane	CC	0.00241952	CC integral component of membrane	Ap.00g196980, Ap.00g196980, Ap.00g016630, Ap.00g016630, Ap.00g042750, Ap.00g211510, Ap.00g211510, Ap.00g181500, Ap.00g174530, Ap.00g127040, Ap.00g144850, Ap.00g144850, Ap.00g047240, Ap.00g047240, Ap.00g136800, Ap.00g190780, Ap.00g212940, Ap.00g212940, Ap.00g030240, Ap.00g030240, Ap.00g133800, Ap.00g196530, Ap.00g167910, Ap.00g167910, Ap.00g282040, Ap.00g132640, Ap.00g193730, Ap.00g093920, Ap.00g1…
GO:0005743	2.78453e-05	0.999998	8	16	mitochondrial inner membrane	CC	0.00314235	CC mitochondrial inner membrane	Ap.00g211530, Ap.00g000310, Ap.00g115450, Ap.00g066110, Ap.00g169640, Ap.00g200170, Ap.00g120540, Ap.00g162800
GO:0005839	3.32434e-05	0.999995	11	32	proteasome core complex	CC	0.00326219	CC proteasome core complex	Ap.00g272900, Ap.00g076730, Ap.00g193250, Ap.00g268870, Ap.00g268870, Ap.00g303010, Ap.00g185490, Ap.00g185490, Ap.00g049840, Ap.00g041850, Ap.00g005010, Ap.00g005010, Ap.00g136330, Ap.00g136330, Ap.00g105340, Ap.00g105340
GO:0000502	6.03122e-05	1	5	5	proteasome complex	CC	0.00504165	CC proteasome complex	Ap.00g128000, Ap.00g120600, Ap.00g023980, Ap.00g085330, Ap.00g020080
GO:0005737	8.53119e-05	0.999961	40	183	cytoplasm	CC	0.00663962	CC cytoplasm	Ap.00g170100, Ap.00g225510, Ap.00g171730, Ap.00g076010, Ap.00g065880, Ap.00g031470, Ap.00g114820, Ap.00g114820, Ap.00g161210, Ap.00g118550, Ap.00g058960, Ap.00g117490, Ap.00g078470, Ap.00g005870, Ap.00g005770, Ap.00g169070, Ap.00g157960, Ap.00g087330, Ap.00g039930, Ap.00g062750, Ap.00g132880, Ap.00g188720, Ap.00g012460, Ap.00g209220, Ap.00g273990, Ap.00g188840, Ap.00g172300, Ap.00g172300, Ap.00g2…
GO:0016020	0.000183474	0.999874	141	877	membrane	CC	0.0129406	CC membrane	Ap.00g196980, Ap.00g103000, Ap.00g136250, Ap.00g021780, Ap.00g177330, Ap.00g177330, Ap.00g304350, Ap.00g304350, Ap.00g118830, Ap.00g093970, Ap.00g131510, Ap.00g093670, Ap.00g093670, Ap.00g238050, Ap.00g209330, Ap.00g143190, Ap.00g030240, Ap.00g201040, Ap.00g009310, Ap.00g228180, Ap.00g126730, Ap.00g217930, Ap.00g217930, Ap.00g098060, Ap.00g133400, Ap.00g193730, Ap.00g136770, Ap.00g009780, Ap.00g0…
GO:0005634	0.00177835	0.998898	63	372	nucleus	CC	0.0704164	CC nucleus	Ap.00g041890, Ap.00g114700, Ap.00g168920, Ap.00g051910, Ap.00g074220, Ap.00g137480, Ap.00g193180, Ap.00g043680, Ap.00g120780, Ap.00g122100, Ap.00g092660, Ap.00g022760, Ap.00g137330, Ap.00g249100, Ap.00g125920, Ap.00g139820, Ap.00g183060, Ap.00g211430, Ap.00g006480, Ap.00g006480, Ap.00g024450, Ap.00g002300, Ap.00g132760, Ap.00g136590, Ap.00g130320, Ap.00g152320, Ap.00g002720, Ap.00g152020, Ap.00g2…
GO:1990904	0.00182526	0.999832	5	10	ribonucleoprotein complex	CC	0.0710279	CC ribonucleoprotein complex	Ap.00g074220, Ap.00g117990, Ap.00g017840, Ap.00g011840, Ap.00g132320
GO:0019773	0.00202958	0.999719	6	16	proteasome core complex, alpha-subunit complex	CC	0.0753803	CC proteasome core complex, alpha-subunit complex	Ap.00g272900, Ap.00g076730, Ap.00g076730, Ap.00g193250, Ap.00g303010, Ap.00g303010, Ap.00g049840, Ap.00g049840, Ap.00g041850, Ap.00g041850
GO:0030126	0.00220334	0.999728	6	12	COPI vesicle coat	CC	0.0792107	CC COPI vesicle coat	Ap.00g044260, Ap.00g300560, Ap.00g253610, Ap.00g211520, Ap.00g044070, Ap.00g155580
GO:0022625	0.00287368	0.999775	4	9	cytosolic large ribosomal subunit	CC	0.0968043	CC cytosolic large ribosomal subunit	Ap.00g181070, Ap.00g197960, Ap.00g146660, Ap.00g209040, Ap.00g209040
GO:0015934	0.00401432	0.99905	8	35	large ribosomal subunit	CC	0.122437	CC large ribosomal subunit	Ap.00g013570, Ap.00g118270, Ap.00g276370, Ap.00g048410, Ap.00g255670, Ap.00g276340, Ap.00g167090, Ap.00g036320
GO:0005854	0.00498106	0.999742	3	6	nascent polypeptide-associated complex	CC	0.138793	CC nascent polypeptide-associated complex	Ap.00g044810, Ap.00g089340, Ap.00g145720
GO:0005730	0.00626514	0.99888	6	17	nucleolus	CC	0.162533	CC nucleolus	Ap.00g112020, Ap.00g074730, Ap.00g133810, Ap.00g189270, Ap.00g011840, Ap.00g132320
GO:0005874	0.00646991	0.998104	10	34	microtubule	CC	0.165939	CC microtubule	Ap.00g033740, Ap.00g236780, Ap.00g058660, Ap.00g058660, Ap.00g058660, Ap.00g273750, Ap.00g273750, Ap.00g273750, Ap.00g120550, Ap.00g037430, Ap.00g007750, Ap.00g064010, Ap.00g064010, Ap.00g064010, Ap.00g053180, Ap.00g053180, Ap.00g162200, Ap.00g162200, Ap.00g162200
GO:0008352	0.011175	0.999541	3	4	katanin complex	CC	0.237944	CC katanin complex	Ap.00g175950, Ap.00g249560, Ap.00g306070
GO:0030117	0.0148966	0.996297	7	20	membrane coat	CC	0.288436	CC membrane coat	Ap.00g275600, Ap.00g044340, Ap.00g044260, Ap.00g300560, Ap.00g253610, Ap.00g147610, Ap.00g044070
GO:0000159	0.0191636	0.996395	5	13	protein phosphatase type 2A complex	CC	0.340569	CC protein phosphatase type 2A complex	Ap.00g120070, Ap.00g243640, Ap.00g115390, Ap.00g035490, Ap.00g281520
GO:0005758	0.0208279	0.998892	2	6	mitochondrial intermembrane space	CC	0.354716	CC mitochondrial intermembrane space	Ap.00g064740, Ap.00g068170
GO:0000220	0.0249681	0.997965	3	5	vacuolar proton-transporting V-type ATPase, V0 domain	CC	0.399667	CC vacuolar proton-transporting V-type ATPase, V0 domain	Ap.00g044310, Ap.00g303080, Ap.00g301210
GO:0005667	0.0276901	0.997238	3	6	transcription factor complex	CC	0.43101	CC transcription factor complex	Ap.00g182620, Ap.00g123940, Ap.00g123940, Ap.00g256400
GO:0030286	0.0291286	0.998287	2	5	dynein complex	CC	0.447234	CC dynein complex	Ap.00g156310, Ap.00g075280
GO:0016459	0.0303072	0.991927	6	20	myosin complex	CC	0.459084	CC myosin complex	Ap.00g189760, Ap.00g152750, Ap.00g269830, Ap.00g172230, Ap.00g014150, Ap.00g009020
GO:0033179	0.036419	0.992974	4	13	proton-transporting V-type ATPase, V0 domain	CC	0.528273	CC proton-transporting V-type ATPase, V0 domain	Ap.00g044310, Ap.00g303080, Ap.00g301210, Ap.00g278400
GO:0035267	0.0371042	0.995438	3	7	NuA4 histone acetyltransferase complex	CC	0.528273	CC NuA4 histone acetyltransferase complex	Ap.00g021700, Ap.00g050340, Ap.00g056310
GO:0016592	0.0477524	0.984945	6	29	mediator complex	CC	0.63011	CC mediator complex	Ap.00g115580, Ap.00g246550, Ap.00g082740, Ap.00g066610, Ap.00g015110, Ap.00g187130
GO:0005524	4.30443e-21	1	400	1916	ATP binding	MF	2.42878e-18	MF ATP binding	Ap.00g172040, Ap.00g197840, Ap.00g197840, Ap.00g016630, Ap.00g016630, Ap.00g016630, Ap.00g233960, Ap.00g059050, Ap.00g103000, Ap.00g034900, Ap.00g112780, Ap.00g100300, Ap.00g100300, Ap.00g207040, Ap.00g113540, Ap.00g113540, Ap.00g168520, Ap.00g168520, Ap.00g139900, Ap.00g139900, Ap.00g026870, Ap.00g211510, Ap.00g120210, Ap.00g225510, Ap.00g225510, Ap.00g225510, Ap.00g194640, Ap.00g212090, Ap.00g2…
GO:0046982	2.99208e-07	1	21	90	protein heterodimerization activity	MF	9.95985e-05	MF protein heterodimerization activity	Ap.00g041890, Ap.00g221950, Ap.00g261670, Ap.00g077290, Ap.00g261990, Ap.00g030460, Ap.00g065130, Ap.00g147820, Ap.00g246470, Ap.00g125590, Ap.00g202790, Ap.00g077260, Ap.00g046900, Ap.00g222050, Ap.00g117960, Ap.00g091990, Ap.00g202710, Ap.00g217390, Ap.00g243260, Ap.00g186840, Ap.00g018570
GO:0004672	3.08901e-07	1	198	1078	protein kinase activity	MF	9.95985e-05	MF protein kinase activity	Ap.00g172040, Ap.00g172040, Ap.00g100300, Ap.00g100300, Ap.00g029270, Ap.00g113540, Ap.00g168520, Ap.00g120210, Ap.00g120210, Ap.00g124940, Ap.00g124940, Ap.00g074720, Ap.00g074720, Ap.00g004920, Ap.00g004920, Ap.00g253170, Ap.00g253170, Ap.00g147150, Ap.00g004720, Ap.00g004720, Ap.00g045800, Ap.00g045800, Ap.00g066690, Ap.00g066690, Ap.00g165620, Ap.00g118230, Ap.00g118230, Ap.00g221750, Ap.00g2…
GO:0005525	1.25732e-06	1	50	229	GTP binding	MF	0.000218289	MF GTP binding	Ap.00g117200, Ap.00g117200, Ap.00g009560, Ap.00g009560, Ap.00g023870, Ap.00g023870, Ap.00g158350, Ap.00g158350, Ap.00g267220, Ap.00g236780, Ap.00g236780, Ap.00g143240, Ap.00g143040, Ap.00g143040, Ap.00g080350, Ap.00g060040, Ap.00g060040, Ap.00g060040, Ap.00g058660, Ap.00g058660, Ap.00g176740, Ap.00g176740, Ap.00g108180, Ap.00g108180, Ap.00g273750, Ap.00g273750, Ap.00g210720, Ap.00g041260, Ap.00g0…
GO:0003924	4.33305e-06	0.999998	38	158	GTPase activity	MF	0.00069855	MF GTPase activity	Ap.00g117200, Ap.00g009560, Ap.00g023870, Ap.00g158350, Ap.00g300090, Ap.00g236780, Ap.00g143240, Ap.00g143040, Ap.00g060040, Ap.00g058660, Ap.00g176740, Ap.00g108180, Ap.00g273750, Ap.00g033510, Ap.00g258530, Ap.00g054350, Ap.00g055010, Ap.00g133440, Ap.00g033530, Ap.00g259410, Ap.00g194130, Ap.00g157380, Ap.00g120770, Ap.00g253010, Ap.00g163640, Ap.00g002240, Ap.00g170980, Ap.00g153320, Ap.00g1…
GO:0003723	1.35035e-05	0.999993	67	355	RNA binding	MF	0.00190484	MF RNA binding	Ap.00g093970, Ap.00g224450, Ap.00g180440, Ap.00g180440, Ap.00g051910, Ap.00g171730, Ap.00g171730, Ap.00g074220, Ap.00g074220, Ap.00g050250, Ap.00g276330, Ap.00g064250, Ap.00g161660, Ap.00g061750, Ap.00g054680, Ap.00g135040, Ap.00g250820, Ap.00g117990, Ap.00g127060, Ap.00g124760, Ap.00g124060, Ap.00g153830, Ap.00g187840, Ap.00g219190, Ap.00g166770, Ap.00g138510, Ap.00g130320, Ap.00g097970, Ap.00g1…
GO:0042626	1.53454e-05	0.999996	24	65	ATPase activity, coupled to transmembrane movement of substances	MF	0.00199056	MF ATPase activity, coupled to transmembrane movement of substances	Ap.00g016630, Ap.00g127040, Ap.00g047240, Ap.00g133670, Ap.00g004840, Ap.00g155470, Ap.00g167730, Ap.00g240100, Ap.00g116580, Ap.00g143360, Ap.00g224390, Ap.00g214900, Ap.00g211300, Ap.00g014950, Ap.00g027790, Ap.00g172350, Ap.00g167770, Ap.00g199440, Ap.00g300500, Ap.00g016710, Ap.00g085150, Ap.00g021360, Ap.00g287760, Ap.00g033220
GO:0016887	1.58751e-05	0.999994	39	132	ATPase activity	MF	0.00199056	MF ATPase activity	Ap.00g016630, Ap.00g103000, Ap.00g127040, Ap.00g046480, Ap.00g047240, Ap.00g153060, Ap.00g238050, Ap.00g064750, Ap.00g133670, Ap.00g211430, Ap.00g211430, Ap.00g004840, Ap.00g014880, Ap.00g155470, Ap.00g167730, Ap.00g240100, Ap.00g116580, Ap.00g143360, Ap.00g155820, Ap.00g055210, Ap.00g224390, Ap.00g214900, Ap.00g142950, Ap.00g078640, Ap.00g014950, Ap.00g027790, Ap.00g172350, Ap.00g167770, Ap.00g2…
GO:0005347	3.15214e-05	0.999994	14	37	ATP transmembrane transporter activity	MF	0.0032338	MF ATP transmembrane transporter activity	Ap.00g236510, Ap.00g195370, Ap.00g216770, Ap.00g211530, Ap.00g053170, Ap.00g136520, Ap.00g017930, Ap.00g185100, Ap.00g066110, Ap.00g169640, Ap.00g176680, Ap.00g120540, Ap.00g005380, Ap.00g162800
GO:0003755	6.98031e-05	0.999982	17	62	peptidyl-prolyl cis-trans isomerase activity	MF	0.00562663	MF peptidyl-prolyl cis-trans isomerase activity	Ap.00g179720, Ap.00g179720, Ap.00g179720, Ap.00g157590, Ap.00g135840, Ap.00g135840, Ap.00g049730, Ap.00g049730, Ap.00g019650, Ap.00g019650, Ap.00g224500, Ap.00g006880, Ap.00g006880, Ap.00g073380, Ap.00g143460, Ap.00g143460, Ap.00g143460, Ap.00g086390, Ap.00g086390, Ap.00g086390, Ap.00g056660, Ap.00g056660, Ap.00g105500, Ap.00g178670, Ap.00g178670, Ap.00g125110, Ap.00g125110, Ap.00g270440, Ap.00g2…
GO:0004601	9.81262e-05	0.999962	27	147	peroxidase activity	MF	0.00738236	MF peroxidase activity	Ap.00g042950, Ap.00g042950, Ap.00g027530, Ap.00g027530, Ap.00g027530, Ap.00g209330, Ap.00g081460, Ap.00g081460, Ap.00g081460, Ap.00g068080, Ap.00g068080, Ap.00g066240, Ap.00g066240, Ap.00g066240, Ap.00g233530, Ap.00g233530, Ap.00g233430, Ap.00g233430, Ap.00g081380, Ap.00g081380, Ap.00g081380, Ap.00g116280, Ap.00g116280, Ap.00g116280, Ap.00g220260, Ap.00g220260, Ap.00g220260, Ap.00g196670, Ap.00g1…
GO:0004707	0.000215698	0.999976	8	15	MAP kinase activity	MF	0.0147524	MF MAP kinase activity	Ap.00g147150, Ap.00g195870, Ap.00g122670, Ap.00g149680, Ap.00g024790, Ap.00g255300, Ap.00g232560, Ap.00g203560
GO:0004816	0.000348997	1	4	4	asparagine-tRNA ligase activity	MF	0.0207286	MF asparagine-tRNA ligase activity	Ap.00g122500, Ap.00g164850, Ap.00g024760, Ap.00g122530
GO:0030234	0.000378298	0.999984	5	7	enzyme regulator activity	MF	0.0218928	MF enzyme regulator activity	Ap.00g128000, Ap.00g120600, Ap.00g023980, Ap.00g085330, Ap.00g020080
GO:0005198	0.000410117	0.999916	11	29	structural molecule activity	MF	0.0225764	MF structural molecule activity	Ap.00g195300, Ap.00g044340, Ap.00g044260, Ap.00g044260, Ap.00g300560, Ap.00g253610, Ap.00g253610, Ap.00g044500, Ap.00g107860, Ap.00g044070, Ap.00g114650, Ap.00g176200, Ap.00g273310
GO:0016787	0.000697663	0.999616	49	275	hydrolase activity	MF	0.035787	MF hydrolase activity	Ap.00g176670, Ap.00g055590, Ap.00g117970, Ap.00g013430, Ap.00g023570, Ap.00g021630, Ap.00g151690, Ap.00g065880, Ap.00g162390, Ap.00g022160, Ap.00g161210, Ap.00g260160, Ap.00g188350, Ap.00g117490, Ap.00g192220, Ap.00g078470, Ap.00g108380, Ap.00g207110, Ap.00g153430, Ap.00g249220, Ap.00g169620, Ap.00g205740, Ap.00g039930, Ap.00g062750, Ap.00g256060, Ap.00g035270, Ap.00g302100, Ap.00g023560, Ap.00g1…
GO:0016616	0.000768993	0.999756	16	60	oxidoreductase activity, acting on the CH-OH group of donors, NAD or NADP as acceptor	MF	0.0369919	MF oxidoreductase activity, acting on the CH-OH group of donors, NAD or NADP as acceptor	Ap.00g206180, Ap.00g133300, Ap.00g133300, Ap.00g208620, Ap.00g034420, Ap.00g034420, Ap.00g058960, Ap.00g058960, Ap.00g058960, Ap.00g156330, Ap.00g106740, Ap.00g209370, Ap.00g028450, Ap.00g028450, Ap.00g028450, Ap.00g156320, Ap.00g051290, Ap.00g154050, Ap.00g064280, Ap.00g064280, Ap.00g064280, Ap.00g088770, Ap.00g097180, Ap.00g097180, Ap.00g055020, Ap.00g055020
GO:0016531	0.000786712	1	2	2	copper chaperone activity	MF	0.0369919	MF copper chaperone activity	Ap.00g064740, Ap.00g068170
GO:0016491	0.000824006	0.999469	84	530	oxidoreductase activity	MF	0.0379547	MF oxidoreductase activity	Ap.00g023600, Ap.00g023600, Ap.00g065460, Ap.00g132890, Ap.00g160630, Ap.00g093670, Ap.00g060020, Ap.00g074020, Ap.00g209330, Ap.00g209330, Ap.00g062710, Ap.00g133300, Ap.00g302180, Ap.00g159180, Ap.00g197760, Ap.00g197760, Ap.00g197760, Ap.00g255410, Ap.00g067470, Ap.00g067470, Ap.00g058960, Ap.00g231240, Ap.00g019200, Ap.00g010250, Ap.00g015440, Ap.00g213320, Ap.00g213320, Ap.00g125690, Ap.00g0…
GO:0003824	0.000881699	0.999374	135	856	catalytic activity	MF	0.0397999	MF catalytic activity	Ap.00g193210, Ap.00g184400, Ap.00g036240, Ap.00g035280, Ap.00g273480, Ap.00g013430, Ap.00g054410, Ap.00g231420, Ap.00g223690, Ap.00g060020, Ap.00g060020, Ap.00g302010, Ap.00g184570, Ap.00g024130, Ap.00g108160, Ap.00g076710, Ap.00g076710, Ap.00g028160, Ap.00g001020, Ap.00g133400, Ap.00g133300, Ap.00g004690, Ap.00g066840, Ap.00g123730, Ap.00g197760, Ap.00g082990, Ap.00g256090, Ap.00g096890, Ap.00g0…
GO:0015267	0.00142677	0.999687	9	35	channel activity	MF	0.0631416	MF channel activity	Ap.00g201040, Ap.00g025160, Ap.00g020590, Ap.00g016460, Ap.00g016910, Ap.00g185260, Ap.00g116290, Ap.00g177280, Ap.00g052420
GO:0045300	0.00150371	1	3	3	acyl-[acyl-carrier-protein] desaturase activity	MF	0.0652666	MF acyl-[acyl-carrier-protein] desaturase activity	Ap.00g067470, Ap.00g031190, Ap.00g149620
GO:0016651	0.0015695	0.999794	6	16	oxidoreductase activity, acting on NAD(P)H	MF	0.0668371	MF oxidoreductase activity, acting on NAD(P)H	Ap.00g094330, Ap.00g129330, Ap.00g093810, Ap.00g300630, Ap.00g034030, Ap.00g293920, Ap.00g293920
GO:0003743	0.00162632	0.999511	13	51	translation initiation factor activity	MF	0.067974	MF translation initiation factor activity	Ap.00g170100, Ap.00g171730, Ap.00g171730, Ap.00g276330, Ap.00g276330, Ap.00g108710, Ap.00g124060, Ap.00g124060, Ap.00g153830, Ap.00g153830, Ap.00g095830, Ap.00g095830, Ap.00g132880, Ap.00g132880, Ap.00g282530, Ap.00g253210, Ap.00g253210, Ap.00g263970, Ap.00g201070, Ap.00g004400
GO:0004345	0.00165885	0.999948	4	5	glucose-6-phosphate dehydrogenase activity	MF	0.0680732	MF glucose-6-phosphate dehydrogenase activity	Ap.00g135860, Ap.00g135860, Ap.00g146630, Ap.00g146630, Ap.00g197920, Ap.00g197920, Ap.00g005080, Ap.00g005080
GO:0051082	0.00174692	0.999373	17	66	unfolded protein binding	MF	0.070407	MF unfolded protein binding	Ap.00g250970, Ap.00g046280, Ap.00g149640, Ap.00g149640, Ap.00g182130, Ap.00g172860, Ap.00g128520, Ap.00g147270, Ap.00g147220, Ap.00g108330, Ap.00g138330, Ap.00g093160, Ap.00g234380, Ap.00g234380, Ap.00g234380, Ap.00g209790, Ap.00g070970, Ap.00g221210, Ap.00g135100, Ap.00g251860, Ap.00g251860, Ap.00g251860
GO:0000166	0.0027079	0.998612	33	146	nucleotide binding	MF	0.0954957	MF nucleotide binding	Ap.00g211510, Ap.00g225510, Ap.00g225510, Ap.00g144850, Ap.00g212940, Ap.00g122500, Ap.00g122500, Ap.00g211780, Ap.00g119260, Ap.00g031470, Ap.00g114820, Ap.00g114820, Ap.00g114820, Ap.00g114820, Ap.00g005870, Ap.00g005870, Ap.00g169070, Ap.00g169070, Ap.00g178630, Ap.00g178630, Ap.00g164850, Ap.00g164850, Ap.00g115820, Ap.00g118990, Ap.00g155040, Ap.00g024990, Ap.00g037510, Ap.00g115490, Ap.00g1…
GO:0004713	0.00278306	0.999716	5	10	protein tyrosine kinase activity	MF	0.0966364	MF protein tyrosine kinase activity	Ap.00g029270, Ap.00g205670, Ap.00g061200, Ap.00g283440, Ap.00g226220
GO:0004298	0.00318461	0.999619	5	13	threonine-type endopeptidase activity	MF	0.102472	MF threonine-type endopeptidase activity	Ap.00g268870, Ap.00g185490, Ap.00g185490, Ap.00g005010, Ap.00g136330, Ap.00g105340
GO:0003876	0.00322352	1	3	3	AMP deaminase activity	MF	0.102472	MF AMP deaminase activity	Ap.00g165840, Ap.00g216710, Ap.00g201970
GO:0005507	0.00382326	0.998609	15	60	copper ion binding	MF	0.118207	MF copper ion binding	Ap.00g213650, Ap.00g019200, Ap.00g019200, Ap.00g265800, Ap.00g096040, Ap.00g128240, Ap.00g128240, Ap.00g142750, Ap.00g142750, Ap.00g055480, Ap.00g115820, Ap.00g064740, Ap.00g068170, Ap.00g067610, Ap.00g067610, Ap.00g107710, Ap.00g277790, Ap.00g277790, Ap.00g275950, Ap.00g275950, Ap.00g162800
GO:0051536	0.0042202	0.998483	14	65	iron-sulfur cluster binding	MF	0.127	MF iron-sulfur cluster binding	Ap.00g096890, Ap.00g024400, Ap.00g024400, Ap.00g160870, Ap.00g120500, Ap.00g120500, Ap.00g224640, Ap.00g158940, Ap.00g068300, Ap.00g276220, Ap.00g176010, Ap.00g165730, Ap.00g032240, Ap.00g034030, Ap.00g034030, Ap.00g294030, Ap.00g114650
GO:0004671	0.00481397	1	2	2	protein C-terminal S-isoprenylcysteine carboxyl O-methyltransferase activity	MF	0.138793	MF protein C-terminal S-isoprenylcysteine carboxyl O-methyltransferase activity	Ap.00g013200, Ap.00g013200, Ap.00g157680, Ap.00g157680
GO:0005509	0.00490984	0.997139	41	250	calcium ion binding	MF	0.138793	MF calcium ion binding	Ap.00g214310, Ap.00g253170, Ap.00g066690, Ap.00g209330, Ap.00g220690, Ap.00g049530, Ap.00g133400, Ap.00g045970, Ap.00g031870, Ap.00g159180, Ap.00g136520, Ap.00g071440, Ap.00g178280, Ap.00g147620, Ap.00g055260, Ap.00g081180, Ap.00g217150, Ap.00g246520, Ap.00g231360, Ap.00g032100, Ap.00g137400, Ap.00g214300, Ap.00g042340, Ap.00g187160, Ap.00g187160, Ap.00g107990, Ap.00g065770, Ap.00g258570, Ap.00g0…
GO:0008234	0.00494511	0.998588	10	37	cysteine-type peptidase activity	MF	0.138793	MF cysteine-type peptidase activity	Ap.00g276830, Ap.00g095360, Ap.00g172360, Ap.00g039880, Ap.00g280420, Ap.00g189330, Ap.00g249490, Ap.00g302800, Ap.00g144810, Ap.00g303320
GO:0016740	0.00496777	0.998842	8	26	transferase activity	MF	0.138793	MF transferase activity	Ap.00g066220, Ap.00g096490, Ap.00g005700, Ap.00g162840, Ap.00g212810, Ap.00g145950, Ap.00g276370, Ap.00g159870
GO:0008017	0.00614327	0.997155	22	90	microtubule binding	MF	0.162533	MF microtubule binding	Ap.00g197840, Ap.00g200110, Ap.00g033740, Ap.00g129630, Ap.00g007240, Ap.00g015940, Ap.00g154160, Ap.00g044280, Ap.00g175950, Ap.00g040470, Ap.00g153570, Ap.00g249560, Ap.00g155760, Ap.00g172370, Ap.00g037430, Ap.00g007750, Ap.00g006090, Ap.00g265260, Ap.00g001650, Ap.00g056730, Ap.00g306070, Ap.00g095640
GO:0016630	0.00657488	0.99978	3	4	protochlorophyllide reductase activity	MF	0.166736	MF protochlorophyllide reductase activity	Ap.00g024180, Ap.00g068610, Ap.00g064950
GO:0004356	0.00684826	0.999767	3	4	glutamate-ammonia ligase activity	MF	0.171739	MF glutamate-ammonia ligase activity	Ap.00g184400, Ap.00g184400, Ap.00g034060, Ap.00g034060, Ap.00g115290
GO:0051287	0.00757245	0.996997	15	64	NAD binding	MF	0.185382	MF NAD binding	Ap.00g206180, Ap.00g206180, Ap.00g208620, Ap.00g208620, Ap.00g034420, Ap.00g059220, Ap.00g156330, Ap.00g156330, Ap.00g093810, Ap.00g005240, Ap.00g156320, Ap.00g156320, Ap.00g231450, Ap.00g154050, Ap.00g035410, Ap.00g293920, Ap.00g088770, Ap.00g088770, Ap.00g097180, Ap.00g055020
GO:0031625	0.0075881	0.998954	5	11	ubiquitin protein ligase binding	MF	0.185382	MF ubiquitin protein ligase binding	Ap.00g244960, Ap.00g000380, Ap.00g217840, Ap.00g010960, Ap.00g010960, Ap.00g053330, Ap.00g053330
GO:0008233	0.00833297	0.998775	5	12	peptidase activity	MF	0.197974	MF peptidase activity	Ap.00g157960, Ap.00g141720, Ap.00g141710, Ap.00g049460, Ap.00g275550
GO:0004197	0.00906232	0.999164	4	7	cysteine-type endopeptidase activity	MF	0.213059	MF cysteine-type endopeptidase activity	Ap.00g141720, Ap.00g173130, Ap.00g173130, Ap.00g141710, Ap.00g049460
GO:0016410	0.00935957	1	2	2	N-acyltransferase activity	MF	0.217779	MF N-acyltransferase activity	Ap.00g066220, Ap.00g159870
GO:0000287	0.00966506	0.995345	21	103	magnesium ion binding	MF	0.222203	MF magnesium ion binding	Ap.00g211510, Ap.00g144850, Ap.00g212940, Ap.00g222180, Ap.00g222180, Ap.00g072900, Ap.00g144470, Ap.00g185450, Ap.00g276250, Ap.00g276250, Ap.00g143360, Ap.00g115000, Ap.00g115070, Ap.00g160720, Ap.00g188220, Ap.00g037510, Ap.00g198030, Ap.00g047920, Ap.00g000940, Ap.00g115010, Ap.00g097180, Ap.00g055020, Ap.00g115680
GO:0019239	0.0097466	0.99962	3	4	deaminase activity	MF	0.222203	MF deaminase activity	Ap.00g165840, Ap.00g165840, Ap.00g216710, Ap.00g216710, Ap.00g201970, Ap.00g201970
GO:0005452	0.0101543	0.998925	4	8	inorganic anion exchanger activity	MF	0.226794	MF inorganic anion exchanger activity	Ap.00g155600, Ap.00g183180, Ap.00g155590, Ap.00g095090
GO:0004675	0.010449	0.999582	3	4	transmembrane receptor protein serine/threonine kinase activity	MF	0.226794	MF transmembrane receptor protein serine/threonine kinase activity	Ap.00g128770, Ap.00g130990, Ap.00g229180
GO:0005102	0.010449	0.999582	3	4	signaling receptor binding	MF	0.226794	MF signaling receptor binding	Ap.00g128770, Ap.00g130990, Ap.00g229180
GO:0019843	0.0105699	0.998099	5	20	rRNA binding	MF	0.227202	MF rRNA binding	Ap.00g135040, Ap.00g127060, Ap.00g166770, Ap.00g152740, Ap.00g007250
GO:0008418	0.0119418	1	2	2	protein-N-terminal asparagine amidohydrolase activity	MF	0.248242	MF protein-N-terminal asparagine amidohydrolase activity	Ap.00g176740, Ap.00g154250
GO:0004001	0.0119886	1	2	2	adenosine kinase activity	MF	0.248242	MF adenosine kinase activity	Ap.00g007740, Ap.00g254600
GO:0016279	0.0122699	1	2	2	protein-lysine N-methyltransferase activity	MF	0.251053	MF protein-lysine N-methyltransferase activity	Ap.00g148130, Ap.00g096300
GO:0008964	0.0124581	0.999466	3	4	phosphoenolpyruvate carboxylase activity	MF	0.251053	MF phosphoenolpyruvate carboxylase activity	Ap.00g001020, Ap.00g121260, Ap.00g023510
GO:0009055	0.0126544	0.993965	18	139	electron transfer activity	MF	0.252752	MF electron transfer activity	Ap.00g198600, Ap.00g100400, Ap.00g170000, Ap.00g093670, Ap.00g093670, Ap.00g024400, Ap.00g160870, Ap.00g160870, Ap.00g133390, Ap.00g133390, Ap.00g143310, Ap.00g143310, Ap.00g120500, Ap.00g114710, Ap.00g158660, Ap.00g255570, Ap.00g199140, Ap.00g032240, Ap.00g158010, Ap.00g034030, Ap.00g301430, Ap.00g135320
GO:0048038	0.0131516	0.998307	4	10	quinone binding	MF	0.260378	MF quinone binding	Ap.00g213650, Ap.00g276220, Ap.00g093810, Ap.00g293920
GO:0020037	0.0149437	0.98966	63	459	heme binding	MF	0.288436	MF heme binding	Ap.00g042950, Ap.00g282090, Ap.00g027530, Ap.00g038630, Ap.00g018220, Ap.00g165020, Ap.00g081460, Ap.00g093920, Ap.00g068080, Ap.00g066240, Ap.00g221300, Ap.00g240150, Ap.00g173490, Ap.00g243300, Ap.00g165140, Ap.00g164280, Ap.00g213620, Ap.00g233530, Ap.00g233430, Ap.00g160600, Ap.00g081380, Ap.00g116280, Ap.00g220260, Ap.00g165060, Ap.00g213640, Ap.00g196670, Ap.00g068300, Ap.00g074010, Ap.00g1…
GO:0008137	0.0149522	0.997092	5	19	NADH dehydrogenase (ubiquinone) activity	MF	0.288436	MF NADH dehydrogenase (ubiquinone) activity	Ap.00g094330, Ap.00g094350, Ap.00g276220, Ap.00g034030, Ap.00g093700
GO:0004427	0.0173459	0.997409	4	12	inorganic diphosphatase activity	MF	0.32899	MF inorganic diphosphatase activity	Ap.00g118830, Ap.00g107760, Ap.00g047920, Ap.00g115680
GO:0004096	0.0182832	1	2	2	catalase activity	MF	0.338239	MF catalase activity	Ap.00g231230, Ap.00g231230, Ap.00g231230, Ap.00g231250, Ap.00g231250
GO:0047617	0.0186274	0.999256	2	4	acyl-CoA hydrolase activity	MF	0.340243	MF acyl-CoA hydrolase activity	Ap.00g099270, Ap.00g108000
GO:0032559	0.0187212	1	2	2	adenyl ribonucleotide binding	MF	0.340243	MF adenyl ribonucleotide binding	Ap.00g094050, Ap.00g276110
GO:0016765	0.018915	0.994716	7	28	transferase activity, transferring alkyl or aryl (other than methyl) groups	MF	0.340243	MF transferase activity, transferring alkyl or aryl (other than methyl) groups	Ap.00g131980, Ap.00g145950, Ap.00g261510, Ap.00g216730, Ap.00g070190, Ap.00g096450, Ap.00g151700
GO:0003866	0.0189945	1	2	2	3-phosphoshikimate 1-carboxyvinyltransferase activity	MF	0.340243	MF 3-phosphoshikimate 1-carboxyvinyltransferase activity	Ap.00g261510, Ap.00g096450
GO:0004506	0.019422	1	2	2	squalene monooxygenase activity	MF	0.342465	MF squalene monooxygenase activity	Ap.00g110560, Ap.00g110560, Ap.00g048250, Ap.00g048250
GO:0016790	0.0204469	0.998016	3	7	thiolester hydrolase activity	MF	0.353718	MF thiolester hydrolase activity	Ap.00g248440, Ap.00g248440, Ap.00g211900, Ap.00g117810
GO:0033819	0.0210598	0.999358	2	3	lipoyl(octanoyl) transferase activity	MF	0.354716	MF lipoyl(octanoyl) transferase activity	Ap.00g162610, Ap.00g151400
GO:0003825	0.0221777	1	2	2	alpha,alpha-trehalose-phosphate synthase (UDP-forming) activity	MF	0.36882	MF alpha,alpha-trehalose-phosphate synthase (UDP-forming) activity	Ap.00g273480, Ap.00g147240
GO:0019888	0.0241891	0.995038	5	14	protein phosphatase regulator activity	MF	0.391644	MF protein phosphatase regulator activity	Ap.00g120070, Ap.00g243640, Ap.00g115390, Ap.00g035490, Ap.00g281520
GO:0031491	0.0242934	1	2	2	nucleosome binding	MF	0.391644	MF nucleosome binding	Ap.00g137330, Ap.00g163390
GO:0016857	0.0254344	0.999139	2	3	racemase and epimerase activity, acting on carbohydrates and derivatives	MF	0.404264	MF racemase and epimerase activity, acting on carbohydrates and derivatives	Ap.00g127510, Ap.00g006870
GO:0004017	0.0289374	0.996583	3	8	adenylate kinase activity	MF	0.447234	MF adenylate kinase activity	Ap.00g207040, Ap.00g202370, Ap.00g202370, Ap.00g016250
GO:0003774	0.0303072	0.991927	6	20	motor activity	MF	0.459084	MF motor activity	Ap.00g189760, Ap.00g152750, Ap.00g152750, Ap.00g269830, Ap.00g269830, Ap.00g172230, Ap.00g014150, Ap.00g009020
GO:0004650	0.0341063	0.986352	10	47	polygalacturonase activity	MF	0.506434	MF polygalacturonase activity	Ap.00g004170, Ap.00g168220, Ap.00g126180, Ap.00g183160, Ap.00g005200, Ap.00g232570, Ap.00g036650, Ap.00g198230, Ap.00g150190, Ap.00g154800
GO:0008483	0.034861	0.990392	6	20	transaminase activity	MF	0.514256	MF transaminase activity	Ap.00g076710, Ap.00g113980, Ap.00g144160, Ap.00g288800, Ap.00g183870, Ap.00g005610
GO:0008121	0.0372155	0.997828	2	4	ubiquinol-cytochrome-c reductase activity	MF	0.528273	MF ubiquinol-cytochrome-c reductase activity	Ap.00g093670, Ap.00g136770
GO:0070403	0.0384053	0.998363	2	3	NAD+ binding	MF	0.538389	MF NAD+ binding	Ap.00g064630, Ap.00g109100
GO:0004046	0.0406276	0.998212	2	3	aminoacylase activity	MF	0.562555	MF aminoacylase activity	Ap.00g273990, Ap.00g207300
GO:0004812	0.0441885	0.978462	14	66	aminoacyl-tRNA ligase activity	MF	0.600803	MF aminoacyl-tRNA ligase activity	Ap.00g225510, Ap.00g122500, Ap.00g031470, Ap.00g114820, Ap.00g005870, Ap.00g005870, Ap.00g169070, Ap.00g169070, Ap.00g164850, Ap.00g172300, Ap.00g263300, Ap.00g263300, Ap.00g150420, Ap.00g067680, Ap.00g024760, Ap.00g024760, Ap.00g122530, Ap.00g122530, Ap.00g003240, Ap.00g003240
GO:0003857	0.0462655	0.997807	2	3	3-hydroxyacyl-CoA dehydrogenase activity	MF	0.621555	MF 3-hydroxyacyl-CoA dehydrogenase activity	Ap.00g060020, Ap.00g064630, Ap.00g064630
GO:0030170	0.0469496	0.974464	18	96	pyridoxal phosphate binding	MF	0.627014	MF pyridoxal phosphate binding	Ap.00g036240, Ap.00g108160, Ap.00g108160, Ap.00g076710, Ap.00g076710, Ap.00g004690, Ap.00g005700, Ap.00g110860, Ap.00g186180, Ap.00g113980, Ap.00g284670, Ap.00g284670, Ap.00g144160, Ap.00g141660, Ap.00g141660, Ap.00g288800, Ap.00g288800, Ap.00g288800, Ap.00g014270, Ap.00g183870, Ap.00g183870, Ap.00g005610, Ap.00g145540, Ap.00g031630, Ap.00g004350
GO:0005544	0.0479124	0.989712	4	14	calcium-dependent phospholipid binding	MF	0.63011	MF calcium-dependent phospholipid binding	Ap.00g214310, Ap.00g032100, Ap.00g214300, Ap.00g258570
GO:0140326	0.00333565	0.999551	6	12	NA	NA	0.104563	none	Ap.00g211510, Ap.00g144850, Ap.00g212940, Ap.00g037510, Ap.00g198030, Ap.00g000940
