# Supplementary material for: Sequence characterization of eccDNA content in glyphosate sensitive and resistant Palmer amaranth from geographically distant populations
Source: PLoS One. 2022 Sep 14;17(9):e0260906. doi: 10.1371/journal.pone.0260906 (PMC9473621; doi:10.1371/journal.pone.0260906)
Supplement: S7 Table — (XLSX) [file pone.0260906.s007.xlsx]

## Sheet: Table 4
Supplementary Table 7. Repeat characterization of eccDNA in glyphosate sensitive and resistant samples.
Repeat Class	AZ R	AZ S	DE R	GA R	GA S	KS R	KS S	MD R	MS R	MS S	Mean Gy R	Mean GLY S	Difference in Means
Simple_repeat	3889	4109	13430	14809	4478	9156	1141	17688	17623	17650	12765.8	6844.5	5921.33
LTR/Copia	1227	1181	3756	4096	1172	2486	325	4739	4877	5181	3530.17	1964.75	1565.42
Low_complexity	903	957	3011	3407	957	2121	289	4112	4129	4061	2947.17	1566	1381.17
LTR/Gypsy	876	733	2530	2635	930	1547	204	3056	3245	3481	2314.83	1337	977.833
DNA/TcMar-Stowaway	0	212	701	751	222	466	53	938	901	882	626.167	342.25	283.917
LINE/L1	293	312	547	707	173	317	45	609	1091	821	594	337.75	256.25
DNA/hAT-Ac	0	203	689	610	176	455	62	761	823	847	556.333	322	234.333
LINE/RTE-BovB	0	112	294	324	86	193	14	400	432	368	273.833	145	128.833
DNA/CMC-EnSpm	0	112	266	417	93	199	26	369	395	404	274.333	158.75	115.583
LTR/Cassandra	88	83	254	210	67	197	31	288	300	279	222.833	115	107.833
DNA/hAT-Tip100	0	42	215	158	55	173	35	229	229	177	167.333	77.25	90.0833
DNA/MULE-MuDR	0	67	231	183	61	162	15	337	339	344	208.667	121.75	86.9167
LTR	60	22	148	117	35	106	15	163	168	126	127	49.5	77.5
DNA/hAT-Tag1	0	37	138	141	38	106	14	149	194	147	121.333	59	62.3333
RC/Helitron	39	46	149	135	28	78	7	124	176	151	116.833	58	58.8333
tRNA	40	62	191	206	102	115	8	237	206	289	165.833	115.25	50.5833
DNA/hATAc	242	0	0	0	0	0	0	0	0	0	40.3333	0	40.3333
DNA/PIF-Harbinger	0	21	88	50	13	59	1	67	86	56	58.3333	22.75	35.5833
DNA/TcMarStowaway	161	0	0	0	0	0	0	0	0	0	26.8333	0	26.8333
LTR/Caulimovirus	18	23	38	65	20	48	7	75	74	83	53	33.25	19.75
LINE/RTEBovB	97	0	0	0	0	0	0	0	0	0	16.1667	0	16.1667
DNA/hATTip100	95	0	0	0	0	0	0	0	0	0	15.8333	0	15.8333
DNA/CMCEnSpm	93	0	0	0	0	0	0	0	0	0	15.5	0	15.5
LTR/Copia?	16	12	40	49	10	26	6	42	34	48	34.5	19	15.5
Satellite	40	33	27	61	21	30	19	30	85	52	45.5	31.25	14.25
DNA/hAT	2	5	21	17	3	16	1	27	31	14	19	5.75	13.25
DNA/MULEMuDR	73	0	0	0	0	0	0	0	0	0	12.1667	0	12.1667
Retroposon/RTE-derived	0	4	14	25	5	7	0	12	25	26	13.8333	8.75	5.08333
DNA/PIFHarbinger	30	0	0	0	0	0	0	0	0	0	5	0	5
DNA/hATTag1	27	0	0	0	0	0	0	0	0	0	4.5	0	4.5
rRNA	50	49	136	65	38	64	1	116	89	276	86.6667	91	4.33333
DNA/hAT-Charlie	0	5	8	9	5	12	0	15	15	13	9.83333	5.75	4.08333
SINE/tRNA	0	1	12	6	2	2	0	14	8	10	7	3.25	3.75
SINE	3	4	9	10	3	5	3	17	14	15	9.66667	6.25	3.41667
LTR?	0	2	9	5	1	4	1	13	11	11	7	3.75	3.25
LINE/CRE	1	4	6	6	4	4	0	4	18	9	6.5	4.25	2.25
SINE/tRNA-RTE	0	1	6	1	1	3	1	5	6	3	3.5	1.5	2
snRNA	0	0	6	2	1	6	0	1	2	3	2.83333	1	1.83333
RC?/Helitron?	2	1	2	3	0	4	0	3	2	4	2.66667	1.25	1.41667
LTR/Gypsy?	0	3	6	5	2	3	0	8	2	6	4	2.75	1.25
DNA?	4	1	2	3	2	0	0	8	7	9	4	3	1
Unknown	0	0	2	1	1	1	0	3	3	2	1.66667	0.75	0.916667
Retroposon	0	0	2	0	0	0	0	2	3	2	1.16667	0.5	0.666667
DNA/MULE-MuDR?	0	0	1	1	0	1	0	1	0	0	0.666667	0	0.666667
DNA	1	2	3	0	2	1	0	0	5	5	1.66667	2.25	0.583333
RC/Helitron?	0	0	1	0	0	0	0	1	1	0	0.5	0	0.5
SINE/tRNARTE	3	0	0	0	0	0	0	0	0	0	0.5	0	0.5
DNA/hATCharlie	2	0	0	0	0	0	0	0	0	0	0.333333	0	0.333333
DNA/TcMar-Pogo	0	0	0	1	0	0	0	0	1	0	0.333333	0	0.333333
Retroposon/RTEderived	2	0	0	0	0	0	0	0	0	0	0.333333	0	0.333333
DNA/MULEMuDR?	1	0	0	0	0	0	0	0	0	0	0.166667	0	0.166667
LTR/ERVLMaLR	1	0	0	0	0	0	0	0	0	0	0.166667	0	0.166667
Retroposon/L1-derived	0	0	0	1	0	0	0	0	0	0	0.166667	0	0.166667
ARTEFACT	0	0	0	0	0	1	0	0	0	1	0.166667	0.25	0.0833333
