# Supplementary material for: Sequence characterization of eccDNA content in glyphosate sensitive and resistant Palmer amaranth from geographically distant populations
Source: PLoS One. 2022 Sep 14;17(9):e0260906. doi: 10.1371/journal.pone.0260906 (PMC9473621; doi:10.1371/journal.pone.0260906)
Supplement: S8 Table — (XLSX) [file pone.0260906.s008.xlsx]

## Sheet: Sheet1
Supplementary Table 8. Summary and functional annotation of predicted eccDNAs in glyphosate sensitive and resistant biotypes from different states.
State	GS or GR	predicted_eccDNA	# of genes in eccDNA	Size	gene start	gene stop	orientation	gene	PFAM	pfam	Uniprot	Replicon Gene?			AP_R.00g000494	AP_R.00g000494		az_r_ecc_1226
Kansas	GS	ks_s_ecc_272	3	7290	5110	6714	-	ks_s000045	PF05278	Arabidopsis phospholipase-like protein (PEARLI 4)	#N/A	AP_R.00g000494			AP_R.00g000370	AP_R.00g000100		az_r_ecc_2045
Georgia	GS	ga_s_ecc_1417	2	11462	90	1100	+	ga_s000073	PF00012	Hsp70 protein	sp|P27322|HSP72_SOLLC Heat shock cognate 70 kDa protein 2 OS=Solanum lycopersicum OX=4081 GN=HSC-2 PE=2 SV=1	AP_R.00g000100			AP_R.00g000460	AP_R.00g000493		az_r_ecc_2046
Georgia	GS	ga_s_ecc_1417	2	11462	4686	6158	+	ga_s000074	PF00012	Hsp70 protein	sp|P22953|HS701_ARATH Heat shock 70 kDa protein 1 OS=Arabidopsis thaliana OX=3702 GN=HSP70-1 PE=1 SV=3	AP_R.00g000100			AP_R.00g000210	AP_R.00g000250		az_r_ecc_651
Kansas	GS	ks_s_ecc_339	2	5580	878	1328	+	ks_s000066	PF00012	Hsp70 protein	sp|F4JMJ1|HSP7R_ARATH Heat shock 70 kDa protein 17 OS=Arabidopsis thaliana OX=3702 GN=HSP70-17 PE=2 SV=1	AP_R.00g000100			AP_R.00g000135	AP_R.00g000470		az_r_ecc_676
Kansas	GS	ks_s_ecc_339	2	5580	1643	4181	-	ks_s000067	PF00012	Hsp70 protein	sp|F4JMJ1|HSP7R_ARATH Heat shock 70 kDa protein 17 OS=Arabidopsis thaliana OX=3702 GN=HSP70-17 PE=2 SV=1	AP_R.00g000100			AP_R.00g000040	AP_R.00g000492		de_r_ecc_1373
Mississippi	GS	ms_s_ecc_1636	1	7800	2250	3723	-	ms_s000286	PF00012	Hsp70 protein	sp|P22953|HS701_ARATH Heat shock 70 kDa protein 1 OS=Arabidopsis thaliana OX=3702 GN=HSP70-1 PE=1 SV=3	AP_R.00g000100			AP_R.00g000100	AP_R.00g000080		de_r_ecc_1842
Mississippi	GS	ms_s_ecc_1341	1	8580	2442	6900	-	ms_s000245	PF00012	Hsp70 protein	sp|Q02028|HSP7S_PEA Stromal 70 kDa heat shock-related protein, chloroplastic OS=Pisum sativum OX=3888 GN=HSP70 PE=2 SV=1	AP_R.00g000100			AP_R.00g000493			de_r_ecc_1365
Mississippi	GS	ms_s_ecc_2057	1	23490	1562	5036	-	ms_s000003	PF00012	Hsp70 protein	sp|Q42434|BIP_SPIOL Luminal-binding protein OS=Spinacia oleracea OX=3562 GN=HSC70 PE=2 SV=1	AP_R.00g000100			AP_R.00g000050			de_r_ecc_2946
Mississippi	GS	ms_s_ecc_970	2	16740	10000	11470	-	ms_s000039	PF00012	Hsp70 protein	sp|P09189|HSP7C_PETHY Heat shock cognate 70 kDa protein OS=Petunia hybrida OX=4102 GN=HSP70 PE=2 SV=1	AP_R.00g000100			AP_R.00g000250			ks_r_ecc_2195
Mississippi	GS	ms_s_ecc_970	2	16740	15656	16667	-	ms_s000040	PF00012	Hsp70 protein	sp|P27322|HSP72_SOLLC Heat shock cognate 70 kDa protein 2 OS=Solanum lycopersicum OX=4081 GN=HSC-2 PE=2 SV=1	AP_R.00g000100			AP_R.00g000470			ks_r_ecc_561
Mississippi	GS	ms_s_ecc_2493	1	6615	547	4345	+	ms_s000348	PF00012	Hsp70 protein	sp|Q03685|BIP5_TOBAC Luminal-binding protein 5 OS=Nicotiana tabacum OX=4097 GN=BIP5 PE=2 SV=1	AP_R.00g000100						ks_r_ecc_833
Mississippi	GS	ms_s_ecc_2289	1	4670	2274	4003	-	ms_s000440	PF00012	Hsp70 protein	sp|P09189|HSP7C_PETHY Heat shock cognate 70 kDa protein OS=Petunia hybrida OX=4102 GN=HSP70 PE=2 SV=1	AP_R.00g000100						ks_r_ecc_528
Mississippi	GS	ms_s_ecc_6022	1	8514	53	793	+	ms_s000248	PF00012	Hsp70 protein	sp|Q01899|HSP7M_PHAVU Heat shock 70 kDa protein, mitochondrial OS=Phaseolus vulgaris OX=3885 PE=2 SV=1	AP_R.00g000100						ks_r_ecc_2981
Georgia	GS	ga_s_ecc_1335	1	4218	1426	4088	-	ga_s000241	PF02365	No apical meristem (NAM) protein	sp|Q9FWX2|NAC7_ARATH NAC domain-containing protein 7 OS=Arabidopsis thaliana OX=3702 GN=NAC007 PE=1 SV=2	AP_R.00g000493						md_r_ecc_5749
Georgia	GS	ga_s_ecc_1336	1	4184	909	3571	-	ga_s000242	PF02365	No apical meristem (NAM) protein	sp|Q9FWX2|NAC7_ARATH NAC domain-containing protein 7 OS=Arabidopsis thaliana OX=3702 GN=NAC007 PE=1 SV=2	AP_R.00g000493						md_r_ecc_679
Georgia	GS	ga_s_ecc_1294	1	9060	482	2958	-	ga_s000134	PF02365	No apical meristem (NAM) protein	sp|Q9ZVH0|FEZ_ARATH Protein FEZ OS=Arabidopsis thaliana OX=3702 GN=FEZ PE=2 SV=1	AP_R.00g000493
Kansas	GS	ks_s_ecc_272	3	7290	1930	3420	+	ks_s000043	PF02365	No apical meristem (NAM) protein	sp|Q6NQK2|NAC8_ARATH SUPPRESSOR OF GAMMA RESPONSE 1 OS=Arabidopsis thaliana OX=3702 GN=SOG1 PE=1 SV=1	AP_R.00g000493
Arizona	GS	az_s_ecc_1448	1	2857	345	2836	-	az_s000233	PF04057	Replication factor-A protein 1, N-terminal domain	sp|Q9SD82|RFA1B_ARATH Replication protein A 70 kDa DNA-binding subunit B OS=Arabidopsis thaliana OX=3702 GN=RPA1B PE=3 SV=1	AP_R.00g000250
Georgia	GS	ga_s_ecc_1333	1	10135	399	1370	+	ga_s000102	PF03732	Retrotransposon gag protein	#N/A	AP_R.00g000470
Mississippi	GS	ms_s_ecc_2809	1	8250	6885	7856	-	ms_s000257	PF03732	Retrotransposon gag protein	#N/A	AP_R.00g000470
Mississippi	GS	ms_s_ecc_3532	2	8610	3988	4816	+	ms_s000244	PF03732	Retrotransposon gag protein	#N/A	AP_R.00g000470
Mississippi	GS	ms_s_ecc_5405	2	7576	717	1465	+	ms_s000299	PF03732	Retrotransposon gag protein	#N/A	AP_R.00g000470
Arizona	GS	az_s_ecc_1305	1	4036	889	3525	-	az_s000198	PF03470	XS zinc finger domain	sp|A5YVF1|SGS3_SOLLC Protein SUPPRESSOR OF GENE SILENCING 3 OS=Solanum lycopersicum OX=4081 GN=SGS3 PE=1 SV=1	AP_R.00g000492
Georgia	GS	ga_s_ecc_257	1	4770	3485	4583	-	ga_s000227	#N/A	#N/A	#N/A	AP_R.00g000080
Georgia	GS	ga_s_ecc_1306	1	8430	812	4603	+	ga_s000150	#N/A	#N/A	#N/A	AP_R.00g000494
Kansas	GS	ks_s_ecc_272	3	7290	3842	4398	+	ks_s000044	#N/A	#N/A	sp|Q6NQK2|NAC8_ARATH SUPPRESSOR OF GAMMA RESPONSE 1 OS=Arabidopsis thaliana OX=3702 GN=SOG1 PE=1 SV=1	AP_R.00g000493
Arizona	GR	az_r_ecc_1037	1	6305	80	1119	-	az_r000099	PF05278	Arabidopsis phospholipase-like protein (PEARLI 4)	#N/A	AP_R.00g000494
Arizona	GR	az_r_ecc_1899	2	10362	6060	7665	-	az_r000012	PF05278	Arabidopsis phospholipase-like protein (PEARLI 4)	#N/A	AP_R.00g000370
Arizona	GR	az_r_ecc_783	1	7020	3488	4527	+	az_r000079	PF05278	Arabidopsis phospholipase-like protein (PEARLI 4)	#N/A	AP_R.00g000494
Delaware	GR	de_r_ecc_96	1	7452	2482	3521	-	de_r000615	PF05278	Arabidopsis phospholipase-like protein (PEARLI 4)	#N/A	AP_R.00g000494
Delaware	GR	de_r_ecc_3863	2	14588	6081	7684	-	de_r000135	PF05278	Arabidopsis phospholipase-like protein (PEARLI 4)	#N/A	AP_R.00g000494
Delaware	GR	de_r_ecc_2731	1	3725	1284	2278	+	de_r000901	PF05278	Arabidopsis phospholipase-like protein (PEARLI 4)	#N/A	AP_R.00g000494
Delaware	GR	de_r_ecc_2444	1	6944	4969	6572	+	de_r000655	PF05278	Arabidopsis phospholipase-like protein (PEARLI 4)	#N/A	AP_R.00g000494
Delaware	GR	de_r_ecc_3132	1	10192	867	1907	-	de_r000380	PF05278	Arabidopsis phospholipase-like protein (PEARLI 4)	#N/A	AP_R.00g000494
Delaware	GR	de_r_ecc_1844	1	12316	9459	10499	-	de_r000239	PF05278	Arabidopsis phospholipase-like protein (PEARLI 4)	#N/A	AP_R.00g000494
Delaware	GR	de_r_ecc_1587	1	23280	8277	9316	+	de_r000002	PF05278	Arabidopsis phospholipase-like protein (PEARLI 4)	#N/A	AP_R.00g000494
Kansas	GR	ks_r_ecc_1556	1	15060	1764	2803	-	ks_r000040	PF05278	Arabidopsis phospholipase-like protein (PEARLI 4)	#N/A	AP_R.00g000494
Kansas	GR	ks_r_ecc_795	1	11760	3905	4946	+	ks_r000127	PF05278	Arabidopsis phospholipase-like protein (PEARLI 4)	#N/A	AP_R.00g000494
Kansas	GR	ks_r_ecc_1764	1	7200	428	2031	-	ks_r000342	PF05278	Arabidopsis phospholipase-like protein (PEARLI 4)	#N/A	AP_R.00g000494
Kansas	GR	ks_r_ecc_1377	2	8238	6055	7658	-	ks_r000280	PF05278	Arabidopsis phospholipase-like protein (PEARLI 4)	#N/A	AP_R.00g000494
Kansas	GR	ks_r_ecc_1488	1	8399	5938	7154	+	ks_r000266	PF05278	Arabidopsis phospholipase-like protein (PEARLI 4)	#N/A	AP_R.00g000494
Maryland	GR	md_r_ecc_1578	1	8348	208	1809	-	md_r000682	PF05278	Arabidopsis phospholipase-like protein (PEARLI 4)	#N/A	AP_R.00g000494
Maryland	GR	md_r_ecc_2826	1	7230	3705	4746	+	md_r000796	PF05278	Arabidopsis phospholipase-like protein (PEARLI 4)	#N/A	AP_R.00g000494
Maryland	GR	md_r_ecc_5804	1	8280	1082	3326	+	md_r000688	PF05278	Arabidopsis phospholipase-like protein (PEARLI 4)	#N/A	AP_R.00g000494
Maryland	GR	md_r_ecc_1107	1	7852	2481	3520	-	md_r000731	PF05278	Arabidopsis phospholipase-like protein (PEARLI 4)	#N/A	AP_R.00g000494
Maryland	GR	md_r_ecc_1692	1	10777	9448	10487	-	md_r000398	PF05278	Arabidopsis phospholipase-like protein (PEARLI 4)	#N/A	AP_R.00g000494
Maryland	GR	md_r_ecc_1861	1	6170	3650	5254	+	md_r000936	PF05278	Arabidopsis phospholipase-like protein (PEARLI 4)	#N/A	AP_R.00g000494
Maryland	GR	md_r_ecc_5371	1	7410	346	1083	+	md_r000775	PF05278	Arabidopsis phospholipase-like protein (PEARLI 4)	#N/A	AP_R.00g000494
Maryland	GR	md_r_ecc_1401	1	10800	7793	8832	-	md_r000396	PF05278	Arabidopsis phospholipase-like protein (PEARLI 4)	#N/A	AP_R.00g000494
Maryland	GR	md_r_ecc_1486	1	9048	1774	2813	+	md_r000595	PF05278	Arabidopsis phospholipase-like protein (PEARLI 4)	#N/A	AP_R.00g000494
Delaware	GR	de_r_ecc_3216	1	8790	2555	5353	+	de_r000493	PF14111	Domain of unknown function (DUF4283)	#N/A	AP_R.00g000460
Arizona	GR	az_r_ecc_1226	1	7058	2721	5416	-	az_r000076	PF00275	EPSP synthase (3-phosphoshikimate 1-carboxyvinyltransferase)	sp|P05466|AROA_ARATH 3-phosphoshikimate 1-carboxyvinyltransferase, chloroplastic OS=Arabidopsis thaliana OX=3702 GN=At2g45300 PE=2 SV=3	AP_R.00g000210
Arizona	GR	az_r_ecc_2045	2	3450	758	1733	-	az_r000230	PF00275	EPSP synthase (3-phosphoshikimate 1-carboxyvinyltransferase)	sp|P05466|AROA_ARATH 3-phosphoshikimate 1-carboxyvinyltransferase, chloroplastic OS=Arabidopsis thaliana OX=3702 GN=At2g45300 PE=2 SV=3	AP_R.00g000210
Arizona	GR	az_r_ecc_2045	2	3450	2580	3000	-	az_r000231	PF00275	EPSP synthase (3-phosphoshikimate 1-carboxyvinyltransferase)	sp|P23281|AROA2_TOBAC 3-phosphoshikimate 1-carboxyvinyltransferase 2 (Fragment) OS=Nicotiana tabacum OX=4097 GN=EPSPS-2 PE=2 SV=1	AP_R.00g000210
Arizona	GR	az_r_ecc_2046	2	3480	155	1130	-	az_r000228	PF00275	EPSP synthase (3-phosphoshikimate 1-carboxyvinyltransferase)	sp|P05466|AROA_ARATH 3-phosphoshikimate 1-carboxyvinyltransferase, chloroplastic OS=Arabidopsis thaliana OX=3702 GN=At2g45300 PE=2 SV=3	AP_R.00g000210
Arizona	GR	az_r_ecc_2046	2	3480	1977	2397	-	az_r000229	PF00275	EPSP synthase (3-phosphoshikimate 1-carboxyvinyltransferase)	sp|P23281|AROA2_TOBAC 3-phosphoshikimate 1-carboxyvinyltransferase 2 (Fragment) OS=Nicotiana tabacum OX=4097 GN=EPSPS-2 PE=2 SV=1	AP_R.00g000210
Arizona	GR	az_r_ecc_651	1	4047	951	1615	+	az_r000205	PF00275	EPSP synthase (3-phosphoshikimate 1-carboxyvinyltransferase)	sp|P11043|AROA_PETHY 3-phosphoshikimate 1-carboxyvinyltransferase, chloroplastic OS=Petunia hybrida OX=4102 GN=EPSPS PE=1 SV=1	AP_R.00g000210
Arizona	GR	az_r_ecc_676	1	4260	1128	1548	+	az_r000196	PF00275	EPSP synthase (3-phosphoshikimate 1-carboxyvinyltransferase)	sp|P23281|AROA2_TOBAC 3-phosphoshikimate 1-carboxyvinyltransferase 2 (Fragment) OS=Nicotiana tabacum OX=4097 GN=EPSPS-2 PE=2 SV=1	AP_R.00g000210
Delaware	GR	de_r_ecc_1373	1	13050	207	2807	+	de_r000202	PF00275	EPSP synthase (3-phosphoshikimate 1-carboxyvinyltransferase)	sp|P05466|AROA_ARATH 3-phosphoshikimate 1-carboxyvinyltransferase, chloroplastic OS=Arabidopsis thaliana OX=3702 GN=At2g45300 PE=2 SV=3	AP_R.00g000210
Delaware	GR	de_r_ecc_1842	2	20805	9928	14513	-	de_r000007	PF00275	EPSP synthase (3-phosphoshikimate 1-carboxyvinyltransferase)	sp|P05466|AROA_ARATH 3-phosphoshikimate 1-carboxyvinyltransferase, chloroplastic OS=Arabidopsis thaliana OX=3702 GN=At2g45300 PE=2 SV=3	AP_R.00g000210
Delaware	GR	de_r_ecc_1842	2	20805	17098	20164	-	de_r000008	PF00275	EPSP synthase (3-phosphoshikimate 1-carboxyvinyltransferase)	sp|P11043|AROA_PETHY 3-phosphoshikimate 1-carboxyvinyltransferase, chloroplastic OS=Petunia hybrida OX=4102 GN=EPSPS PE=1 SV=1	AP_R.00g000210
Delaware	GR	de_r_ecc_1365	2	15990	3544	6604	+	de_r000076	PF00275	EPSP synthase (3-phosphoshikimate 1-carboxyvinyltransferase)	sp|P11043|AROA_PETHY 3-phosphoshikimate 1-carboxyvinyltransferase, chloroplastic OS=Petunia hybrida OX=4102 GN=EPSPS PE=1 SV=1	AP_R.00g000210
Delaware	GR	de_r_ecc_1365	2	15990	9187	13773	+	de_r000077	PF00275	EPSP synthase (3-phosphoshikimate 1-carboxyvinyltransferase)	sp|P05466|AROA_ARATH 3-phosphoshikimate 1-carboxyvinyltransferase, chloroplastic OS=Arabidopsis thaliana OX=3702 GN=At2g45300 PE=2 SV=3	AP_R.00g000210
Delaware	GR	de_r_ecc_2946	1	10680	1464	1884	-	de_r000343	PF00275	EPSP synthase (3-phosphoshikimate 1-carboxyvinyltransferase)	sp|P23281|AROA2_TOBAC 3-phosphoshikimate 1-carboxyvinyltransferase 2 (Fragment) OS=Nicotiana tabacum OX=4097 GN=EPSPS-2 PE=2 SV=1	AP_R.00g000210
Kansas	GR	ks_r_ecc_2195	2	4680	4125	4541	+	ks_r000486	PF00275	EPSP synthase (3-phosphoshikimate 1-carboxyvinyltransferase)	sp|P05466|AROA_ARATH 3-phosphoshikimate 1-carboxyvinyltransferase, chloroplastic OS=Arabidopsis thaliana OX=3702 GN=At2g45300 PE=2 SV=3	AP_R.00g000210
Kansas	GR	ks_r_ecc_2195	2	4680	1839	3640	-	ks_r000485	PF00275	EPSP synthase (3-phosphoshikimate 1-carboxyvinyltransferase)	sp|P11043|AROA_PETHY 3-phosphoshikimate 1-carboxyvinyltransferase, chloroplastic OS=Petunia hybrida OX=4102 GN=EPSPS PE=1 SV=1	AP_R.00g000210
Kansas	GR	ks_r_ecc_561	1	12510	2	2260	+	ks_r000101	PF00275	EPSP synthase (3-phosphoshikimate 1-carboxyvinyltransferase)	sp|P11043|AROA_PETHY 3-phosphoshikimate 1-carboxyvinyltransferase, chloroplastic OS=Petunia hybrida OX=4102 GN=EPSPS PE=1 SV=1	AP_R.00g000210
Kansas	GR	ks_r_ecc_833	1	7795	1311	4376	-	ks_r000300	PF00275	EPSP synthase (3-phosphoshikimate 1-carboxyvinyltransferase)	sp|P11043|AROA_PETHY 3-phosphoshikimate 1-carboxyvinyltransferase, chloroplastic OS=Petunia hybrida OX=4102 GN=EPSPS PE=1 SV=1	AP_R.00g000210
Kansas	GR	ks_r_ecc_528	1	2610	1	2561	-	ks_r000568	PF00275	EPSP synthase (3-phosphoshikimate 1-carboxyvinyltransferase)	sp|P05466|AROA_ARATH 3-phosphoshikimate 1-carboxyvinyltransferase, chloroplastic OS=Arabidopsis thaliana OX=3702 GN=At2g45300 PE=2 SV=3	AP_R.00g000210
Kansas	GR	ks_r_ecc_2981	1	12323	9930	12234	-	ks_r000112	PF00275	EPSP synthase (3-phosphoshikimate 1-carboxyvinyltransferase)	sp|P23281|AROA2_TOBAC 3-phosphoshikimate 1-carboxyvinyltransferase 2 (Fragment) OS=Nicotiana tabacum OX=4097 GN=EPSPS-2 PE=2 SV=1	AP_R.00g000210
Maryland	GR	md_r_ecc_5749	1	7020	328	2158	+	md_r000820	PF00275	EPSP synthase (3-phosphoshikimate 1-carboxyvinyltransferase)	sp|P11043|AROA_PETHY 3-phosphoshikimate 1-carboxyvinyltransferase, chloroplastic OS=Petunia hybrida OX=4102 GN=EPSPS PE=1 SV=1	AP_R.00g000210
Maryland	GR	md_r_ecc_679	1	8130	554	974	+	md_r000706	PF00275	EPSP synthase (3-phosphoshikimate 1-carboxyvinyltransferase)	sp|P23281|AROA2_TOBAC 3-phosphoshikimate 1-carboxyvinyltransferase 2 (Fragment) OS=Nicotiana tabacum OX=4097 GN=EPSPS-2 PE=2 SV=1	AP_R.00g000210
Delaware	GR	de_r_ecc_2284	2	15660	5576	6891	-	de_r000091	PF03463	eRF1 domain 1	sp|P35614|ERF1Z_ARATH Eukaryotic peptide chain release factor subunit 1-3 OS=Arabidopsis thaliana OX=3702 GN=ERF1-3 PE=1 SV=1	AP_R.00g000135
Maryland	GR	md_r_ecc_4911	3	17038	5579	6892	+	md_r000069	PF03463	eRF1 domain 1	sp|P35614|ERF1Z_ARATH Eukaryotic peptide chain release factor subunit 1-3 OS=Arabidopsis thaliana OX=3702 GN=ERF1-3 PE=1 SV=1	AP_R.00g000135
Delaware	GR	de_r_ecc_2284	2	15660	10743	12056	-	de_r000092	PF03465	eRF1 domain 3	sp|P35614|ERF1Z_ARATH Eukaryotic peptide chain release factor subunit 1-3 OS=Arabidopsis thaliana OX=3702 GN=ERF1-3 PE=1 SV=1	AP_R.00g000135
Maryland	GR	md_r_ecc_1836	1	4050	2192	3764	-	md_r001113	PF00646	F-box domain	sp|Q94B46|FBL74_ARATH F-box/LRR-repeat protein At4g14096 OS=Arabidopsis thaliana OX=3702 GN=At4g14096 PE=2 SV=1	AP_R.00g000040
Arizona	GR	az_r_ecc_2092	1	4590	2677	4147	+	az_r000181	PF00012	Hsp70 protein	sp|P22953|HS701_ARATH Heat shock 70 kDa protein 1 OS=Arabidopsis thaliana OX=3702 GN=HSP70-1 PE=1 SV=3	AP_R.00g000100
Arizona	GR	az_r_ecc_494	1	4277	445	1914	-	az_r000194	PF00012	Hsp70 protein	sp|P22953|HS701_ARATH Heat shock 70 kDa protein 1 OS=Arabidopsis thaliana OX=3702 GN=HSP70-1 PE=1 SV=3	AP_R.00g000100
Delaware	GR	de_r_ecc_1533	1	12540	10570	12039	+	de_r000231	PF00012	Hsp70 protein	sp|P22953|HS701_ARATH Heat shock 70 kDa protein 1 OS=Arabidopsis thaliana OX=3702 GN=HSP70-1 PE=1 SV=3	AP_R.00g000100
Delaware	GR	de_r_ecc_935	2	2910	2450	2827	-	de_r000931	PF00012	Hsp70 protein	sp|P24629|HSP71_SOLLC Heat shock cognate 70 kDa protein 1 OS=Solanum lycopersicum OX=4081 GN=HSC-I PE=2 SV=1	AP_R.00g000100
Delaware	GR	de_r_ecc_935	2	2910	2	1772	-	de_r000930	PF00012	Hsp70 protein	sp|P09189|HSP7C_PETHY Heat shock cognate 70 kDa protein OS=Petunia hybrida OX=4102 GN=HSP70 PE=2 SV=1	AP_R.00g000100
Delaware	GR	de_r_ecc_920	2	4271	2592	3599	-	de_r000874	PF00012	Hsp70 protein	sp|P27322|HSP72_SOLLC Heat shock cognate 70 kDa protein 2 OS=Solanum lycopersicum OX=4081 GN=HSC-2 PE=2 SV=1	AP_R.00g000100
Delaware	GR	de_r_ecc_920	2	4271	3643	4062	-	de_r000875	PF00012	Hsp70 protein	sp|P11143|HSP70_MAIZE Heat shock 70 kDa protein OS=Zea mays OX=4577 GN=HSP70 PE=3 SV=2	AP_R.00g000100
Delaware	GR	de_r_ecc_2331	1	11700	455	1924	-	de_r000269	PF00012	Hsp70 protein	sp|P22953|HS701_ARATH Heat shock 70 kDa protein 1 OS=Arabidopsis thaliana OX=3702 GN=HSP70-1 PE=1 SV=3	AP_R.00g000100
Georgia	GR	ga_r_ecc_3207	1	4982	2107	3618	-	ga_r000829	PF00012	Hsp70 protein	sp|P09189|HSP7C_PETHY Heat shock cognate 70 kDa protein OS=Petunia hybrida OX=4102 GN=HSP70 PE=2 SV=1	AP_R.00g000100
Georgia	GR	ga_r_ecc_242	1	3978	2	2397	+	ga_r000927	PF00012	Hsp70 protein	sp|Q01899|HSP7M_PHAVU Heat shock 70 kDa protein, mitochondrial OS=Phaseolus vulgaris OX=3885 PE=2 SV=1	AP_R.00g000100
Kansas	GR	ks_r_ecc_1375	2	6150	12	1287	+	ks_r000410	PF00012	Hsp70 protein	sp|P22953|HS701_ARATH Heat shock 70 kDa protein 1 OS=Arabidopsis thaliana OX=3702 GN=HSP70-1 PE=1 SV=3	AP_R.00g000100
Kansas	GR	ks_r_ecc_1375	2	6150	5615	6148	+	ks_r000411	PF00012	Hsp70 protein	sp|P09189|HSP7C_PETHY Heat shock cognate 70 kDa protein OS=Petunia hybrida OX=4102 GN=HSP70 PE=2 SV=1	AP_R.00g000100
Kansas	GR	ks_r_ecc_2953	1	16590	2494	6964	+	ks_r000017	PF00012	Hsp70 protein	sp|Q02028|HSP7S_PEA Stromal 70 kDa heat shock-related protein, chloroplastic OS=Pisum sativum OX=3888 GN=HSP70 PE=2 SV=1	AP_R.00g000100
Maryland	GR	md_r_ecc_3882	1	6988	3	776	+	md_r000825	PF00012	Hsp70 protein	sp|Q01899|HSP7M_PHAVU Heat shock 70 kDa protein, mitochondrial OS=Phaseolus vulgaris OX=3885 PE=2 SV=1	AP_R.00g000100
Maryland	GR	md_r_ecc_2432	1	5670	2859	5596	-	md_r000986	PF00012	Hsp70 protein	sp|Q02028|HSP7S_PEA Stromal 70 kDa heat shock-related protein, chloroplastic OS=Pisum sativum OX=3888 GN=HSP70 PE=2 SV=1	AP_R.00g000100
Maryland	GR	md_r_ecc_588	1	5426	444	1913	-	md_r001012	PF00012	Hsp70 protein	sp|P22953|HS701_ARATH Heat shock 70 kDa protein 1 OS=Arabidopsis thaliana OX=3702 GN=HSP70-1 PE=1 SV=3	AP_R.00g000100
Maryland	GR	md_r_ecc_4320	1	8234	6328	7797	+	md_r000692	PF00012	Hsp70 protein	sp|P22953|HS701_ARATH Heat shock 70 kDa protein 1 OS=Arabidopsis thaliana OX=3702 GN=HSP70-1 PE=1 SV=3	AP_R.00g000100
Maryland	GR	md_r_ecc_643	2	10397	13	1287	+	md_r000429	PF00012	Hsp70 protein	sp|P22953|HS701_ARATH Heat shock 70 kDa protein 1 OS=Arabidopsis thaliana OX=3702 GN=HSP70-1 PE=1 SV=3	AP_R.00g000100
Maryland	GR	md_r_ecc_643	2	10397	5331	6803	+	md_r000430	PF00012	Hsp70 protein	sp|P22953|HS701_ARATH Heat shock 70 kDa protein 1 OS=Arabidopsis thaliana OX=3702 GN=HSP70-1 PE=1 SV=3	AP_R.00g000100
Mississippi	GR	ms_r_ecc_5312	1	9677	1142	2150	+	ms_r000156	PF00012	Hsp70 protein	sp|Q02028|HSP7S_PEA Stromal 70 kDa heat shock-related protein, chloroplastic OS=Pisum sativum OX=3888 GN=HSP70 PE=2 SV=1	AP_R.00g000100
Mississippi	GR	ms_r_ecc_372	1	6902	457	1925	-	ms_r000249	PF00012	Hsp70 protein	sp|P22953|HS701_ARATH Heat shock 70 kDa protein 1 OS=Arabidopsis thaliana OX=3702 GN=HSP70-1 PE=1 SV=3	AP_R.00g000100
Mississippi	GR	ms_r_ecc_5591	1	8105	6870	7987	-	ms_r000204	PF00012	Hsp70 protein	sp|P27322|HSP72_SOLLC Heat shock cognate 70 kDa protein 2 OS=Solanum lycopersicum OX=4081 GN=HSC-2 PE=2 SV=1	AP_R.00g000100
Mississippi	GR	ms_r_ecc_4399	1	5730	1547	2764	+	ms_r000298	PF00012	Hsp70 protein	sp|Q9S7C0|HSP7O_ARATH Heat shock 70 kDa protein 14 OS=Arabidopsis thaliana OX=3702 GN=HSP70-14 PE=1 SV=1	AP_R.00g000100
Mississippi	GR	ms_r_ecc_1427	3	19860	160	2359	-	ms_r000006	PF00012	Hsp70 protein	#N/A	AP_R.00g000100
Arizona	GR	az_r_ecc_1396	1	5290	2894	5247	-	az_r000152	PF02365	No apical meristem (NAM) protein	sp|Q6NQK2|NAC8_ARATH SUPPRESSOR OF GAMMA RESPONSE 1 OS=Arabidopsis thaliana OX=3702 GN=SOG1 PE=1 SV=1	AP_R.00g000493
Arizona	GR	az_r_ecc_1899	2	10362	3742	5347	+	az_r000011	PF02365	No apical meristem (NAM) protein	sp|Q6NQK2|NAC8_ARATH SUPPRESSOR OF GAMMA RESPONSE 1 OS=Arabidopsis thaliana OX=3702 GN=SOG1 PE=1 SV=1	AP_R.00g000493
Delaware	GR	de_r_ecc_4168	1	10395	6145	10306	-	de_r000355	PF02365	No apical meristem (NAM) protein	sp|Q84K00|NAC78_ARATH NAC domain-containing protein 78 OS=Arabidopsis thaliana OX=3702 GN=NAC078 PE=2 SV=2	AP_R.00g000493
Delaware	GR	de_r_ecc_3863	2	14588	2902	5366	+	de_r000134	PF02365	No apical meristem (NAM) protein	sp|Q6NQK2|NAC8_ARATH SUPPRESSOR OF GAMMA RESPONSE 1 OS=Arabidopsis thaliana OX=3702 GN=SOG1 PE=1 SV=1	AP_R.00g000493
Delaware	GR	de_r_ecc_2714	1	7059	2897	5359	-	de_r000646	PF02365	No apical meristem (NAM) protein	sp|Q6NQK2|NAC8_ARATH SUPPRESSOR OF GAMMA RESPONSE 1 OS=Arabidopsis thaliana OX=3702 GN=SOG1 PE=1 SV=1	AP_R.00g000493
Georgia	GR	ga_r_ecc_2984	3	13980	5350	9828	+	ga_r000098	PF02365	No apical meristem (NAM) protein	sp|Q9SQY0|NAC52_ARATH NAC domain containing protein 52 OS=Arabidopsis thaliana OX=3702 GN=NAC052 PE=1 SV=1	AP_R.00g000493
Georgia	GR	ga_r_ecc_4704	1	9810	8388	9438	-	ga_r000336	PF02365	No apical meristem (NAM) protein	sp|Q9FWX2|NAC7_ARATH NAC domain-containing protein 7 OS=Arabidopsis thaliana OX=3702 GN=NAC007 PE=1 SV=2	AP_R.00g000493
Kansas	GR	ks_r_ecc_1377	2	8238	2880	5343	+	ks_r000279	PF02365	No apical meristem (NAM) protein	sp|Q6NQK2|NAC8_ARATH SUPPRESSOR OF GAMMA RESPONSE 1 OS=Arabidopsis thaliana OX=3702 GN=SOG1 PE=1 SV=1	AP_R.00g000493
Kansas	GR	ks_r_ecc_2163	1	15537	12957	15419	+	ks_r000028	PF02365	No apical meristem (NAM) protein	sp|Q6NQK2|NAC8_ARATH SUPPRESSOR OF GAMMA RESPONSE 1 OS=Arabidopsis thaliana OX=3702 GN=SOG1 PE=1 SV=1	AP_R.00g000493
Maryland	GR	md_r_ecc_2653	2	11268	2888	4609	-	md_r000349	PF02365	No apical meristem (NAM) protein	sp|Q6NQK2|NAC8_ARATH SUPPRESSOR OF GAMMA RESPONSE 1 OS=Arabidopsis thaliana OX=3702 GN=SOG1 PE=1 SV=1	AP_R.00g000493
Maryland	GR	md_r_ecc_2653	2	11268	4987	5350	-	md_r000350	PF02365	No apical meristem (NAM) protein	sp|Q6NQK2|NAC8_ARATH SUPPRESSOR OF GAMMA RESPONSE 1 OS=Arabidopsis thaliana OX=3702 GN=SOG1 PE=1 SV=1	AP_R.00g000493
Maryland	GR	md_r_ecc_3109	1	6240	136	3436	+	md_r000925	PF02365	No apical meristem (NAM) protein	sp|Q6NQK2|NAC8_ARATH SUPPRESSOR OF GAMMA RESPONSE 1 OS=Arabidopsis thaliana OX=3702 GN=SOG1 PE=1 SV=1	AP_R.00g000493
Maryland	GR	md_r_ecc_189	1	7680	4094	5288	-	md_r000744	PF02365	No apical meristem (NAM) protein	sp|Q9FFI5|NAC86_ARATH NAC domain-containing protein 86 OS=Arabidopsis thaliana OX=3702 GN=NAC086 PE=2 SV=1	AP_R.00g000493
Georgia	GR	ga_r_ecc_957	1	5610	320	1859	+	ga_r000769	PF05056	Protein of unknown function (DUF674)	#N/A	AP_R.00g000050
Kansas	GR	ks_r_ecc_536	2	16680	3413	7026	+	ks_r000016	PF04057	Replication factor-A protein 1, N-terminal domain	sp|Q9SD82|RFA1B_ARATH Replication protein A 70 kDa DNA-binding subunit B OS=Arabidopsis thaliana OX=3702 GN=RPA1B PE=3 SV=1	AP_R.00g000250
Delaware	GR	de_r_ecc_3199	2	16290	14932	15903	-	de_r000067	PF03732	Retrotransposon gag protein	#N/A	AP_R.00g000470
Delaware	GR	de_r_ecc_784	1	9150	4132	5110	+	de_r000459	PF03732	Retrotransposon gag protein	#N/A	AP_R.00g000470
Georgia	GR	ga_r_ecc_1659	1	12240	10728	11698	-	ga_r000184	PF03732	Retrotransposon gag protein	#N/A	AP_R.00g000470
Kansas	GR	ks_r_ecc_1434	1	13800	8801	9772	+	ks_r000056	PF03732	Retrotransposon gag protein	#N/A	AP_R.00g000470
Maryland	GR	md_r_ecc_712	1	15030	6399	7369	+	md_r000134	PF03732	Retrotransposon gag protein	#N/A	AP_R.00g000470
Mississippi	GR	ms_r_ecc_5422	1	8769	6047	7018	+	ms_r000176	PF03732	Retrotransposon gag protein	#N/A	AP_R.00g000470
Mississippi	GR	ms_r_ecc_3323	1	7710	2794	3767	-	ms_r000223	PF03732	Retrotransposon gag protein	#N/A	AP_R.00g000470
Mississippi	GR	ms_r_ecc_4657	2	8970	4322	5167	+	ms_r000173	PF03732	Retrotransposon gag protein	#N/A	AP_R.00g000470
Mississippi	GR	ms_r_ecc_4419	1	11850	7026	8110	+	ms_r000089	PF03732	Retrotransposon gag protein	#N/A	AP_R.00g000470
Arizona	GR	az_r_ecc_1098	1	4041	2492	3714	-	az_r000206	#N/A	#N/A	#N/A	AP_R.00g000494
Georgia	GR	ga_r_ecc_3165	1	4170	1761	3202	-	ga_r000913	#N/A	#N/A	sp|Q9LX51|FBL64_ARATH F-box/LRR-repeat protein At3g59200 OS=Arabidopsis thaliana OX=3702 GN=At3g59200 PE=2 SV=1	AP_R.00g000040
Maryland	GR	md_r_ecc_468	1	11099	5536	6402	-	md_r000365	#N/A	#N/A	#N/A	AP_R.00g000470
Maryland	GR	md_r_ecc_3758	1	9300	4458	5329	+	md_r000559	#N/A	#N/A	#N/A	AP_R.00g000470
