# Supplementary material for: Sequence characterization of eccDNA content in glyphosate sensitive and resistant Palmer amaranth from geographically distant populations
Source: PLoS One. 2022 Sep 14;17(9):e0260906. doi: 10.1371/journal.pone.0260906 (PMC9473621; doi:10.1371/journal.pone.0260906)
Supplement: S9 Table — (XLSX) [file pone.0260906.s009.xlsx]

## Sheet: all_eccdna Annotations
Supplementary Table 9. eccDNA with predicted EACs or ACS sequence.
Sequence Name	Start	Stop;	Length	Motif
az_r_ecc_1185	2314	2329	16	WWWTTTAYRTTTWGTT
az_r_ecc_1396	4797	4812	16	WWWTTTAYRTTTWGTT
az_r_ecc_1449	2922	2937	16	WWWTTTAYRTTTWGTT
az_r_ecc_1513	450	465	16	WWWTTTAYRTTTWGTT
az_r_ecc_153	2144	2159	16	WWWTTTAYRTTTWGTT
az_r_ecc_1570	2596	2611	16	WWWTTTAYRTTTWGTT
az_r_ecc_1828	221	236	16	WWWTTTAYRTTTWGTT
az_r_ecc_1874	6446	6461	16	WWWTTTAYRTTTWGTT
az_r_ecc_1899	3429	3444	16	WWWTTTAYRTTTWGTT
az_r_ecc_282	1100	1115	16	WWWTTTAYRTTTWGTT
az_r_ecc_944	2673	2688	16	WWWTTTAYRTTTWGTT
az_s_ecc_1093	4110	4125	16	WWWTTTAYRTTTWGTT
az_s_ecc_1185	257	272	16	WWWTTTAYRTTTWGTT
az_s_ecc_124	457	472	16	WWWTTTAYRTTTWGTT
az_s_ecc_1308	2331	2346	16	WWWTTTAYRTTTWGTT
az_s_ecc_134	342	357	16	WWWTTTAYRTTTWGTT
az_s_ecc_1596	3122	3137	16	WWWTTTAYRTTTWGTT
az_s_ecc_1625	1620	1635	16	WWWTTTAYRTTTWGTT
az_s_ecc_1883	801	816	16	WWWTTTAYRTTTWGTT
az_s_ecc_1971	6237	6252	16	WWWTTTAYRTTTWGTT
az_s_ecc_2178	4082	4097	16	WWWTTTAYRTTTWGTT
az_s_ecc_2222	21	36	16	WWWTTTAYRTTTWGTT
az_s_ecc_241	2230	2245	16	WWWTTTAYRTTTWGTT
az_s_ecc_241	2671	2686	16	WWWTTTAYRTTTWGTT
az_s_ecc_312	1395	1410	16	WWWTTTAYRTTTWGTT
az_s_ecc_352	1613	1628	16	WWWTTTAYRTTTWGTT
az_s_ecc_489	1350	1365	16	WWWTTTAYRTTTWGTT
az_s_ecc_495	300	315	16	WWWTTTAYRTTTWGTT
az_s_ecc_513	1914	1929	16	WWWTTTAYRTTTWGTT
az_s_ecc_539	3363	3378	16	WWWTTTAYRTTTWGTT
az_s_ecc_590	881	896	16	WWWTTTAYRTTTWGTT
az_s_ecc_692	343	358	16	WWWTTTAYRTTTWGTT
az_s_ecc_713	3013	3028	16	WWWTTTAYRTTTWGTT
de_r_ecc_1054	1547	1562	16	WWWTTTAYRTTTWGTT
de_r_ecc_1079	5533	5548	16	WWWTTTAYRTTTWGTT
de_r_ecc_1118	2894	2909	16	WWWTTTAYRTTTWGTT
de_r_ecc_1225	2958	2973	16	WWWTTTAYRTTTWGTT
de_r_ecc_1302	3115	3130	16	WWWTTTAYRTTTWGTT
de_r_ecc_1310	702	717	16	WWWTTTAYRTTTWGTT
de_r_ecc_1338	16129	16144	16	WWWTTTAYRTTTWGTT
de_r_ecc_1408	9868	9883	16	WWWTTTAYRTTTWGTT
de_r_ecc_1442	10156	10171	16	WWWTTTAYRTTTWGTT
de_r_ecc_1574	5749	5764	16	WWWTTTAYRTTTWGTT
de_r_ecc_1672	279	294	16	WWWTTTAYRTTTWGTT
de_r_ecc_1716	4800	4815	16	WWWTTTAYRTTTWGTT
de_r_ecc_1736	1619	1634	16	WWWTTTAYRTTTWGTT
de_r_ecc_1848	3519	3534	16	WWWTTTAYRTTTWGTT
de_r_ecc_2082	4706	4721	16	WWWTTTAYRTTTWGTT
de_r_ecc_2110	7783	7798	16	WWWTTTAYRTTTWGTT
de_r_ecc_2142	11310	11325	16	WWWTTTAYRTTTWGTT
de_r_ecc_2236	5413	5428	16	WWWTTTAYRTTTWGTT
de_r_ecc_2238	3955	3970	16	WWWTTTAYRTTTWGTT
de_r_ecc_2302	2539	2554	16	WWWTTTAYRTTTWGTT
de_r_ecc_2509	360	375	16	WWWTTTAYRTTTWGTT
de_r_ecc_2563	2071	2086	16	WWWTTTAYRTTTWGTT
de_r_ecc_2602	10927	10942	16	WWWTTTAYRTTTWGTT
de_r_ecc_2714	4800	4815	16	WWWTTTAYRTTTWGTT
de_r_ecc_2734	9599	9614	16	WWWTTTAYRTTTWGTT
de_r_ecc_2817	6392	6407	16	WWWTTTAYRTTTWGTT
de_r_ecc_2855	7121	7136	16	WWWTTTAYRTTTWGTT
de_r_ecc_2916	8368	8383	16	WWWTTTAYRTTTWGTT
de_r_ecc_2935	5937	5952	16	WWWTTTAYRTTTWGTT
de_r_ecc_3160	16205	16220	16	WWWTTTAYRTTTWGTT
de_r_ecc_3328	268	283	16	WWWTTTAYRTTTWGTT
de_r_ecc_3352	735	750	16	WWWTTTAYRTTTWGTT
de_r_ecc_3449	1918	1933	16	WWWTTTAYRTTTWGTT
de_r_ecc_3486	2027	2042	16	WWWTTTAYRTTTWGTT
de_r_ecc_3497	266	281	16	WWWTTTAYRTTTWGTT
de_r_ecc_3598	674	689	16	WWWTTTAYRTTTWGTT
de_r_ecc_3757	3384	3399	16	WWWTTTAYRTTTWGTT
de_r_ecc_3758	5308	5323	16	WWWTTTAYRTTTWGTT
de_r_ecc_3863	3446	3461	16	WWWTTTAYRTTTWGTT
de_r_ecc_4102	3980	3995	16	WWWTTTAYRTTTWGTT
de_r_ecc_4118	248	263	16	WWWTTTAYRTTTWGTT
de_r_ecc_4126	2966	2981	16	WWWTTTAYRTTTWGTT
de_r_ecc_4268	3656	3671	16	WWWTTTAYRTTTWGTT
de_r_ecc_4314	5977	5992	16	WWWTTTAYRTTTWGTT
de_r_ecc_4364	6151	6166	16	WWWTTTAYRTTTWGTT
de_r_ecc_4497	12426	12441	16	WWWTTTAYRTTTWGTT
de_r_ecc_4636	213	228	16	WWWTTTAYRTTTWGTT
de_r_ecc_468	4677	4692	16	WWWTTTAYRTTTWGTT
de_r_ecc_503	4611	4626	16	WWWTTTAYRTTTWGTT
de_r_ecc_554	2288	2303	16	WWWTTTAYRTTTWGTT
de_r_ecc_591	15923	15938	16	WWWTTTAYRTTTWGTT
de_r_ecc_603	6244	6259	16	WWWTTTAYRTTTWGTT
de_r_ecc_61	6169	6184	16	WWWTTTAYRTTTWGTT
de_r_ecc_654	5563	5578	16	WWWTTTAYRTTTWGTT
de_r_ecc_667	514	529	16	WWWTTTAYRTTTWGTT
de_r_ecc_704	1622	1637	16	WWWTTTAYRTTTWGTT
de_r_ecc_825	16302	16317	16	WWWTTTAYRTTTWGTT
ga_r_ecc_1147	11546	11561	16	WWWTTTAYRTTTWGTT
ga_r_ecc_1187	3452	3467	16	WWWTTTAYRTTTWGTT
ga_r_ecc_1294	1068	1083	16	WWWTTTAYRTTTWGTT
ga_r_ecc_1575	4274	4289	16	WWWTTTAYRTTTWGTT
ga_r_ecc_1604	8944	8959	16	WWWTTTAYRTTTWGTT
ga_r_ecc_1643	2309	2324	16	WWWTTTAYRTTTWGTT
ga_r_ecc_1645	3576	3591	16	WWWTTTAYRTTTWGTT
ga_r_ecc_1672	4321	4336	16	WWWTTTAYRTTTWGTT
ga_r_ecc_1722	1495	1510	16	WWWTTTAYRTTTWGTT
ga_r_ecc_1745	8024	8039	16	WWWTTTAYRTTTWGTT
ga_r_ecc_1875	1065	1080	16	WWWTTTAYRTTTWGTT
ga_r_ecc_1943	7136	7151	16	WWWTTTAYRTTTWGTT
ga_r_ecc_1991	10468	10483	16	WWWTTTAYRTTTWGTT
ga_r_ecc_2036	2217	2232	16	WWWTTTAYRTTTWGTT
ga_r_ecc_2077	1470	1485	16	WWWTTTAYRTTTWGTT
ga_r_ecc_2132	432	447	16	WWWTTTAYRTTTWGTT
ga_r_ecc_215	1298	1313	16	WWWTTTAYRTTTWGTT
ga_r_ecc_240	1628	1643	16	WWWTTTAYRTTTWGTT
ga_r_ecc_2407	3452	3467	16	WWWTTTAYRTTTWGTT
ga_r_ecc_25	683	698	16	WWWTTTAYRTTTWGTT
ga_r_ecc_2557	5040	5055	16	WWWTTTAYRTTTWGTT
ga_r_ecc_2679	8006	8021	16	WWWTTTAYRTTTWGTT
ga_r_ecc_3022	12805	12820	16	WWWTTTAYRTTTWGTT
ga_r_ecc_3180	6202	6217	16	WWWTTTAYRTTTWGTT
ga_r_ecc_3227	10209	10224	16	WWWTTTAYRTTTWGTT
ga_r_ecc_3318	323	338	16	WWWTTTAYRTTTWGTT
ga_r_ecc_3471	2499	2514	16	WWWTTTAYRTTTWGTT
ga_r_ecc_3498	39	54	16	WWWTTTAYRTTTWGTT
ga_r_ecc_3732	4354	4369	16	WWWTTTAYRTTTWGTT
ga_r_ecc_3848	1591	1606	16	WWWTTTAYRTTTWGTT
ga_r_ecc_39	2494	2509	16	WWWTTTAYRTTTWGTT
ga_r_ecc_3916	11064	11079	16	WWWTTTAYRTTTWGTT
ga_r_ecc_4040	7403	7418	16	WWWTTTAYRTTTWGTT
ga_r_ecc_4148	1681	1696	16	WWWTTTAYRTTTWGTT
ga_r_ecc_427	7479	7494	16	WWWTTTAYRTTTWGTT
ga_r_ecc_428	3994	4009	16	WWWTTTAYRTTTWGTT
ga_r_ecc_4342	7255	7270	16	WWWTTTAYRTTTWGTT
ga_r_ecc_454	4789	4804	16	WWWTTTAYRTTTWGTT
ga_r_ecc_4564	1606	1621	16	WWWTTTAYRTTTWGTT
ga_r_ecc_4574	4834	4849	16	WWWTTTAYRTTTWGTT
ga_r_ecc_4667	5413	5428	16	WWWTTTAYRTTTWGTT
ga_r_ecc_4683	718	733	16	WWWTTTAYRTTTWGTT
ga_r_ecc_4878	5630	5645	16	WWWTTTAYRTTTWGTT
ga_r_ecc_518	1013	1028	16	WWWTTTAYRTTTWGTT
ga_r_ecc_577	5374	5389	16	WWWTTTAYRTTTWGTT
ga_r_ecc_626	6359	6374	16	WWWTTTAYRTTTWGTT
ga_r_ecc_672	4927	4942	16	WWWTTTAYRTTTWGTT
ga_r_ecc_818	5807	5822	16	WWWTTTAYRTTTWGTT
ga_r_ecc_833	2451	2466	16	WWWTTTAYRTTTWGTT
ga_r_ecc_895	686	701	16	WWWTTTAYRTTTWGTT
ga_s_ecc_1025	16444	16459	16	WWWTTTAYRTTTWGTT
ga_s_ecc_1206	2868	2883	16	WWWTTTAYRTTTWGTT
ga_s_ecc_1280	5393	5408	16	WWWTTTAYRTTTWGTT
ga_s_ecc_1291	3910	3925	16	WWWTTTAYRTTTWGTT
ga_s_ecc_1321	2999	3014	16	WWWTTTAYRTTTWGTT
ga_s_ecc_1409	1516	1531	16	WWWTTTAYRTTTWGTT
ga_s_ecc_1430	10101	10116	16	WWWTTTAYRTTTWGTT
ga_s_ecc_1472	65	80	16	WWWTTTAYRTTTWGTT
ga_s_ecc_1507	6385	6400	16	WWWTTTAYRTTTWGTT
ga_s_ecc_247	2053	2068	16	WWWTTTAYRTTTWGTT
ga_s_ecc_297	2472	2487	16	WWWTTTAYRTTTWGTT
ga_s_ecc_433	2431	2446	16	WWWTTTAYRTTTWGTT
ga_s_ecc_699	6713	6728	16	WWWTTTAYRTTTWGTT
ga_s_ecc_721	10365	10380	16	WWWTTTAYRTTTWGTT
ga_s_ecc_793	14369	14384	16	WWWTTTAYRTTTWGTT
ga_s_ecc_809	4919	4934	16	WWWTTTAYRTTTWGTT
ga_s_ecc_89	1425	1440	16	WWWTTTAYRTTTWGTT
ga_s_ecc_913	297	312	16	WWWTTTAYRTTTWGTT
ks_r_ecc_1053	249	264	16	WWWTTTAYRTTTWGTT
ks_r_ecc_1090	11850	11865	16	WWWTTTAYRTTTWGTT
ks_r_ecc_1108	1808	1823	16	WWWTTTAYRTTTWGTT
ks_r_ecc_1128	818	833	16	WWWTTTAYRTTTWGTT
ks_r_ecc_1157	2039	2054	16	WWWTTTAYRTTTWGTT
ks_r_ecc_1157	1981	1996	16	WWWTTTAYRTTTWGTT
ks_r_ecc_1189	526	541	16	WWWTTTAYRTTTWGTT
ks_r_ecc_131	6205	6220	16	WWWTTTAYRTTTWGTT
ks_r_ecc_1377	3424	3439	16	WWWTTTAYRTTTWGTT
ks_r_ecc_138	2590	2605	16	WWWTTTAYRTTTWGTT
ks_r_ecc_1655	3401	3416	16	WWWTTTAYRTTTWGTT
ks_r_ecc_1713	589	604	16	WWWTTTAYRTTTWGTT
ks_r_ecc_1783	735	750	16	WWWTTTAYRTTTWGTT
ks_r_ecc_182	3060	3075	16	WWWTTTAYRTTTWGTT
ks_r_ecc_1853	4957	4972	16	WWWTTTAYRTTTWGTT
ks_r_ecc_1903	1861	1876	16	WWWTTTAYRTTTWGTT
ks_r_ecc_1972	5826	5841	16	WWWTTTAYRTTTWGTT
ks_r_ecc_1972	5891	5906	16	WWWTTTAYRTTTWGTT
ks_r_ecc_1988	5171	5186	16	WWWTTTAYRTTTWGTT
ks_r_ecc_2163	13501	13516	16	WWWTTTAYRTTTWGTT
ks_r_ecc_2198	4799	4814	16	WWWTTTAYRTTTWGTT
ks_r_ecc_2202	4129	4144	16	WWWTTTAYRTTTWGTT
ks_r_ecc_2360	5612	5627	16	WWWTTTAYRTTTWGTT
ks_r_ecc_2376	1884	1899	16	WWWTTTAYRTTTWGTT
ks_r_ecc_2384	1824	1839	16	WWWTTTAYRTTTWGTT
ks_r_ecc_2549	1677	1692	16	WWWTTTAYRTTTWGTT
ks_r_ecc_2549	139	154	16	WWWTTTAYRTTTWGTT
ks_r_ecc_2583	4921	4936	16	WWWTTTAYRTTTWGTT
ks_r_ecc_2647	65	80	16	WWWTTTAYRTTTWGTT
ks_r_ecc_2656	8347	8362	16	WWWTTTAYRTTTWGTT
ks_r_ecc_2656	813	828	16	WWWTTTAYRTTTWGTT
ks_r_ecc_2759	6409	6424	16	WWWTTTAYRTTTWGTT
ks_r_ecc_2808	5182	5197	16	WWWTTTAYRTTTWGTT
ks_r_ecc_2888	1273	1288	16	WWWTTTAYRTTTWGTT
ks_r_ecc_3045	2895	2910	16	WWWTTTAYRTTTWGTT
ks_r_ecc_3072	5519	5534	16	WWWTTTAYRTTTWGTT
ks_r_ecc_3176	7172	7187	16	WWWTTTAYRTTTWGTT
ks_r_ecc_3198	4416	4431	16	WWWTTTAYRTTTWGTT
ks_r_ecc_345	6245	6260	16	WWWTTTAYRTTTWGTT
ks_r_ecc_395	4624	4639	16	WWWTTTAYRTTTWGTT
ks_r_ecc_478	2568	2583	16	WWWTTTAYRTTTWGTT
ks_r_ecc_478	2503	2518	16	WWWTTTAYRTTTWGTT
ks_r_ecc_498	5987	6002	16	WWWTTTAYRTTTWGTT
ks_r_ecc_586	1340	1355	16	WWWTTTAYRTTTWGTT
ks_r_ecc_586	1240	1255	16	WWWTTTAYRTTTWGTT
ks_r_ecc_611	944	959	16	WWWTTTAYRTTTWGTT
ks_r_ecc_639	1902	1917	16	WWWTTTAYRTTTWGTT
ks_r_ecc_756	3432	3447	16	WWWTTTAYRTTTWGTT
ks_r_ecc_77	2359	2374	16	WWWTTTAYRTTTWGTT
ks_r_ecc_919	7059	7074	16	WWWTTTAYRTTTWGTT
ks_r_ecc_976	3636	3651	16	WWWTTTAYRTTTWGTT
ks_s_ecc_192	5749	5764	16	WWWTTTAYRTTTWGTT
ks_s_ecc_258	2142	2157	16	WWWTTTAYRTTTWGTT
ks_s_ecc_272	2478	2493	16	WWWTTTAYRTTTWGTT
ks_s_ecc_305	2181	2196	16	WWWTTTAYRTTTWGTT
ks_s_ecc_309	204	219	16	WWWTTTAYRTTTWGTT
ks_s_ecc_310	331	346	16	WWWTTTAYRTTTWGTT
ks_s_ecc_328	300	315	16	WWWTTTAYRTTTWGTT
ks_s_ecc_351	1197	1212	16	WWWTTTAYRTTTWGTT
ks_s_ecc_358	1836	1851	16	WWWTTTAYRTTTWGTT
ks_s_ecc_406	1089	1104	16	WWWTTTAYRTTTWGTT
ks_s_ecc_43	10185	10200	16	WWWTTTAYRTTTWGTT
ks_s_ecc_84	2546	2561	16	WWWTTTAYRTTTWGTT
ks_s_ecc_97	9000	9015	16	WWWTTTAYRTTTWGTT
md_r_ecc_1034	9426	9441	16	WWWTTTAYRTTTWGTT
md_r_ecc_1157	8490	8505	16	WWWTTTAYRTTTWGTT
md_r_ecc_1261	1559	1574	16	WWWTTTAYRTTTWGTT
md_r_ecc_1261	7668	7683	16	WWWTTTAYRTTTWGTT
md_r_ecc_1305	15658	15673	16	WWWTTTAYRTTTWGTT
md_r_ecc_1325	1119	1134	16	WWWTTTAYRTTTWGTT
md_r_ecc_1330	6693	6708	16	WWWTTTAYRTTTWGTT
md_r_ecc_1501	915	930	16	WWWTTTAYRTTTWGTT
md_r_ecc_170	5723	5738	16	WWWTTTAYRTTTWGTT
md_r_ecc_1847	3503	3518	16	WWWTTTAYRTTTWGTT
md_r_ecc_1850	13231	13246	16	WWWTTTAYRTTTWGTT
md_r_ecc_1950	7862	7877	16	WWWTTTAYRTTTWGTT
md_r_ecc_1991	5826	5841	16	WWWTTTAYRTTTWGTT
md_r_ecc_2000	1178	1193	16	WWWTTTAYRTTTWGTT
md_r_ecc_201	13279	13294	16	WWWTTTAYRTTTWGTT
md_r_ecc_2064	7812	7827	16	WWWTTTAYRTTTWGTT
md_r_ecc_2120	3935	3950	16	WWWTTTAYRTTTWGTT
md_r_ecc_2259	2825	2840	16	WWWTTTAYRTTTWGTT
md_r_ecc_2638	10	25	16	WWWTTTAYRTTTWGTT
md_r_ecc_2653	4791	4806	16	WWWTTTAYRTTTWGTT
md_r_ecc_2669	179	194	16	WWWTTTAYRTTTWGTT
md_r_ecc_2696	2345	2360	16	WWWTTTAYRTTTWGTT
md_r_ecc_2753	13911	13926	16	WWWTTTAYRTTTWGTT
md_r_ecc_2817	4620	4635	16	WWWTTTAYRTTTWGTT
md_r_ecc_2893	4712	4727	16	WWWTTTAYRTTTWGTT
md_r_ecc_2946	3988	4003	16	WWWTTTAYRTTTWGTT
md_r_ecc_3033	1274	1289	16	WWWTTTAYRTTTWGTT
md_r_ecc_3067	5107	5122	16	WWWTTTAYRTTTWGTT
md_r_ecc_3182	6717	6732	16	WWWTTTAYRTTTWGTT
md_r_ecc_3256	1094	1109	16	WWWTTTAYRTTTWGTT
md_r_ecc_346	5888	5903	16	WWWTTTAYRTTTWGTT
md_r_ecc_3474	1008	1023	16	WWWTTTAYRTTTWGTT
md_r_ecc_3522	576	591	16	WWWTTTAYRTTTWGTT
md_r_ecc_3593	5139	5154	16	WWWTTTAYRTTTWGTT
md_r_ecc_3791	272	287	16	WWWTTTAYRTTTWGTT
md_r_ecc_3808	3530	3545	16	WWWTTTAYRTTTWGTT
md_r_ecc_391	693	708	16	WWWTTTAYRTTTWGTT
md_r_ecc_3936	5307	5322	16	WWWTTTAYRTTTWGTT
md_r_ecc_3938	103	118	16	WWWTTTAYRTTTWGTT
md_r_ecc_4110	2349	2364	16	WWWTTTAYRTTTWGTT
md_r_ecc_4198	16743	16758	16	WWWTTTAYRTTTWGTT
md_r_ecc_421	5449	5464	16	WWWTTTAYRTTTWGTT
md_r_ecc_4248	803	818	16	WWWTTTAYRTTTWGTT
md_r_ecc_4260	2103	2118	16	WWWTTTAYRTTTWGTT
md_r_ecc_4453	2728	2743	16	WWWTTTAYRTTTWGTT
md_r_ecc_4470	8131	8146	16	WWWTTTAYRTTTWGTT
md_r_ecc_4471	942	957	16	WWWTTTAYRTTTWGTT
md_r_ecc_4629	9172	9187	16	WWWTTTAYRTTTWGTT
md_r_ecc_472	3446	3461	16	WWWTTTAYRTTTWGTT
md_r_ecc_4758	817	832	16	WWWTTTAYRTTTWGTT
md_r_ecc_4826	4876	4891	16	WWWTTTAYRTTTWGTT
md_r_ecc_4860	4484	4499	16	WWWTTTAYRTTTWGTT
md_r_ecc_4944	9419	9434	16	WWWTTTAYRTTTWGTT
md_r_ecc_4957	3336	3351	16	WWWTTTAYRTTTWGTT
md_r_ecc_5034	3355	3370	16	WWWTTTAYRTTTWGTT
md_r_ecc_5064	5264	5279	16	WWWTTTAYRTTTWGTT
md_r_ecc_515	4293	4308	16	WWWTTTAYRTTTWGTT
md_r_ecc_5257	5926	5941	16	WWWTTTAYRTTTWGTT
md_r_ecc_5800	3287	3302	16	WWWTTTAYRTTTWGTT
md_r_ecc_5801	7636	7651	16	WWWTTTAYRTTTWGTT
md_r_ecc_634	7029	7044	16	WWWTTTAYRTTTWGTT
md_r_ecc_634	1632	1647	16	WWWTTTAYRTTTWGTT
md_r_ecc_760	5	20	16	WWWTTTAYRTTTWGTT
md_r_ecc_766	5503	5518	16	WWWTTTAYRTTTWGTT
md_r_ecc_77	1976	1991	16	WWWTTTAYRTTTWGTT
md_r_ecc_868	12206	12221	16	WWWTTTAYRTTTWGTT
ms_r_ecc_1005	9989	10004	16	WWWTTTAYRTTTWGTT
ms_r_ecc_1125	3035	3050	16	WWWTTTAYRTTTWGTT
ms_r_ecc_1318	5216	5231	16	WWWTTTAYRTTTWGTT
ms_r_ecc_1325	1716	1731	16	WWWTTTAYRTTTWGTT
ms_r_ecc_1440	1560	1575	16	WWWTTTAYRTTTWGTT
ms_r_ecc_1443	1119	1134	16	WWWTTTAYRTTTWGTT
ms_r_ecc_1462	7432	7447	16	WWWTTTAYRTTTWGTT
ms_r_ecc_1485	3049	3064	16	WWWTTTAYRTTTWGTT
ms_r_ecc_1507	8546	8561	16	WWWTTTAYRTTTWGTT
ms_r_ecc_1517	5249	5264	16	WWWTTTAYRTTTWGTT
ms_r_ecc_1554	179	194	16	WWWTTTAYRTTTWGTT
ms_r_ecc_1632	4656	4671	16	WWWTTTAYRTTTWGTT
ms_r_ecc_2001	7979	7994	16	WWWTTTAYRTTTWGTT
ms_r_ecc_2008	1031	1046	16	WWWTTTAYRTTTWGTT
ms_r_ecc_2008	1066	1081	16	WWWTTTAYRTTTWGTT
ms_r_ecc_2036	3152	3167	16	WWWTTTAYRTTTWGTT
ms_r_ecc_2186	7905	7920	16	WWWTTTAYRTTTWGTT
ms_r_ecc_2247	148	163	16	WWWTTTAYRTTTWGTT
ms_r_ecc_2409	12391	12406	16	WWWTTTAYRTTTWGTT
ms_r_ecc_2489	7387	7402	16	WWWTTTAYRTTTWGTT
ms_r_ecc_2594	11401	11416	16	WWWTTTAYRTTTWGTT
ms_r_ecc_2676	3191	3206	16	WWWTTTAYRTTTWGTT
ms_r_ecc_2775	826	841	16	WWWTTTAYRTTTWGTT
ms_r_ecc_2855	3115	3130	16	WWWTTTAYRTTTWGTT
ms_r_ecc_2875	9882	9897	16	WWWTTTAYRTTTWGTT
ms_r_ecc_2902	2733	2748	16	WWWTTTAYRTTTWGTT
ms_r_ecc_3052	10570	10585	16	WWWTTTAYRTTTWGTT
ms_r_ecc_3088	3445	3460	16	WWWTTTAYRTTTWGTT
ms_r_ecc_3137	9077	9092	16	WWWTTTAYRTTTWGTT
ms_r_ecc_3218	1017	1032	16	WWWTTTAYRTTTWGTT
ms_r_ecc_3219	2411	2426	16	WWWTTTAYRTTTWGTT
ms_r_ecc_3299	9085	9100	16	WWWTTTAYRTTTWGTT
ms_r_ecc_3368	4656	4671	16	WWWTTTAYRTTTWGTT
ms_r_ecc_3604	1701	1716	16	WWWTTTAYRTTTWGTT
ms_r_ecc_3712	4698	4713	16	WWWTTTAYRTTTWGTT
ms_r_ecc_3859	3490	3505	16	WWWTTTAYRTTTWGTT
ms_r_ecc_4023	1423	1438	16	WWWTTTAYRTTTWGTT
ms_r_ecc_4107	8846	8861	16	WWWTTTAYRTTTWGTT
ms_r_ecc_4111	3865	3880	16	WWWTTTAYRTTTWGTT
ms_r_ecc_4130	1749	1764	16	WWWTTTAYRTTTWGTT
ms_r_ecc_414	970	985	16	WWWTTTAYRTTTWGTT
ms_r_ecc_4141	1640	1655	16	WWWTTTAYRTTTWGTT
ms_r_ecc_428	3373	3388	16	WWWTTTAYRTTTWGTT
ms_r_ecc_4497	2143	2158	16	WWWTTTAYRTTTWGTT
ms_r_ecc_4581	1862	1877	16	WWWTTTAYRTTTWGTT
ms_r_ecc_4639	2369	2384	16	WWWTTTAYRTTTWGTT
ms_r_ecc_4690	6027	6042	16	WWWTTTAYRTTTWGTT
ms_r_ecc_470	13616	13631	16	WWWTTTAYRTTTWGTT
ms_r_ecc_4753	3169	3184	16	WWWTTTAYRTTTWGTT
ms_r_ecc_4769	1454	1469	16	WWWTTTAYRTTTWGTT
ms_r_ecc_4803	10384	10399	16	WWWTTTAYRTTTWGTT
ms_r_ecc_4820	5118	5133	16	WWWTTTAYRTTTWGTT
ms_r_ecc_4850	8358	8373	16	WWWTTTAYRTTTWGTT
ms_r_ecc_4893	7282	7297	16	WWWTTTAYRTTTWGTT
ms_r_ecc_4913	11669	11684	16	WWWTTTAYRTTTWGTT
ms_r_ecc_4937	1539	1554	16	WWWTTTAYRTTTWGTT
ms_r_ecc_4970	4437	4452	16	WWWTTTAYRTTTWGTT
ms_r_ecc_5025	2525	2540	16	WWWTTTAYRTTTWGTT
ms_r_ecc_5142	5905	5920	16	WWWTTTAYRTTTWGTT
ms_r_ecc_5197	9116	9131	16	WWWTTTAYRTTTWGTT
ms_r_ecc_5245	8290	8305	16	WWWTTTAYRTTTWGTT
ms_r_ecc_5277	4532	4547	16	WWWTTTAYRTTTWGTT
ms_r_ecc_5328	736	751	16	WWWTTTAYRTTTWGTT
ms_r_ecc_5344	3331	3346	16	WWWTTTAYRTTTWGTT
ms_r_ecc_5588	1627	1642	16	WWWTTTAYRTTTWGTT
ms_r_ecc_5621	3147	3162	16	WWWTTTAYRTTTWGTT
ms_r_ecc_617	8731	8746	16	WWWTTTAYRTTTWGTT
ms_r_ecc_715	17404	17419	16	WWWTTTAYRTTTWGTT
ms_r_ecc_843	3784	3799	16	WWWTTTAYRTTTWGTT
ms_r_ecc_855	3588	3603	16	WWWTTTAYRTTTWGTT
ms_r_ecc_902	992	1007	16	WWWTTTAYRTTTWGTT
ms_r_ecc_904	2196	2211	16	WWWTTTAYRTTTWGTT
ms_r_ecc_998	4394	4409	16	WWWTTTAYRTTTWGTT
ms_s_ecc_1053	6606	6621	16	WWWTTTAYRTTTWGTT
ms_s_ecc_1053	5649	5664	16	WWWTTTAYRTTTWGTT
ms_s_ecc_1061	6385	6400	16	WWWTTTAYRTTTWGTT
ms_s_ecc_1229	1825	1840	16	WWWTTTAYRTTTWGTT
ms_s_ecc_1256	1354	1369	16	WWWTTTAYRTTTWGTT
ms_s_ecc_1369	10131	10146	16	WWWTTTAYRTTTWGTT
ms_s_ecc_1373	10902	10917	16	WWWTTTAYRTTTWGTT
ms_s_ecc_1399	5677	5692	16	WWWTTTAYRTTTWGTT
ms_s_ecc_1421	12465	12480	16	WWWTTTAYRTTTWGTT
ms_s_ecc_1502	6285	6300	16	WWWTTTAYRTTTWGTT
ms_s_ecc_1502	6250	6265	16	WWWTTTAYRTTTWGTT
ms_s_ecc_1516	12393	12408	16	WWWTTTAYRTTTWGTT
ms_s_ecc_1555	2451	2466	16	WWWTTTAYRTTTWGTT
ms_s_ecc_1618	3310	3325	16	WWWTTTAYRTTTWGTT
ms_s_ecc_1658	4031	4046	16	WWWTTTAYRTTTWGTT
ms_s_ecc_1700	9760	9775	16	WWWTTTAYRTTTWGTT
ms_s_ecc_1735	577	592	16	WWWTTTAYRTTTWGTT
ms_s_ecc_1753	1861	1876	16	WWWTTTAYRTTTWGTT
ms_s_ecc_1830	4628	4643	16	WWWTTTAYRTTTWGTT
ms_s_ecc_194	546	561	16	WWWTTTAYRTTTWGTT
ms_s_ecc_1944	4487	4502	16	WWWTTTAYRTTTWGTT
ms_s_ecc_1966	22811	22826	16	WWWTTTAYRTTTWGTT
ms_s_ecc_2111	7489	7504	16	WWWTTTAYRTTTWGTT
ms_s_ecc_2160	663	678	16	WWWTTTAYRTTTWGTT
ms_s_ecc_246	10031	10046	16	WWWTTTAYRTTTWGTT
ms_s_ecc_2560	3576	3591	16	WWWTTTAYRTTTWGTT
ms_s_ecc_2719	1933	1948	16	WWWTTTAYRTTTWGTT
ms_s_ecc_3166	2142	2157	16	WWWTTTAYRTTTWGTT
ms_s_ecc_3167	720	735	16	WWWTTTAYRTTTWGTT
ms_s_ecc_3332	8687	8702	16	WWWTTTAYRTTTWGTT
ms_s_ecc_3391	3070	3085	16	WWWTTTAYRTTTWGTT
ms_s_ecc_3429	12211	12226	16	WWWTTTAYRTTTWGTT
ms_s_ecc_3441	7973	7988	16	WWWTTTAYRTTTWGTT
ms_s_ecc_3472	12276	12291	16	WWWTTTAYRTTTWGTT
ms_s_ecc_348	3339	3354	16	WWWTTTAYRTTTWGTT
ms_s_ecc_3481	5456	5471	16	WWWTTTAYRTTTWGTT
ms_s_ecc_3554	9688	9703	16	WWWTTTAYRTTTWGTT
ms_s_ecc_3647	555	570	16	WWWTTTAYRTTTWGTT
ms_s_ecc_365	4003	4018	16	WWWTTTAYRTTTWGTT
ms_s_ecc_3695	9779	9794	16	WWWTTTAYRTTTWGTT
ms_s_ecc_3787	1963	1978	16	WWWTTTAYRTTTWGTT
ms_s_ecc_3794	2869	2884	16	WWWTTTAYRTTTWGTT
ms_s_ecc_3858	1903	1918	16	WWWTTTAYRTTTWGTT
ms_s_ecc_3911	735	750	16	WWWTTTAYRTTTWGTT
ms_s_ecc_4011	10124	10139	16	WWWTTTAYRTTTWGTT
ms_s_ecc_4175	533	548	16	WWWTTTAYRTTTWGTT
ms_s_ecc_4269	1728	1743	16	WWWTTTAYRTTTWGTT
ms_s_ecc_4365	5144	5159	16	WWWTTTAYRTTTWGTT
ms_s_ecc_4646	4655	4670	16	WWWTTTAYRTTTWGTT
ms_s_ecc_4806	165	180	16	WWWTTTAYRTTTWGTT
ms_s_ecc_4970	7024	7039	16	WWWTTTAYRTTTWGTT
ms_s_ecc_5028	2320	2335	16	WWWTTTAYRTTTWGTT
ms_s_ecc_5160	5783	5798	16	WWWTTTAYRTTTWGTT
ms_s_ecc_5167	5476	5491	16	WWWTTTAYRTTTWGTT
ms_s_ecc_5356	9248	9263	16	WWWTTTAYRTTTWGTT
ms_s_ecc_5373	4201	4216	16	WWWTTTAYRTTTWGTT
ms_s_ecc_551	3787	3802	16	WWWTTTAYRTTTWGTT
ms_s_ecc_552	11431	11446	16	WWWTTTAYRTTTWGTT
ms_s_ecc_554	650	665	16	WWWTTTAYRTTTWGTT
ms_s_ecc_556	8378	8393	16	WWWTTTAYRTTTWGTT
ms_s_ecc_5594	10324	10339	16	WWWTTTAYRTTTWGTT
ms_s_ecc_5620	1417	1432	16	WWWTTTAYRTTTWGTT
ms_s_ecc_5634	1722	1737	16	WWWTTTAYRTTTWGTT
ms_s_ecc_5660	257	272	16	WWWTTTAYRTTTWGTT
ms_s_ecc_5772	8408	8423	16	WWWTTTAYRTTTWGTT
ms_s_ecc_5799	305	320	16	WWWTTTAYRTTTWGTT
ms_s_ecc_5841	2141	2156	16	WWWTTTAYRTTTWGTT
ms_s_ecc_5868	1907	1922	16	WWWTTTAYRTTTWGTT
ms_s_ecc_5873	5908	5923	16	WWWTTTAYRTTTWGTT
ms_s_ecc_5949	9458	9473	16	WWWTTTAYRTTTWGTT
ms_s_ecc_599	5683	5698	16	WWWTTTAYRTTTWGTT
ms_s_ecc_599	930	945	16	WWWTTTAYRTTTWGTT
ms_s_ecc_6015	5891	5906	16	WWWTTTAYRTTTWGTT
ms_s_ecc_688	6608	6623	16	WWWTTTAYRTTTWGTT
ms_s_ecc_693	18290	18305	16	WWWTTTAYRTTTWGTT
ms_s_ecc_731	10100	10115	16	WWWTTTAYRTTTWGTT
ms_s_ecc_754	401	416	16	WWWTTTAYRTTTWGTT
ms_s_ecc_778	1842	1857	16	WWWTTTAYRTTTWGTT
ms_s_ecc_818	4738	4753	16	WWWTTTAYRTTTWGTT
ms_s_ecc_95	5759	5774	16	WWWTTTAYRTTTWGTT
ms_s_ecc_962	9896	9911	16	WWWTTTAYRTTTWGTT
ms_s_ecc_988	11787	11802	16	WWWTTTAYRTTTWGTT
az_r_ecc_1	4114	4124	11	WTTTAYRTTTW
az_r_ecc_100	5775	5785	11	WTTTAYRTTTW
az_r_ecc_1008	3861	3871	11	WTTTAYRTTTW
az_r_ecc_101	157	167	11	WTTTAYRTTTW
az_r_ecc_1011	142	152	11	WTTTAYRTTTW
az_r_ecc_1011	245	255	11	WTTTAYRTTTW
az_r_ecc_1013	1803	1813	11	WTTTAYRTTTW
az_r_ecc_1014	735	745	11	WTTTAYRTTTW
az_r_ecc_1014	1121	1131	11	WTTTAYRTTTW
az_r_ecc_1019	4500	4510	11	WTTTAYRTTTW
az_r_ecc_102	5247	5257	11	WTTTAYRTTTW
az_r_ecc_1020	1074	1084	11	WTTTAYRTTTW
az_r_ecc_1023	619	629	11	WTTTAYRTTTW
az_r_ecc_1025	2454	2464	11	WTTTAYRTTTW
az_r_ecc_1025	4515	4525	11	WTTTAYRTTTW
az_r_ecc_1025	2890	2900	11	WTTTAYRTTTW
az_r_ecc_1025	1005	1015	11	WTTTAYRTTTW
az_r_ecc_103	6394	6404	11	WTTTAYRTTTW
az_r_ecc_1031	408	418	11	WTTTAYRTTTW
az_r_ecc_1032	5199	5209	11	WTTTAYRTTTW
az_r_ecc_1034	2381	2391	11	WTTTAYRTTTW
az_r_ecc_1035	5256	5266	11	WTTTAYRTTTW
az_r_ecc_104	605	615	11	WTTTAYRTTTW
az_r_ecc_1041	2337	2347	11	WTTTAYRTTTW
az_r_ecc_1042	2517	2527	11	WTTTAYRTTTW
az_r_ecc_1042	3661	3671	11	WTTTAYRTTTW
az_r_ecc_1046	6185	6195	11	WTTTAYRTTTW
az_r_ecc_1046	710	720	11	WTTTAYRTTTW
az_r_ecc_1047	858	868	11	WTTTAYRTTTW
az_r_ecc_1047	2917	2927	11	WTTTAYRTTTW
az_r_ecc_1050	896	906	11	WTTTAYRTTTW
az_r_ecc_1057	1321	1331	11	WTTTAYRTTTW
az_r_ecc_1057	346	356	11	WTTTAYRTTTW
az_r_ecc_106	2341	2351	11	WTTTAYRTTTW
az_r_ecc_1062	4402	4412	11	WTTTAYRTTTW
az_r_ecc_1067	4985	4995	11	WTTTAYRTTTW
az_r_ecc_1070	5839	5849	11	WTTTAYRTTTW
az_r_ecc_1073	3085	3095	11	WTTTAYRTTTW
az_r_ecc_1079	2245	2255	11	WTTTAYRTTTW
az_r_ecc_1079	4769	4779	11	WTTTAYRTTTW
az_r_ecc_108	536	546	11	WTTTAYRTTTW
az_r_ecc_1081	6040	6050	11	WTTTAYRTTTW
az_r_ecc_1081	5846	5856	11	WTTTAYRTTTW
az_r_ecc_1085	2305	2315	11	WTTTAYRTTTW
az_r_ecc_1085	9962	9972	11	WTTTAYRTTTW
az_r_ecc_1085	11668	11678	11	WTTTAYRTTTW
az_r_ecc_1085	10487	10497	11	WTTTAYRTTTW
az_r_ecc_1085	8035	8045	11	WTTTAYRTTTW
az_r_ecc_1085	1220	1230	11	WTTTAYRTTTW
az_r_ecc_1085	874	884	11	WTTTAYRTTTW
az_r_ecc_1088	1294	1304	11	WTTTAYRTTTW
az_r_ecc_1088	806	816	11	WTTTAYRTTTW
az_r_ecc_109	2526	2536	11	WTTTAYRTTTW
az_r_ecc_1091	5089	5099	11	WTTTAYRTTTW
az_r_ecc_1097	1479	1489	11	WTTTAYRTTTW
az_r_ecc_1098	567	577	11	WTTTAYRTTTW
az_r_ecc_11	398	408	11	WTTTAYRTTTW
az_r_ecc_11	3243	3253	11	WTTTAYRTTTW
az_r_ecc_1101	2493	2503	11	WTTTAYRTTTW
az_r_ecc_1102	3103	3113	11	WTTTAYRTTTW
az_r_ecc_1104	2650	2660	11	WTTTAYRTTTW
az_r_ecc_1111	4213	4223	11	WTTTAYRTTTW
az_r_ecc_1112	167	177	11	WTTTAYRTTTW
az_r_ecc_1116	3894	3904	11	WTTTAYRTTTW
az_r_ecc_1118	5948	5958	11	WTTTAYRTTTW
az_r_ecc_1119	1259	1269	11	WTTTAYRTTTW
az_r_ecc_1119	4276	4286	11	WTTTAYRTTTW
az_r_ecc_112	3942	3952	11	WTTTAYRTTTW
az_r_ecc_112	4844	4854	11	WTTTAYRTTTW
az_r_ecc_1122	98	108	11	WTTTAYRTTTW
az_r_ecc_1124	850	860	11	WTTTAYRTTTW
az_r_ecc_1125	7495	7505	11	WTTTAYRTTTW
az_r_ecc_1125	6239	6249	11	WTTTAYRTTTW
az_r_ecc_1128	4986	4996	11	WTTTAYRTTTW
az_r_ecc_1132	1667	1677	11	WTTTAYRTTTW
az_r_ecc_1136	3320	3330	11	WTTTAYRTTTW
az_r_ecc_1137	2255	2265	11	WTTTAYRTTTW
az_r_ecc_1141	533	543	11	WTTTAYRTTTW
az_r_ecc_1141	854	864	11	WTTTAYRTTTW
az_r_ecc_1145	2826	2836	11	WTTTAYRTTTW
az_r_ecc_1145	10485	10495	11	WTTTAYRTTTW
az_r_ecc_1145	616	626	11	WTTTAYRTTTW
az_r_ecc_1148	3101	3111	11	WTTTAYRTTTW
az_r_ecc_1150	809	819	11	WTTTAYRTTTW
az_r_ecc_1151	1294	1304	11	WTTTAYRTTTW
az_r_ecc_1151	2491	2501	11	WTTTAYRTTTW
az_r_ecc_1152	202	212	11	WTTTAYRTTTW
az_r_ecc_1153	1607	1617	11	WTTTAYRTTTW
az_r_ecc_1153	967	977	11	WTTTAYRTTTW
az_r_ecc_1154	4363	4373	11	WTTTAYRTTTW
az_r_ecc_1155	1419	1429	11	WTTTAYRTTTW
az_r_ecc_1155	1412	1422	11	WTTTAYRTTTW
az_r_ecc_1158	162	172	11	WTTTAYRTTTW
az_r_ecc_1165	1154	1164	11	WTTTAYRTTTW
az_r_ecc_1168	3940	3950	11	WTTTAYRTTTW
az_r_ecc_1169	4602	4612	11	WTTTAYRTTTW
az_r_ecc_117	11651	11661	11	WTTTAYRTTTW
az_r_ecc_1171	607	617	11	WTTTAYRTTTW
az_r_ecc_1185	2665	2675	11	WTTTAYRTTTW
az_r_ecc_1185	2317	2327	11	WTTTAYRTTTW
az_r_ecc_1187	2239	2249	11	WTTTAYRTTTW
az_r_ecc_1187	2432	2442	11	WTTTAYRTTTW
az_r_ecc_1188	3774	3784	11	WTTTAYRTTTW
az_r_ecc_1189	138	148	11	WTTTAYRTTTW
az_r_ecc_119	53	63	11	WTTTAYRTTTW
az_r_ecc_1191	1883	1893	11	WTTTAYRTTTW
az_r_ecc_1191	4250	4260	11	WTTTAYRTTTW
az_r_ecc_1198	4814	4824	11	WTTTAYRTTTW
az_r_ecc_1199	6692	6702	11	WTTTAYRTTTW
az_r_ecc_1199	5961	5971	11	WTTTAYRTTTW
az_r_ecc_1199	3569	3579	11	WTTTAYRTTTW
az_r_ecc_1199	1188	1198	11	WTTTAYRTTTW
az_r_ecc_1199	591	601	11	WTTTAYRTTTW
az_r_ecc_12	11368	11378	11	WTTTAYRTTTW
az_r_ecc_12	14429	14439	11	WTTTAYRTTTW
az_r_ecc_120	1444	1454	11	WTTTAYRTTTW
az_r_ecc_1200	671	681	11	WTTTAYRTTTW
az_r_ecc_1201	2366	2376	11	WTTTAYRTTTW
az_r_ecc_1202	4408	4418	11	WTTTAYRTTTW
az_r_ecc_1206	7432	7442	11	WTTTAYRTTTW
az_r_ecc_1207	3780	3790	11	WTTTAYRTTTW
az_r_ecc_121	3180	3190	11	WTTTAYRTTTW
az_r_ecc_122	2055	2065	11	WTTTAYRTTTW
az_r_ecc_122	2424	2434	11	WTTTAYRTTTW
az_r_ecc_1224	6860	6870	11	WTTTAYRTTTW
az_r_ecc_1226	1588	1598	11	WTTTAYRTTTW
az_r_ecc_1227	4294	4304	11	WTTTAYRTTTW
az_r_ecc_1230	64	74	11	WTTTAYRTTTW
az_r_ecc_1231	1249	1259	11	WTTTAYRTTTW
az_r_ecc_1232	227	237	11	WTTTAYRTTTW
az_r_ecc_1239	1249	1259	11	WTTTAYRTTTW
az_r_ecc_1240	5776	5786	11	WTTTAYRTTTW
az_r_ecc_1243	1261	1271	11	WTTTAYRTTTW
az_r_ecc_1247	135	145	11	WTTTAYRTTTW
az_r_ecc_1249	993	1003	11	WTTTAYRTTTW
az_r_ecc_125	1405	1415	11	WTTTAYRTTTW
az_r_ecc_1250	2381	2391	11	WTTTAYRTTTW
az_r_ecc_1257	3870	3880	11	WTTTAYRTTTW
az_r_ecc_1257	3028	3038	11	WTTTAYRTTTW
az_r_ecc_1258	1905	1915	11	WTTTAYRTTTW
az_r_ecc_1258	177	187	11	WTTTAYRTTTW
az_r_ecc_1259	759	769	11	WTTTAYRTTTW
az_r_ecc_1260	96	106	11	WTTTAYRTTTW
az_r_ecc_1270	920	930	11	WTTTAYRTTTW
az_r_ecc_1271	1039	1049	11	WTTTAYRTTTW
az_r_ecc_1271	1183	1193	11	WTTTAYRTTTW
az_r_ecc_1271	5170	5180	11	WTTTAYRTTTW
az_r_ecc_1272	3787	3797	11	WTTTAYRTTTW
az_r_ecc_1273	646	656	11	WTTTAYRTTTW
az_r_ecc_128	1650	1660	11	WTTTAYRTTTW
az_r_ecc_128	3198	3208	11	WTTTAYRTTTW
az_r_ecc_1280	6184	6194	11	WTTTAYRTTTW
az_r_ecc_1284	476	486	11	WTTTAYRTTTW
az_r_ecc_1285	670	680	11	WTTTAYRTTTW
az_r_ecc_1286	915	925	11	WTTTAYRTTTW
az_r_ecc_1292	813	823	11	WTTTAYRTTTW
az_r_ecc_1292	2620	2630	11	WTTTAYRTTTW
az_r_ecc_1292	2253	2263	11	WTTTAYRTTTW
az_r_ecc_1299	450	460	11	WTTTAYRTTTW
az_r_ecc_1302	1857	1867	11	WTTTAYRTTTW
az_r_ecc_1303	5101	5111	11	WTTTAYRTTTW
az_r_ecc_1304	920	930	11	WTTTAYRTTTW
az_r_ecc_1304	942	952	11	WTTTAYRTTTW
az_r_ecc_1305	2436	2446	11	WTTTAYRTTTW
az_r_ecc_1308	1586	1596	11	WTTTAYRTTTW
az_r_ecc_1309	1875	1885	11	WTTTAYRTTTW
az_r_ecc_1309	1867	1877	11	WTTTAYRTTTW
az_r_ecc_1310	1089	1099	11	WTTTAYRTTTW
az_r_ecc_1312	201	211	11	WTTTAYRTTTW
az_r_ecc_1313	5988	5998	11	WTTTAYRTTTW
az_r_ecc_1316	3374	3384	11	WTTTAYRTTTW
az_r_ecc_1316	671	681	11	WTTTAYRTTTW
az_r_ecc_1317	2253	2263	11	WTTTAYRTTTW
az_r_ecc_1318	1788	1798	11	WTTTAYRTTTW
az_r_ecc_1318	1796	1806	11	WTTTAYRTTTW
az_r_ecc_1318	6533	6543	11	WTTTAYRTTTW
az_r_ecc_1321	118	128	11	WTTTAYRTTTW
az_r_ecc_1325	3097	3107	11	WTTTAYRTTTW
az_r_ecc_1327	838	848	11	WTTTAYRTTTW
az_r_ecc_1335	6654	6664	11	WTTTAYRTTTW
az_r_ecc_1335	11772	11782	11	WTTTAYRTTTW
az_r_ecc_1336	2372	2382	11	WTTTAYRTTTW
az_r_ecc_1337	3490	3500	11	WTTTAYRTTTW
az_r_ecc_1337	4038	4048	11	WTTTAYRTTTW
az_r_ecc_1338	7356	7366	11	WTTTAYRTTTW
az_r_ecc_1338	7407	7417	11	WTTTAYRTTTW
az_r_ecc_1341	585	595	11	WTTTAYRTTTW
az_r_ecc_1341	5117	5127	11	WTTTAYRTTTW
az_r_ecc_1341	5111	5121	11	WTTTAYRTTTW
az_r_ecc_1342	2585	2595	11	WTTTAYRTTTW
az_r_ecc_1345	3543	3553	11	WTTTAYRTTTW
az_r_ecc_1345	3079	3089	11	WTTTAYRTTTW
az_r_ecc_1347	6723	6733	11	WTTTAYRTTTW
az_r_ecc_1347	4226	4236	11	WTTTAYRTTTW
az_r_ecc_1354	5272	5282	11	WTTTAYRTTTW
az_r_ecc_1355	1600	1610	11	WTTTAYRTTTW
az_r_ecc_1356	2891	2901	11	WTTTAYRTTTW
az_r_ecc_1359	2195	2205	11	WTTTAYRTTTW
az_r_ecc_1360	2746	2756	11	WTTTAYRTTTW
az_r_ecc_1361	834	844	11	WTTTAYRTTTW
az_r_ecc_1361	1996	2006	11	WTTTAYRTTTW
az_r_ecc_1362	5451	5461	11	WTTTAYRTTTW
az_r_ecc_1368	1169	1179	11	WTTTAYRTTTW
az_r_ecc_1369	5532	5542	11	WTTTAYRTTTW
az_r_ecc_1369	7885	7895	11	WTTTAYRTTTW
az_r_ecc_1369	6639	6649	11	WTTTAYRTTTW
az_r_ecc_137	1363	1373	11	WTTTAYRTTTW
az_r_ecc_137	2300	2310	11	WTTTAYRTTTW
az_r_ecc_1371	2563	2573	11	WTTTAYRTTTW
az_r_ecc_1372	1219	1229	11	WTTTAYRTTTW
az_r_ecc_1373	2272	2282	11	WTTTAYRTTTW
az_r_ecc_1373	3719	3729	11	WTTTAYRTTTW
az_r_ecc_1380	591	601	11	WTTTAYRTTTW
az_r_ecc_1380	1742	1752	11	WTTTAYRTTTW
az_r_ecc_1382	4854	4864	11	WTTTAYRTTTW
az_r_ecc_1383	1578	1588	11	WTTTAYRTTTW
az_r_ecc_1383	938	948	11	WTTTAYRTTTW
az_r_ecc_1388	88	98	11	WTTTAYRTTTW
az_r_ecc_1389	2799	2809	11	WTTTAYRTTTW
az_r_ecc_139	2219	2229	11	WTTTAYRTTTW
az_r_ecc_139	2458	2468	11	WTTTAYRTTTW
az_r_ecc_139	2163	2173	11	WTTTAYRTTTW
az_r_ecc_1391	962	972	11	WTTTAYRTTTW
az_r_ecc_1396	4799	4809	11	WTTTAYRTTTW
az_r_ecc_1404	2717	2727	11	WTTTAYRTTTW
az_r_ecc_1405	1194	1204	11	WTTTAYRTTTW
az_r_ecc_1406	260	270	11	WTTTAYRTTTW
az_r_ecc_1408	5902	5912	11	WTTTAYRTTTW
az_r_ecc_141	1803	1813	11	WTTTAYRTTTW
az_r_ecc_1411	146	156	11	WTTTAYRTTTW
az_r_ecc_1416	2397	2407	11	WTTTAYRTTTW
az_r_ecc_1416	3645	3655	11	WTTTAYRTTTW
az_r_ecc_1419	523	533	11	WTTTAYRTTTW
az_r_ecc_1426	5349	5359	11	WTTTAYRTTTW
az_r_ecc_1426	4329	4339	11	WTTTAYRTTTW
az_r_ecc_1432	3351	3361	11	WTTTAYRTTTW
az_r_ecc_1432	7899	7909	11	WTTTAYRTTTW
az_r_ecc_1432	7311	7321	11	WTTTAYRTTTW
az_r_ecc_1437	4369	4379	11	WTTTAYRTTTW
az_r_ecc_1440	112	122	11	WTTTAYRTTTW
az_r_ecc_1448	2952	2962	11	WTTTAYRTTTW
az_r_ecc_1449	1822	1832	11	WTTTAYRTTTW
az_r_ecc_1449	2924	2934	11	WTTTAYRTTTW
az_r_ecc_1449	5001	5011	11	WTTTAYRTTTW
az_r_ecc_1456	4176	4186	11	WTTTAYRTTTW
az_r_ecc_1456	8434	8444	11	WTTTAYRTTTW
az_r_ecc_1463	5121	5131	11	WTTTAYRTTTW
az_r_ecc_1464	501	511	11	WTTTAYRTTTW
az_r_ecc_1471	2524	2534	11	WTTTAYRTTTW
az_r_ecc_1481	3724	3734	11	WTTTAYRTTTW
az_r_ecc_1481	6995	7005	11	WTTTAYRTTTW
az_r_ecc_1486	2569	2579	11	WTTTAYRTTTW
az_r_ecc_1489	2578	2588	11	WTTTAYRTTTW
az_r_ecc_1489	1602	1612	11	WTTTAYRTTTW
az_r_ecc_1492	1373	1383	11	WTTTAYRTTTW
az_r_ecc_1494	3005	3015	11	WTTTAYRTTTW
az_r_ecc_1495	4123	4133	11	WTTTAYRTTTW
az_r_ecc_1497	1288	1298	11	WTTTAYRTTTW
az_r_ecc_1497	1352	1362	11	WTTTAYRTTTW
az_r_ecc_1497	5098	5108	11	WTTTAYRTTTW
az_r_ecc_1497	5029	5039	11	WTTTAYRTTTW
az_r_ecc_1497	3721	3731	11	WTTTAYRTTTW
az_r_ecc_15	5020	5030	11	WTTTAYRTTTW
az_r_ecc_15	5238	5248	11	WTTTAYRTTTW
az_r_ecc_15	2120	2130	11	WTTTAYRTTTW
az_r_ecc_15	612	622	11	WTTTAYRTTTW
az_r_ecc_1501	4584	4594	11	WTTTAYRTTTW
az_r_ecc_1502	623	633	11	WTTTAYRTTTW
az_r_ecc_1502	14	24	11	WTTTAYRTTTW
az_r_ecc_1505	2464	2474	11	WTTTAYRTTTW
az_r_ecc_1507	4838	4848	11	WTTTAYRTTTW
az_r_ecc_1508	1483	1493	11	WTTTAYRTTTW
az_r_ecc_1513	437	447	11	WTTTAYRTTTW
az_r_ecc_1513	452	462	11	WTTTAYRTTTW
az_r_ecc_1514	1081	1091	11	WTTTAYRTTTW
az_r_ecc_1514	4047	4057	11	WTTTAYRTTTW
az_r_ecc_1515	3938	3948	11	WTTTAYRTTTW
az_r_ecc_1515	347	357	11	WTTTAYRTTTW
az_r_ecc_1516	1345	1355	11	WTTTAYRTTTW
az_r_ecc_1516	2541	2551	11	WTTTAYRTTTW
az_r_ecc_1517	3228	3238	11	WTTTAYRTTTW
az_r_ecc_1518	2877	2887	11	WTTTAYRTTTW
az_r_ecc_153	2147	2157	11	WTTTAYRTTTW
az_r_ecc_1532	3172	3182	11	WTTTAYRTTTW
az_r_ecc_1536	3243	3253	11	WTTTAYRTTTW
az_r_ecc_1536	3904	3914	11	WTTTAYRTTTW
az_r_ecc_1543	1396	1406	11	WTTTAYRTTTW
az_r_ecc_1544	2296	2306	11	WTTTAYRTTTW
az_r_ecc_1544	223	233	11	WTTTAYRTTTW
az_r_ecc_1547	2208	2218	11	WTTTAYRTTTW
az_r_ecc_1548	5357	5367	11	WTTTAYRTTTW
az_r_ecc_1549	1673	1683	11	WTTTAYRTTTW
az_r_ecc_1549	2370	2380	11	WTTTAYRTTTW
az_r_ecc_155	1585	1595	11	WTTTAYRTTTW
az_r_ecc_155	1839	1849	11	WTTTAYRTTTW
az_r_ecc_155	1528	1538	11	WTTTAYRTTTW
az_r_ecc_155	1290	1300	11	WTTTAYRTTTW
az_r_ecc_1550	1553	1563	11	WTTTAYRTTTW
az_r_ecc_1552	1502	1512	11	WTTTAYRTTTW
az_r_ecc_1552	1495	1505	11	WTTTAYRTTTW
az_r_ecc_1555	264	274	11	WTTTAYRTTTW
az_r_ecc_1561	1831	1841	11	WTTTAYRTTTW
az_r_ecc_1562	2304	2314	11	WTTTAYRTTTW
az_r_ecc_1564	1553	1563	11	WTTTAYRTTTW
az_r_ecc_1564	3915	3925	11	WTTTAYRTTTW
az_r_ecc_1564	2255	2265	11	WTTTAYRTTTW
az_r_ecc_1564	1449	1459	11	WTTTAYRTTTW
az_r_ecc_1565	2759	2769	11	WTTTAYRTTTW
az_r_ecc_1565	2753	2763	11	WTTTAYRTTTW
az_r_ecc_1565	2467	2477	11	WTTTAYRTTTW
az_r_ecc_1566	2916	2926	11	WTTTAYRTTTW
az_r_ecc_1570	2614	2624	11	WTTTAYRTTTW
az_r_ecc_1570	2599	2609	11	WTTTAYRTTTW
az_r_ecc_1571	602	612	11	WTTTAYRTTTW
az_r_ecc_1573	5610	5620	11	WTTTAYRTTTW
az_r_ecc_1575	2880	2890	11	WTTTAYRTTTW
az_r_ecc_1575	2935	2945	11	WTTTAYRTTTW
az_r_ecc_1575	4654	4664	11	WTTTAYRTTTW
az_r_ecc_1579	5703	5713	11	WTTTAYRTTTW
az_r_ecc_1582	499	509	11	WTTTAYRTTTW
az_r_ecc_1587	1898	1908	11	WTTTAYRTTTW
az_r_ecc_159	911	921	11	WTTTAYRTTTW
az_r_ecc_1592	520	530	11	WTTTAYRTTTW
az_r_ecc_1593	2445	2455	11	WTTTAYRTTTW
az_r_ecc_1593	1105	1115	11	WTTTAYRTTTW
az_r_ecc_1594	1080	1090	11	WTTTAYRTTTW
az_r_ecc_1598	2180	2190	11	WTTTAYRTTTW
az_r_ecc_16	829	839	11	WTTTAYRTTTW
az_r_ecc_1605	1921	1931	11	WTTTAYRTTTW
az_r_ecc_1608	5952	5962	11	WTTTAYRTTTW
az_r_ecc_161	178	188	11	WTTTAYRTTTW
az_r_ecc_1610	1010	1020	11	WTTTAYRTTTW
az_r_ecc_1614	2514	2524	11	WTTTAYRTTTW
az_r_ecc_1614	2508	2518	11	WTTTAYRTTTW
az_r_ecc_1616	5190	5200	11	WTTTAYRTTTW
az_r_ecc_1620	5750	5760	11	WTTTAYRTTTW
az_r_ecc_1620	6016	6026	11	WTTTAYRTTTW
az_r_ecc_1622	6245	6255	11	WTTTAYRTTTW
az_r_ecc_1624	640	650	11	WTTTAYRTTTW
az_r_ecc_1631	3654	3664	11	WTTTAYRTTTW
az_r_ecc_1633	784	794	11	WTTTAYRTTTW
az_r_ecc_1633	2564	2574	11	WTTTAYRTTTW
az_r_ecc_1634	5920	5930	11	WTTTAYRTTTW
az_r_ecc_1644	306	316	11	WTTTAYRTTTW
az_r_ecc_1645	1823	1833	11	WTTTAYRTTTW
az_r_ecc_1647	657	667	11	WTTTAYRTTTW
az_r_ecc_1647	16	26	11	WTTTAYRTTTW
az_r_ecc_1648	1061	1071	11	WTTTAYRTTTW
az_r_ecc_1653	2844	2854	11	WTTTAYRTTTW
az_r_ecc_1659	320	330	11	WTTTAYRTTTW
az_r_ecc_1660	4729	4739	11	WTTTAYRTTTW
az_r_ecc_1665	3927	3937	11	WTTTAYRTTTW
az_r_ecc_1668	5005	5015	11	WTTTAYRTTTW
az_r_ecc_1668	4825	4835	11	WTTTAYRTTTW
az_r_ecc_1668	4634	4644	11	WTTTAYRTTTW
az_r_ecc_1668	4435	4445	11	WTTTAYRTTTW
az_r_ecc_1669	613	623	11	WTTTAYRTTTW
az_r_ecc_1669	876	886	11	WTTTAYRTTTW
az_r_ecc_1670	1084	1094	11	WTTTAYRTTTW
az_r_ecc_1672	149	159	11	WTTTAYRTTTW
az_r_ecc_1672	155	165	11	WTTTAYRTTTW
az_r_ecc_1672	3141	3151	11	WTTTAYRTTTW
az_r_ecc_1677	4475	4485	11	WTTTAYRTTTW
az_r_ecc_1677	5437	5447	11	WTTTAYRTTTW
az_r_ecc_1680	4633	4643	11	WTTTAYRTTTW
az_r_ecc_1680	4144	4154	11	WTTTAYRTTTW
az_r_ecc_1680	446	456	11	WTTTAYRTTTW
az_r_ecc_1682	2479	2489	11	WTTTAYRTTTW
az_r_ecc_1688	1641	1651	11	WTTTAYRTTTW
az_r_ecc_1690	563	573	11	WTTTAYRTTTW
az_r_ecc_1691	7490	7500	11	WTTTAYRTTTW
az_r_ecc_1693	912	922	11	WTTTAYRTTTW
az_r_ecc_1693	2190	2200	11	WTTTAYRTTTW
az_r_ecc_1698	3539	3549	11	WTTTAYRTTTW
az_r_ecc_1698	836	846	11	WTTTAYRTTTW
az_r_ecc_1699	1079	1089	11	WTTTAYRTTTW
az_r_ecc_1699	3236	3246	11	WTTTAYRTTTW
az_r_ecc_1699	9901	9911	11	WTTTAYRTTTW
az_r_ecc_1702	4676	4686	11	WTTTAYRTTTW
az_r_ecc_1705	1339	1349	11	WTTTAYRTTTW
az_r_ecc_1705	2784	2794	11	WTTTAYRTTTW
az_r_ecc_1706	2559	2569	11	WTTTAYRTTTW
az_r_ecc_1708	1763	1773	11	WTTTAYRTTTW
az_r_ecc_1710	1217	1227	11	WTTTAYRTTTW
az_r_ecc_1715	7	17	11	WTTTAYRTTTW
az_r_ecc_1715	652	662	11	WTTTAYRTTTW
az_r_ecc_1716	8197	8207	11	WTTTAYRTTTW
az_r_ecc_1719	608	618	11	WTTTAYRTTTW
az_r_ecc_1719	174	184	11	WTTTAYRTTTW
az_r_ecc_1723	574	584	11	WTTTAYRTTTW
az_r_ecc_1723	1418	1428	11	WTTTAYRTTTW
az_r_ecc_1725	1181	1191	11	WTTTAYRTTTW
az_r_ecc_1726	21	31	11	WTTTAYRTTTW
az_r_ecc_1730	125	135	11	WTTTAYRTTTW
az_r_ecc_1730	3913	3923	11	WTTTAYRTTTW
az_r_ecc_1731	2976	2986	11	WTTTAYRTTTW
az_r_ecc_174	6198	6208	11	WTTTAYRTTTW
az_r_ecc_174	415	425	11	WTTTAYRTTTW
az_r_ecc_1740	195	205	11	WTTTAYRTTTW
az_r_ecc_1740	788	798	11	WTTTAYRTTTW
az_r_ecc_1743	3337	3347	11	WTTTAYRTTTW
az_r_ecc_1744	5207	5217	11	WTTTAYRTTTW
az_r_ecc_1745	182	192	11	WTTTAYRTTTW
az_r_ecc_1746	3636	3646	11	WTTTAYRTTTW
az_r_ecc_1748	4927	4937	11	WTTTAYRTTTW
az_r_ecc_1748	7968	7978	11	WTTTAYRTTTW
az_r_ecc_175	1002	1012	11	WTTTAYRTTTW
az_r_ecc_175	928	938	11	WTTTAYRTTTW
az_r_ecc_1752	369	379	11	WTTTAYRTTTW
az_r_ecc_1754	2018	2028	11	WTTTAYRTTTW
az_r_ecc_1755	3159	3169	11	WTTTAYRTTTW
az_r_ecc_1757	73	83	11	WTTTAYRTTTW
az_r_ecc_1758	3708	3718	11	WTTTAYRTTTW
az_r_ecc_1761	2931	2941	11	WTTTAYRTTTW
az_r_ecc_1765	2783	2793	11	WTTTAYRTTTW
az_r_ecc_1767	493	503	11	WTTTAYRTTTW
az_r_ecc_1769	2906	2916	11	WTTTAYRTTTW
az_r_ecc_1769	4067	4077	11	WTTTAYRTTTW
az_r_ecc_1769	7576	7586	11	WTTTAYRTTTW
az_r_ecc_1769	8047	8057	11	WTTTAYRTTTW
az_r_ecc_1774	1934	1944	11	WTTTAYRTTTW
az_r_ecc_1775	1087	1097	11	WTTTAYRTTTW
az_r_ecc_1778	125	135	11	WTTTAYRTTTW
az_r_ecc_1778	21	31	11	WTTTAYRTTTW
az_r_ecc_1783	1244	1254	11	WTTTAYRTTTW
az_r_ecc_1786	1809	1819	11	WTTTAYRTTTW
az_r_ecc_1788	4201	4211	11	WTTTAYRTTTW
az_r_ecc_1791	4219	4229	11	WTTTAYRTTTW
az_r_ecc_1796	107	117	11	WTTTAYRTTTW
az_r_ecc_1797	1631	1641	11	WTTTAYRTTTW
az_r_ecc_1797	3169	3179	11	WTTTAYRTTTW
az_r_ecc_180	1014	1024	11	WTTTAYRTTTW
az_r_ecc_180	4031	4041	11	WTTTAYRTTTW
az_r_ecc_1800	1587	1597	11	WTTTAYRTTTW
az_r_ecc_1801	1244	1254	11	WTTTAYRTTTW
az_r_ecc_1801	4513	4523	11	WTTTAYRTTTW
az_r_ecc_1801	2532	2542	11	WTTTAYRTTTW
az_r_ecc_1808	1621	1631	11	WTTTAYRTTTW
az_r_ecc_1808	322	332	11	WTTTAYRTTTW
az_r_ecc_1810	4829	4839	11	WTTTAYRTTTW
az_r_ecc_1812	913	923	11	WTTTAYRTTTW
az_r_ecc_1812	939	949	11	WTTTAYRTTTW
az_r_ecc_1817	164	174	11	WTTTAYRTTTW
az_r_ecc_1817	3425	3435	11	WTTTAYRTTTW
az_r_ecc_1817	3392	3402	11	WTTTAYRTTTW
az_r_ecc_1823	1853	1863	11	WTTTAYRTTTW
az_r_ecc_1825	1465	1475	11	WTTTAYRTTTW
az_r_ecc_1828	239	249	11	WTTTAYRTTTW
az_r_ecc_1828	224	234	11	WTTTAYRTTTW
az_r_ecc_1829	555	565	11	WTTTAYRTTTW
az_r_ecc_1832	1976	1986	11	WTTTAYRTTTW
az_r_ecc_1832	1764	1774	11	WTTTAYRTTTW
az_r_ecc_1833	5449	5459	11	WTTTAYRTTTW
az_r_ecc_1833	5339	5349	11	WTTTAYRTTTW
az_r_ecc_1837	1861	1871	11	WTTTAYRTTTW
az_r_ecc_1837	78	88	11	WTTTAYRTTTW
az_r_ecc_1840	2716	2726	11	WTTTAYRTTTW
az_r_ecc_1845	355	365	11	WTTTAYRTTTW
az_r_ecc_1847	856	866	11	WTTTAYRTTTW
az_r_ecc_1848	3121	3131	11	WTTTAYRTTTW
az_r_ecc_1848	2593	2603	11	WTTTAYRTTTW
az_r_ecc_1848	1584	1594	11	WTTTAYRTTTW
az_r_ecc_1849	3189	3199	11	WTTTAYRTTTW
az_r_ecc_185	1220	1230	11	WTTTAYRTTTW
az_r_ecc_1850	3280	3290	11	WTTTAYRTTTW
az_r_ecc_1850	3077	3087	11	WTTTAYRTTTW
az_r_ecc_1855	2133	2143	11	WTTTAYRTTTW
az_r_ecc_1858	2250	2260	11	WTTTAYRTTTW
az_r_ecc_186	7281	7291	11	WTTTAYRTTTW
az_r_ecc_186	8445	8455	11	WTTTAYRTTTW
az_r_ecc_1860	2425	2435	11	WTTTAYRTTTW
az_r_ecc_1860	5964	5974	11	WTTTAYRTTTW
az_r_ecc_1860	4993	5003	11	WTTTAYRTTTW
az_r_ecc_1862	4600	4610	11	WTTTAYRTTTW
az_r_ecc_1865	1540	1550	11	WTTTAYRTTTW
az_r_ecc_1867	1618	1628	11	WTTTAYRTTTW
az_r_ecc_1867	744	754	11	WTTTAYRTTTW
az_r_ecc_1869	4675	4685	11	WTTTAYRTTTW
az_r_ecc_1869	1860	1870	11	WTTTAYRTTTW
az_r_ecc_1871	6393	6403	11	WTTTAYRTTTW
az_r_ecc_1872	10482	10492	11	WTTTAYRTTTW
az_r_ecc_1872	3017	3027	11	WTTTAYRTTTW
az_r_ecc_1874	6449	6459	11	WTTTAYRTTTW
az_r_ecc_1875	2341	2351	11	WTTTAYRTTTW
az_r_ecc_1876	2094	2104	11	WTTTAYRTTTW
az_r_ecc_1876	99	109	11	WTTTAYRTTTW
az_r_ecc_1877	1100	1110	11	WTTTAYRTTTW
az_r_ecc_1879	1261	1271	11	WTTTAYRTTTW
az_r_ecc_1879	3120	3130	11	WTTTAYRTTTW
az_r_ecc_188	3962	3972	11	WTTTAYRTTTW
az_r_ecc_1882	1179	1189	11	WTTTAYRTTTW
az_r_ecc_1882	475	485	11	WTTTAYRTTTW
az_r_ecc_1887	558	568	11	WTTTAYRTTTW
az_r_ecc_1887	8546	8556	11	WTTTAYRTTTW
az_r_ecc_1887	3604	3614	11	WTTTAYRTTTW
az_r_ecc_1889	1092	1102	11	WTTTAYRTTTW
az_r_ecc_1892	2881	2891	11	WTTTAYRTTTW
az_r_ecc_1894	3180	3190	11	WTTTAYRTTTW
az_r_ecc_1895	4911	4921	11	WTTTAYRTTTW
az_r_ecc_1895	1221	1231	11	WTTTAYRTTTW
az_r_ecc_1899	3432	3442	11	WTTTAYRTTTW
az_r_ecc_1899	2936	2946	11	WTTTAYRTTTW
az_r_ecc_1900	2225	2235	11	WTTTAYRTTTW
az_r_ecc_1903	5079	5089	11	WTTTAYRTTTW
az_r_ecc_1903	1867	1877	11	WTTTAYRTTTW
az_r_ecc_1904	1369	1379	11	WTTTAYRTTTW
az_r_ecc_1905	2720	2730	11	WTTTAYRTTTW
az_r_ecc_1908	886	896	11	WTTTAYRTTTW
az_r_ecc_1909	2509	2519	11	WTTTAYRTTTW
az_r_ecc_1910	545	555	11	WTTTAYRTTTW
az_r_ecc_1910	3502	3512	11	WTTTAYRTTTW
az_r_ecc_1914	6514	6524	11	WTTTAYRTTTW
az_r_ecc_1914	6574	6584	11	WTTTAYRTTTW
az_r_ecc_1918	290	300	11	WTTTAYRTTTW
az_r_ecc_1919	4430	4440	11	WTTTAYRTTTW
az_r_ecc_1919	4641	4651	11	WTTTAYRTTTW
az_r_ecc_1919	6216	6226	11	WTTTAYRTTTW
az_r_ecc_192	3526	3536	11	WTTTAYRTTTW
az_r_ecc_1923	961	971	11	WTTTAYRTTTW
az_r_ecc_1930	4331	4341	11	WTTTAYRTTTW
az_r_ecc_1931	2088	2098	11	WTTTAYRTTTW
az_r_ecc_1933	700	710	11	WTTTAYRTTTW
az_r_ecc_1939	3903	3913	11	WTTTAYRTTTW
az_r_ecc_1939	843	853	11	WTTTAYRTTTW
az_r_ecc_1939	647	657	11	WTTTAYRTTTW
az_r_ecc_194	1754	1764	11	WTTTAYRTTTW
az_r_ecc_1940	3957	3967	11	WTTTAYRTTTW
az_r_ecc_1944	3734	3744	11	WTTTAYRTTTW
az_r_ecc_1947	1305	1315	11	WTTTAYRTTTW
az_r_ecc_1947	1312	1322	11	WTTTAYRTTTW
az_r_ecc_1947	4115	4125	11	WTTTAYRTTTW
az_r_ecc_1947	1095	1105	11	WTTTAYRTTTW
az_r_ecc_1949	77	87	11	WTTTAYRTTTW
az_r_ecc_195	2718	2728	11	WTTTAYRTTTW
az_r_ecc_1950	3410	3420	11	WTTTAYRTTTW
az_r_ecc_1950	2770	2780	11	WTTTAYRTTTW
az_r_ecc_1955	480	490	11	WTTTAYRTTTW
az_r_ecc_1958	1243	1253	11	WTTTAYRTTTW
az_r_ecc_1959	2869	2879	11	WTTTAYRTTTW
az_r_ecc_1959	3433	3443	11	WTTTAYRTTTW
az_r_ecc_1959	3502	3512	11	WTTTAYRTTTW
az_r_ecc_1960	6128	6138	11	WTTTAYRTTTW
az_r_ecc_1961	3637	3647	11	WTTTAYRTTTW
az_r_ecc_1962	90	100	11	WTTTAYRTTTW
az_r_ecc_1963	1122	1132	11	WTTTAYRTTTW
az_r_ecc_1964	4273	4283	11	WTTTAYRTTTW
az_r_ecc_1969	244	254	11	WTTTAYRTTTW
az_r_ecc_1969	664	674	11	WTTTAYRTTTW
az_r_ecc_1969	4989	4999	11	WTTTAYRTTTW
az_r_ecc_1974	3218	3228	11	WTTTAYRTTTW
az_r_ecc_1976	1274	1284	11	WTTTAYRTTTW
az_r_ecc_1979	535	545	11	WTTTAYRTTTW
az_r_ecc_1981	1171	1181	11	WTTTAYRTTTW
az_r_ecc_1989	1435	1445	11	WTTTAYRTTTW
az_r_ecc_1989	895	905	11	WTTTAYRTTTW
az_r_ecc_199	4115	4125	11	WTTTAYRTTTW
az_r_ecc_1998	2898	2908	11	WTTTAYRTTTW
az_r_ecc_1998	3181	3191	11	WTTTAYRTTTW
az_r_ecc_1998	3207	3217	11	WTTTAYRTTTW
az_r_ecc_1998	3896	3906	11	WTTTAYRTTTW
az_r_ecc_1998	406	416	11	WTTTAYRTTTW
az_r_ecc_1999	1064	1074	11	WTTTAYRTTTW
az_r_ecc_200	328	338	11	WTTTAYRTTTW
az_r_ecc_200	4020	4030	11	WTTTAYRTTTW
az_r_ecc_2000	1436	1446	11	WTTTAYRTTTW
az_r_ecc_2002	2094	2104	11	WTTTAYRTTTW
az_r_ecc_2004	4463	4473	11	WTTTAYRTTTW
az_r_ecc_2005	3092	3102	11	WTTTAYRTTTW
az_r_ecc_2005	3368	3378	11	WTTTAYRTTTW
az_r_ecc_2006	634	644	11	WTTTAYRTTTW
az_r_ecc_201	2726	2736	11	WTTTAYRTTTW
az_r_ecc_2014	6181	6191	11	WTTTAYRTTTW
az_r_ecc_2015	2233	2243	11	WTTTAYRTTTW
az_r_ecc_2016	1256	1266	11	WTTTAYRTTTW
az_r_ecc_2018	324	334	11	WTTTAYRTTTW
az_r_ecc_2019	4883	4893	11	WTTTAYRTTTW
az_r_ecc_2019	2257	2267	11	WTTTAYRTTTW
az_r_ecc_2028	833	843	11	WTTTAYRTTTW
az_r_ecc_203	5030	5040	11	WTTTAYRTTTW
az_r_ecc_2032	2095	2105	11	WTTTAYRTTTW
az_r_ecc_2034	1643	1653	11	WTTTAYRTTTW
az_r_ecc_2041	6678	6688	11	WTTTAYRTTTW
az_r_ecc_2042	273	283	11	WTTTAYRTTTW
az_r_ecc_2043	3731	3741	11	WTTTAYRTTTW
az_r_ecc_2043	4987	4997	11	WTTTAYRTTTW
az_r_ecc_2044	6056	6066	11	WTTTAYRTTTW
az_r_ecc_2044	6288	6298	11	WTTTAYRTTTW
az_r_ecc_2044	6132	6142	11	WTTTAYRTTTW
az_r_ecc_2048	1622	1632	11	WTTTAYRTTTW
az_r_ecc_2054	1586	1596	11	WTTTAYRTTTW
az_r_ecc_2056	981	991	11	WTTTAYRTTTW
az_r_ecc_206	2929	2939	11	WTTTAYRTTTW
az_r_ecc_206	2412	2422	11	WTTTAYRTTTW
az_r_ecc_2061	4269	4279	11	WTTTAYRTTTW
az_r_ecc_2065	2815	2825	11	WTTTAYRTTTW
az_r_ecc_2066	2298	2308	11	WTTTAYRTTTW
az_r_ecc_2068	56	66	11	WTTTAYRTTTW
az_r_ecc_2069	7251	7261	11	WTTTAYRTTTW
az_r_ecc_2069	9264	9274	11	WTTTAYRTTTW
az_r_ecc_207	130	140	11	WTTTAYRTTTW
az_r_ecc_207	369	379	11	WTTTAYRTTTW
az_r_ecc_2070	5042	5052	11	WTTTAYRTTTW
az_r_ecc_2070	6882	6892	11	WTTTAYRTTTW
az_r_ecc_2070	4918	4928	11	WTTTAYRTTTW
az_r_ecc_2070	1103	1113	11	WTTTAYRTTTW
az_r_ecc_2074	5758	5768	11	WTTTAYRTTTW
az_r_ecc_2076	3985	3995	11	WTTTAYRTTTW
az_r_ecc_2077	1210	1220	11	WTTTAYRTTTW
az_r_ecc_2077	3068	3078	11	WTTTAYRTTTW
az_r_ecc_2078	247	257	11	WTTTAYRTTTW
az_r_ecc_2078	4322	4332	11	WTTTAYRTTTW
az_r_ecc_2079	1532	1542	11	WTTTAYRTTTW
az_r_ecc_2079	2509	2519	11	WTTTAYRTTTW
az_r_ecc_2083	1013	1023	11	WTTTAYRTTTW
az_r_ecc_2083	957	967	11	WTTTAYRTTTW
az_r_ecc_2090	1401	1411	11	WTTTAYRTTTW
az_r_ecc_2093	128	138	11	WTTTAYRTTTW
az_r_ecc_2094	5127	5137	11	WTTTAYRTTTW
az_r_ecc_2096	695	705	11	WTTTAYRTTTW
az_r_ecc_2096	1368	1378	11	WTTTAYRTTTW
az_r_ecc_2097	828	838	11	WTTTAYRTTTW
az_r_ecc_2098	244	254	11	WTTTAYRTTTW
az_r_ecc_2099	3308	3318	11	WTTTAYRTTTW
az_r_ecc_2099	4748	4758	11	WTTTAYRTTTW
az_r_ecc_2099	2466	2476	11	WTTTAYRTTTW
az_r_ecc_2101	333	343	11	WTTTAYRTTTW
az_r_ecc_2104	2798	2808	11	WTTTAYRTTTW
az_r_ecc_211	2545	2555	11	WTTTAYRTTTW
az_r_ecc_211	2648	2658	11	WTTTAYRTTTW
az_r_ecc_211	3038	3048	11	WTTTAYRTTTW
az_r_ecc_211	3322	3332	11	WTTTAYRTTTW
az_r_ecc_211	1023	1033	11	WTTTAYRTTTW
az_r_ecc_2110	262	272	11	WTTTAYRTTTW
az_r_ecc_2113	2213	2223	11	WTTTAYRTTTW
az_r_ecc_2113	3493	3503	11	WTTTAYRTTTW
az_r_ecc_2113	2407	2417	11	WTTTAYRTTTW
az_r_ecc_2116	5107	5117	11	WTTTAYRTTTW
az_r_ecc_2118	2169	2179	11	WTTTAYRTTTW
az_r_ecc_2118	2163	2173	11	WTTTAYRTTTW
az_r_ecc_2118	2157	2167	11	WTTTAYRTTTW
az_r_ecc_2120	162	172	11	WTTTAYRTTTW
az_r_ecc_2120	1727	1737	11	WTTTAYRTTTW
az_r_ecc_2121	4433	4443	11	WTTTAYRTTTW
az_r_ecc_2126	1548	1558	11	WTTTAYRTTTW
az_r_ecc_2126	1897	1907	11	WTTTAYRTTTW
az_r_ecc_2127	1887	1897	11	WTTTAYRTTTW
az_r_ecc_2128	87	97	11	WTTTAYRTTTW
az_r_ecc_2129	825	835	11	WTTTAYRTTTW
az_r_ecc_2129	747	757	11	WTTTAYRTTTW
az_r_ecc_2129	221	231	11	WTTTAYRTTTW
az_r_ecc_2136	5118	5128	11	WTTTAYRTTTW
az_r_ecc_2136	5287	5297	11	WTTTAYRTTTW
az_r_ecc_2136	3550	3560	11	WTTTAYRTTTW
az_r_ecc_2139	567	577	11	WTTTAYRTTTW
az_r_ecc_2140	1824	1834	11	WTTTAYRTTTW
az_r_ecc_2140	1944	1954	11	WTTTAYRTTTW
az_r_ecc_2142	10	20	11	WTTTAYRTTTW
az_r_ecc_2143	3804	3814	11	WTTTAYRTTTW
az_r_ecc_2144	2261	2271	11	WTTTAYRTTTW
az_r_ecc_2144	203	213	11	WTTTAYRTTTW
az_r_ecc_2145	658	668	11	WTTTAYRTTTW
az_r_ecc_2145	2013	2023	11	WTTTAYRTTTW
az_r_ecc_2148	2083	2093	11	WTTTAYRTTTW
az_r_ecc_2149	1190	1200	11	WTTTAYRTTTW
az_r_ecc_215	3801	3811	11	WTTTAYRTTTW
az_r_ecc_215	3808	3818	11	WTTTAYRTTTW
az_r_ecc_2152	3892	3902	11	WTTTAYRTTTW
az_r_ecc_2152	3952	3962	11	WTTTAYRTTTW
az_r_ecc_2153	2603	2613	11	WTTTAYRTTTW
az_r_ecc_2157	741	751	11	WTTTAYRTTTW
az_r_ecc_216	3452	3462	11	WTTTAYRTTTW
az_r_ecc_2162	7070	7080	11	WTTTAYRTTTW
az_r_ecc_2162	5221	5231	11	WTTTAYRTTTW
az_r_ecc_2162	3794	3804	11	WTTTAYRTTTW
az_r_ecc_2163	1168	1178	11	WTTTAYRTTTW
az_r_ecc_2165	1946	1956	11	WTTTAYRTTTW
az_r_ecc_2168	3902	3912	11	WTTTAYRTTTW
az_r_ecc_2171	6078	6088	11	WTTTAYRTTTW
az_r_ecc_2172	334	344	11	WTTTAYRTTTW
az_r_ecc_2173	92	102	11	WTTTAYRTTTW
az_r_ecc_2175	1469	1479	11	WTTTAYRTTTW
az_r_ecc_2176	2181	2191	11	WTTTAYRTTTW
az_r_ecc_2180	2133	2143	11	WTTTAYRTTTW
az_r_ecc_2180	2096	2106	11	WTTTAYRTTTW
az_r_ecc_2183	1911	1921	11	WTTTAYRTTTW
az_r_ecc_2185	2881	2891	11	WTTTAYRTTTW
az_r_ecc_2186	122	132	11	WTTTAYRTTTW
az_r_ecc_2187	1241	1251	11	WTTTAYRTTTW
az_r_ecc_2187	601	611	11	WTTTAYRTTTW
az_r_ecc_2190	3343	3353	11	WTTTAYRTTTW
az_r_ecc_2190	2276	2286	11	WTTTAYRTTTW
az_r_ecc_2192	2961	2971	11	WTTTAYRTTTW
az_r_ecc_2195	3625	3635	11	WTTTAYRTTTW
az_r_ecc_2196	3036	3046	11	WTTTAYRTTTW
az_r_ecc_2196	663	673	11	WTTTAYRTTTW
az_r_ecc_2196	83	93	11	WTTTAYRTTTW
az_r_ecc_22	735	745	11	WTTTAYRTTTW
az_r_ecc_2200	6034	6044	11	WTTTAYRTTTW
az_r_ecc_221	4789	4799	11	WTTTAYRTTTW
az_r_ecc_222	3927	3937	11	WTTTAYRTTTW
az_r_ecc_225	2593	2603	11	WTTTAYRTTTW
az_r_ecc_226	874	884	11	WTTTAYRTTTW
az_r_ecc_226	5165	5175	11	WTTTAYRTTTW
az_r_ecc_232	1996	2006	11	WTTTAYRTTTW
az_r_ecc_232	2162	2172	11	WTTTAYRTTTW
az_r_ecc_232	34	44	11	WTTTAYRTTTW
az_r_ecc_233	113	123	11	WTTTAYRTTTW
az_r_ecc_236	1042	1052	11	WTTTAYRTTTW
az_r_ecc_24	3762	3772	11	WTTTAYRTTTW
az_r_ecc_240	268	278	11	WTTTAYRTTTW
az_r_ecc_240	3033	3043	11	WTTTAYRTTTW
az_r_ecc_240	1829	1839	11	WTTTAYRTTTW
az_r_ecc_242	5995	6005	11	WTTTAYRTTTW
az_r_ecc_249	2423	2433	11	WTTTAYRTTTW
az_r_ecc_251	1341	1351	11	WTTTAYRTTTW
az_r_ecc_251	1417	1427	11	WTTTAYRTTTW
az_r_ecc_252	1767	1777	11	WTTTAYRTTTW
az_r_ecc_254	1154	1164	11	WTTTAYRTTTW
az_r_ecc_260	814	824	11	WTTTAYRTTTW
az_r_ecc_260	2032	2042	11	WTTTAYRTTTW
az_r_ecc_261	1999	2009	11	WTTTAYRTTTW
az_r_ecc_268	5352	5362	11	WTTTAYRTTTW
az_r_ecc_269	1950	1960	11	WTTTAYRTTTW
az_r_ecc_271	8	18	11	WTTTAYRTTTW
az_r_ecc_271	673	683	11	WTTTAYRTTTW
az_r_ecc_271	906	916	11	WTTTAYRTTTW
az_r_ecc_275	368	378	11	WTTTAYRTTTW
az_r_ecc_277	7225	7235	11	WTTTAYRTTTW
az_r_ecc_277	8037	8047	11	WTTTAYRTTTW
az_r_ecc_278	2903	2913	11	WTTTAYRTTTW
az_r_ecc_280	2312	2322	11	WTTTAYRTTTW
az_r_ecc_280	5914	5924	11	WTTTAYRTTTW
az_r_ecc_282	1102	1112	11	WTTTAYRTTTW
az_r_ecc_282	1596	1606	11	WTTTAYRTTTW
az_r_ecc_289	1919	1929	11	WTTTAYRTTTW
az_r_ecc_29	1386	1396	11	WTTTAYRTTTW
az_r_ecc_291	906	916	11	WTTTAYRTTTW
az_r_ecc_293	1019	1029	11	WTTTAYRTTTW
az_r_ecc_293	1092	1102	11	WTTTAYRTTTW
az_r_ecc_297	3817	3827	11	WTTTAYRTTTW
az_r_ecc_297	8568	8578	11	WTTTAYRTTTW
az_r_ecc_298	2980	2990	11	WTTTAYRTTTW
az_r_ecc_299	171	181	11	WTTTAYRTTTW
az_r_ecc_299	3577	3587	11	WTTTAYRTTTW
az_r_ecc_299	7146	7156	11	WTTTAYRTTTW
az_r_ecc_3	2615	2625	11	WTTTAYRTTTW
az_r_ecc_3	84	94	11	WTTTAYRTTTW
az_r_ecc_30	6441	6451	11	WTTTAYRTTTW
az_r_ecc_302	3032	3042	11	WTTTAYRTTTW
az_r_ecc_303	1398	1408	11	WTTTAYRTTTW
az_r_ecc_308	2782	2792	11	WTTTAYRTTTW
az_r_ecc_31	489	499	11	WTTTAYRTTTW
az_r_ecc_310	1651	1661	11	WTTTAYRTTTW
az_r_ecc_316	6307	6317	11	WTTTAYRTTTW
az_r_ecc_318	3765	3775	11	WTTTAYRTTTW
az_r_ecc_319	3238	3248	11	WTTTAYRTTTW
az_r_ecc_319	4041	4051	11	WTTTAYRTTTW
az_r_ecc_320	409	419	11	WTTTAYRTTTW
az_r_ecc_321	4268	4278	11	WTTTAYRTTTW
az_r_ecc_321	4371	4381	11	WTTTAYRTTTW
az_r_ecc_325	1523	1533	11	WTTTAYRTTTW
az_r_ecc_325	2953	2963	11	WTTTAYRTTTW
az_r_ecc_326	858	868	11	WTTTAYRTTTW
az_r_ecc_326	2744	2754	11	WTTTAYRTTTW
az_r_ecc_326	1590	1600	11	WTTTAYRTTTW
az_r_ecc_328	178	188	11	WTTTAYRTTTW
az_r_ecc_330	2643	2653	11	WTTTAYRTTTW
az_r_ecc_330	1338	1348	11	WTTTAYRTTTW
az_r_ecc_333	4055	4065	11	WTTTAYRTTTW
az_r_ecc_333	799	809	11	WTTTAYRTTTW
az_r_ecc_337	3017	3027	11	WTTTAYRTTTW
az_r_ecc_337	4579	4589	11	WTTTAYRTTTW
az_r_ecc_34	1747	1757	11	WTTTAYRTTTW
az_r_ecc_34	313	323	11	WTTTAYRTTTW
az_r_ecc_341	1008	1018	11	WTTTAYRTTTW
az_r_ecc_342	1589	1599	11	WTTTAYRTTTW
az_r_ecc_342	1765	1775	11	WTTTAYRTTTW
az_r_ecc_346	1096	1106	11	WTTTAYRTTTW
az_r_ecc_346	3460	3470	11	WTTTAYRTTTW
az_r_ecc_348	5371	5381	11	WTTTAYRTTTW
az_r_ecc_35	778	788	11	WTTTAYRTTTW
az_r_ecc_351	3247	3257	11	WTTTAYRTTTW
az_r_ecc_351	2593	2603	11	WTTTAYRTTTW
az_r_ecc_352	9179	9189	11	WTTTAYRTTTW
az_r_ecc_352	4112	4122	11	WTTTAYRTTTW
az_r_ecc_36	2456	2466	11	WTTTAYRTTTW
az_r_ecc_36	1887	1897	11	WTTTAYRTTTW
az_r_ecc_361	4242	4252	11	WTTTAYRTTTW
az_r_ecc_364	420	430	11	WTTTAYRTTTW
az_r_ecc_366	2325	2335	11	WTTTAYRTTTW
az_r_ecc_368	3147	3157	11	WTTTAYRTTTW
az_r_ecc_368	2179	2189	11	WTTTAYRTTTW
az_r_ecc_368	2101	2111	11	WTTTAYRTTTW
az_r_ecc_369	9221	9231	11	WTTTAYRTTTW
az_r_ecc_372	2974	2984	11	WTTTAYRTTTW
az_r_ecc_374	1634	1644	11	WTTTAYRTTTW
az_r_ecc_377	1174	1184	11	WTTTAYRTTTW
az_r_ecc_377	1221	1231	11	WTTTAYRTTTW
az_r_ecc_377	4818	4828	11	WTTTAYRTTTW
az_r_ecc_378	6955	6965	11	WTTTAYRTTTW
az_r_ecc_378	5746	5756	11	WTTTAYRTTTW
az_r_ecc_38	4126	4136	11	WTTTAYRTTTW
az_r_ecc_381	2410	2420	11	WTTTAYRTTTW
az_r_ecc_383	1303	1313	11	WTTTAYRTTTW
az_r_ecc_383	10578	10588	11	WTTTAYRTTTW
az_r_ecc_383	1447	1457	11	WTTTAYRTTTW
az_r_ecc_385	3106	3116	11	WTTTAYRTTTW
az_r_ecc_385	4272	4282	11	WTTTAYRTTTW
az_r_ecc_388	3082	3092	11	WTTTAYRTTTW
az_r_ecc_388	4907	4917	11	WTTTAYRTTTW
az_r_ecc_388	2058	2068	11	WTTTAYRTTTW
az_r_ecc_391	1059	1069	11	WTTTAYRTTTW
az_r_ecc_392	2698	2708	11	WTTTAYRTTTW
az_r_ecc_395	263	273	11	WTTTAYRTTTW
az_r_ecc_398	5701	5711	11	WTTTAYRTTTW
az_r_ecc_400	638	648	11	WTTTAYRTTTW
az_r_ecc_404	4077	4087	11	WTTTAYRTTTW
az_r_ecc_410	1516	1526	11	WTTTAYRTTTW
az_r_ecc_411	1317	1327	11	WTTTAYRTTTW
az_r_ecc_413	203	213	11	WTTTAYRTTTW
az_r_ecc_413	2533	2543	11	WTTTAYRTTTW
az_r_ecc_413	2413	2423	11	WTTTAYRTTTW
az_r_ecc_414	5979	5989	11	WTTTAYRTTTW
az_r_ecc_414	6172	6182	11	WTTTAYRTTTW
az_r_ecc_414	1454	1464	11	WTTTAYRTTTW
az_r_ecc_415	2984	2994	11	WTTTAYRTTTW
az_r_ecc_416	2393	2403	11	WTTTAYRTTTW
az_r_ecc_418	7576	7586	11	WTTTAYRTTTW
az_r_ecc_42	4176	4186	11	WTTTAYRTTTW
az_r_ecc_420	3791	3801	11	WTTTAYRTTTW
az_r_ecc_421	2560	2570	11	WTTTAYRTTTW
az_r_ecc_421	458	468	11	WTTTAYRTTTW
az_r_ecc_422	2641	2651	11	WTTTAYRTTTW
az_r_ecc_422	2033	2043	11	WTTTAYRTTTW
az_r_ecc_422	1433	1443	11	WTTTAYRTTTW
az_r_ecc_422	1425	1435	11	WTTTAYRTTTW
az_r_ecc_422	844	854	11	WTTTAYRTTTW
az_r_ecc_422	279	289	11	WTTTAYRTTTW
az_r_ecc_432	4205	4215	11	WTTTAYRTTTW
az_r_ecc_432	3864	3874	11	WTTTAYRTTTW
az_r_ecc_432	3850	3860	11	WTTTAYRTTTW
az_r_ecc_435	2026	2036	11	WTTTAYRTTTW
az_r_ecc_439	903	913	11	WTTTAYRTTTW
az_r_ecc_44	1983	1993	11	WTTTAYRTTTW
az_r_ecc_440	2688	2698	11	WTTTAYRTTTW
az_r_ecc_440	1867	1877	11	WTTTAYRTTTW
az_r_ecc_443	817	827	11	WTTTAYRTTTW
az_r_ecc_443	2578	2588	11	WTTTAYRTTTW
az_r_ecc_443	373	383	11	WTTTAYRTTTW
az_r_ecc_445	3800	3810	11	WTTTAYRTTTW
az_r_ecc_447	1592	1602	11	WTTTAYRTTTW
az_r_ecc_453	5933	5943	11	WTTTAYRTTTW
az_r_ecc_453	5774	5784	11	WTTTAYRTTTW
az_r_ecc_453	5696	5706	11	WTTTAYRTTTW
az_r_ecc_455	3638	3648	11	WTTTAYRTTTW
az_r_ecc_455	3288	3298	11	WTTTAYRTTTW
az_r_ecc_462	1794	1804	11	WTTTAYRTTTW
az_r_ecc_464	556	566	11	WTTTAYRTTTW
az_r_ecc_47	5810	5820	11	WTTTAYRTTTW
az_r_ecc_470	5728	5738	11	WTTTAYRTTTW
az_r_ecc_471	4672	4682	11	WTTTAYRTTTW
az_r_ecc_475	571	581	11	WTTTAYRTTTW
az_r_ecc_475	3102	3112	11	WTTTAYRTTTW
az_r_ecc_475	6357	6367	11	WTTTAYRTTTW
az_r_ecc_475	5120	5130	11	WTTTAYRTTTW
az_r_ecc_475	881	891	11	WTTTAYRTTTW
az_r_ecc_482	151	161	11	WTTTAYRTTTW
az_r_ecc_488	1874	1884	11	WTTTAYRTTTW
az_r_ecc_489	2444	2454	11	WTTTAYRTTTW
az_r_ecc_489	3608	3618	11	WTTTAYRTTTW
az_r_ecc_49	2789	2799	11	WTTTAYRTTTW
az_r_ecc_49	2915	2925	11	WTTTAYRTTTW
az_r_ecc_490	2286	2296	11	WTTTAYRTTTW
az_r_ecc_490	2263	2273	11	WTTTAYRTTTW
az_r_ecc_491	842	852	11	WTTTAYRTTTW
az_r_ecc_496	3371	3381	11	WTTTAYRTTTW
az_r_ecc_497	4840	4850	11	WTTTAYRTTTW
az_r_ecc_498	3125	3135	11	WTTTAYRTTTW
az_r_ecc_500	3074	3084	11	WTTTAYRTTTW
az_r_ecc_500	5628	5638	11	WTTTAYRTTTW
az_r_ecc_507	3490	3500	11	WTTTAYRTTTW
az_r_ecc_508	2591	2601	11	WTTTAYRTTTW
az_r_ecc_509	1144	1154	11	WTTTAYRTTTW
az_r_ecc_509	1136	1146	11	WTTTAYRTTTW
az_r_ecc_51	641	651	11	WTTTAYRTTTW
az_r_ecc_511	234	244	11	WTTTAYRTTTW
az_r_ecc_513	264	274	11	WTTTAYRTTTW
az_r_ecc_517	5608	5618	11	WTTTAYRTTTW
az_r_ecc_521	1670	1680	11	WTTTAYRTTTW
az_r_ecc_522	708	718	11	WTTTAYRTTTW
az_r_ecc_525	3232	3242	11	WTTTAYRTTTW
az_r_ecc_528	1989	1999	11	WTTTAYRTTTW
az_r_ecc_530	10329	10339	11	WTTTAYRTTTW
az_r_ecc_530	13229	13239	11	WTTTAYRTTTW
az_r_ecc_536	2751	2761	11	WTTTAYRTTTW
az_r_ecc_538	1980	1990	11	WTTTAYRTTTW
az_r_ecc_539	11333	11343	11	WTTTAYRTTTW
az_r_ecc_539	10458	10468	11	WTTTAYRTTTW
az_r_ecc_54	385	395	11	WTTTAYRTTTW
az_r_ecc_542	10606	10616	11	WTTTAYRTTTW
az_r_ecc_549	1553	1563	11	WTTTAYRTTTW
az_r_ecc_549	1826	1836	11	WTTTAYRTTTW
az_r_ecc_551	607	617	11	WTTTAYRTTTW
az_r_ecc_552	1870	1880	11	WTTTAYRTTTW
az_r_ecc_552	5485	5495	11	WTTTAYRTTTW
az_r_ecc_554	3862	3872	11	WTTTAYRTTTW
az_r_ecc_555	4256	4266	11	WTTTAYRTTTW
az_r_ecc_562	2918	2928	11	WTTTAYRTTTW
az_r_ecc_562	1855	1865	11	WTTTAYRTTTW
az_r_ecc_563	8629	8639	11	WTTTAYRTTTW
az_r_ecc_565	285	295	11	WTTTAYRTTTW
az_r_ecc_566	584	594	11	WTTTAYRTTTW
az_r_ecc_568	6986	6996	11	WTTTAYRTTTW
az_r_ecc_568	6380	6390	11	WTTTAYRTTTW
az_r_ecc_571	186	196	11	WTTTAYRTTTW
az_r_ecc_579	95	105	11	WTTTAYRTTTW
az_r_ecc_579	644	654	11	WTTTAYRTTTW
az_r_ecc_579	652	662	11	WTTTAYRTTTW
az_r_ecc_579	1230	1240	11	WTTTAYRTTTW
az_r_ecc_581	2501	2511	11	WTTTAYRTTTW
az_r_ecc_595	3326	3336	11	WTTTAYRTTTW
az_r_ecc_596	271	281	11	WTTTAYRTTTW
az_r_ecc_597	1088	1098	11	WTTTAYRTTTW
az_r_ecc_597	3621	3631	11	WTTTAYRTTTW
az_r_ecc_598	564	574	11	WTTTAYRTTTW
az_r_ecc_598	1760	1770	11	WTTTAYRTTTW
az_r_ecc_60	3172	3182	11	WTTTAYRTTTW
az_r_ecc_602	877	887	11	WTTTAYRTTTW
az_r_ecc_604	3990	4000	11	WTTTAYRTTTW
az_r_ecc_606	1846	1856	11	WTTTAYRTTTW
az_r_ecc_609	2909	2919	11	WTTTAYRTTTW
az_r_ecc_610	3264	3274	11	WTTTAYRTTTW
az_r_ecc_611	401	411	11	WTTTAYRTTTW
az_r_ecc_612	2607	2617	11	WTTTAYRTTTW
az_r_ecc_613	6445	6455	11	WTTTAYRTTTW
az_r_ecc_613	622	632	11	WTTTAYRTTTW
az_r_ecc_62	31	41	11	WTTTAYRTTTW
az_r_ecc_627	5913	5923	11	WTTTAYRTTTW
az_r_ecc_628	1467	1477	11	WTTTAYRTTTW
az_r_ecc_628	2291	2301	11	WTTTAYRTTTW
az_r_ecc_63	1165	1175	11	WTTTAYRTTTW
az_r_ecc_630	2810	2820	11	WTTTAYRTTTW
az_r_ecc_630	3263	3273	11	WTTTAYRTTTW
az_r_ecc_630	2301	2311	11	WTTTAYRTTTW
az_r_ecc_631	1800	1810	11	WTTTAYRTTTW
az_r_ecc_635	2060	2070	11	WTTTAYRTTTW
az_r_ecc_635	2298	2308	11	WTTTAYRTTTW
az_r_ecc_635	2548	2558	11	WTTTAYRTTTW
az_r_ecc_635	2004	2014	11	WTTTAYRTTTW
az_r_ecc_640	3345	3355	11	WTTTAYRTTTW
az_r_ecc_640	1920	1930	11	WTTTAYRTTTW
az_r_ecc_642	2597	2607	11	WTTTAYRTTTW
az_r_ecc_648	216	226	11	WTTTAYRTTTW
az_r_ecc_652	4086	4096	11	WTTTAYRTTTW
az_r_ecc_652	4576	4586	11	WTTTAYRTTTW
az_r_ecc_652	8271	8281	11	WTTTAYRTTTW
az_r_ecc_658	2077	2087	11	WTTTAYRTTTW
az_r_ecc_660	3037	3047	11	WTTTAYRTTTW
az_r_ecc_662	1660	1670	11	WTTTAYRTTTW
az_r_ecc_662	5042	5052	11	WTTTAYRTTTW
az_r_ecc_662	4196	4206	11	WTTTAYRTTTW
az_r_ecc_662	1279	1289	11	WTTTAYRTTTW
az_r_ecc_662	797	807	11	WTTTAYRTTTW
az_r_ecc_669	5458	5468	11	WTTTAYRTTTW
az_r_ecc_671	2434	2444	11	WTTTAYRTTTW
az_r_ecc_672	7720	7730	11	WTTTAYRTTTW
az_r_ecc_673	8706	8716	11	WTTTAYRTTTW
az_r_ecc_673	668	678	11	WTTTAYRTTTW
az_r_ecc_676	2671	2681	11	WTTTAYRTTTW
az_r_ecc_681	4630	4640	11	WTTTAYRTTTW
az_r_ecc_682	4951	4961	11	WTTTAYRTTTW
az_r_ecc_686	1894	1904	11	WTTTAYRTTTW
az_r_ecc_689	4469	4479	11	WTTTAYRTTTW
az_r_ecc_690	2978	2988	11	WTTTAYRTTTW
az_r_ecc_690	3455	3465	11	WTTTAYRTTTW
az_r_ecc_690	4745	4755	11	WTTTAYRTTTW
az_r_ecc_690	6441	6451	11	WTTTAYRTTTW
az_r_ecc_690	4601	4611	11	WTTTAYRTTTW
az_r_ecc_692	2577	2587	11	WTTTAYRTTTW
az_r_ecc_692	3580	3590	11	WTTTAYRTTTW
az_r_ecc_692	6004	6014	11	WTTTAYRTTTW
az_r_ecc_692	1687	1697	11	WTTTAYRTTTW
az_r_ecc_694	4372	4382	11	WTTTAYRTTTW
az_r_ecc_696	1704	1714	11	WTTTAYRTTTW
az_r_ecc_697	2800	2810	11	WTTTAYRTTTW
az_r_ecc_7	3815	3825	11	WTTTAYRTTTW
az_r_ecc_7	4127	4137	11	WTTTAYRTTTW
az_r_ecc_7	6503	6513	11	WTTTAYRTTTW
az_r_ecc_706	3024	3034	11	WTTTAYRTTTW
az_r_ecc_706	3271	3281	11	WTTTAYRTTTW
az_r_ecc_706	500	510	11	WTTTAYRTTTW
az_r_ecc_706	494	504	11	WTTTAYRTTTW
az_r_ecc_708	5043	5053	11	WTTTAYRTTTW
az_r_ecc_708	4401	4411	11	WTTTAYRTTTW
az_r_ecc_710	4730	4740	11	WTTTAYRTTTW
az_r_ecc_710	5220	5230	11	WTTTAYRTTTW
az_r_ecc_711	4405	4415	11	WTTTAYRTTTW
az_r_ecc_712	3629	3639	11	WTTTAYRTTTW
az_r_ecc_713	5438	5448	11	WTTTAYRTTTW
az_r_ecc_720	856	866	11	WTTTAYRTTTW
az_r_ecc_720	123	133	11	WTTTAYRTTTW
az_r_ecc_721	1340	1350	11	WTTTAYRTTTW
az_r_ecc_723	4479	4489	11	WTTTAYRTTTW
az_r_ecc_723	4430	4440	11	WTTTAYRTTTW
az_r_ecc_727	432	442	11	WTTTAYRTTTW
az_r_ecc_727	422	432	11	WTTTAYRTTTW
az_r_ecc_731	927	937	11	WTTTAYRTTTW
az_r_ecc_731	1168	1178	11	WTTTAYRTTTW
az_r_ecc_732	2068	2078	11	WTTTAYRTTTW
az_r_ecc_732	2109	2119	11	WTTTAYRTTTW
az_r_ecc_732	2169	2179	11	WTTTAYRTTTW
az_r_ecc_733	5428	5438	11	WTTTAYRTTTW
az_r_ecc_74	1183	1193	11	WTTTAYRTTTW
az_r_ecc_740	3088	3098	11	WTTTAYRTTTW
az_r_ecc_744	1842	1852	11	WTTTAYRTTTW
az_r_ecc_745	2390	2400	11	WTTTAYRTTTW
az_r_ecc_746	3616	3626	11	WTTTAYRTTTW
az_r_ecc_753	94	104	11	WTTTAYRTTTW
az_r_ecc_753	956	966	11	WTTTAYRTTTW
az_r_ecc_758	1680	1690	11	WTTTAYRTTTW
az_r_ecc_758	6364	6374	11	WTTTAYRTTTW
az_r_ecc_758	7129	7139	11	WTTTAYRTTTW
az_r_ecc_758	306	316	11	WTTTAYRTTTW
az_r_ecc_762	8276	8286	11	WTTTAYRTTTW
az_r_ecc_763	520	530	11	WTTTAYRTTTW
az_r_ecc_763	3790	3800	11	WTTTAYRTTTW
az_r_ecc_763	1271	1281	11	WTTTAYRTTTW
az_r_ecc_764	2904	2914	11	WTTTAYRTTTW
az_r_ecc_769	348	358	11	WTTTAYRTTTW
az_r_ecc_77	1090	1100	11	WTTTAYRTTTW
az_r_ecc_771	927	937	11	WTTTAYRTTTW
az_r_ecc_778	22	32	11	WTTTAYRTTTW
az_r_ecc_778	265	275	11	WTTTAYRTTTW
az_r_ecc_779	6558	6568	11	WTTTAYRTTTW
az_r_ecc_782	4651	4661	11	WTTTAYRTTTW
az_r_ecc_783	6441	6451	11	WTTTAYRTTTW
az_r_ecc_786	667	677	11	WTTTAYRTTTW
az_r_ecc_786	1763	1773	11	WTTTAYRTTTW
az_r_ecc_786	1343	1353	11	WTTTAYRTTTW
az_r_ecc_789	1084	1094	11	WTTTAYRTTTW
az_r_ecc_790	263	273	11	WTTTAYRTTTW
az_r_ecc_791	1766	1776	11	WTTTAYRTTTW
az_r_ecc_792	1929	1939	11	WTTTAYRTTTW
az_r_ecc_793	4163	4173	11	WTTTAYRTTTW
az_r_ecc_793	3964	3974	11	WTTTAYRTTTW
az_r_ecc_793	2137	2147	11	WTTTAYRTTTW
az_r_ecc_798	1149	1159	11	WTTTAYRTTTW
az_r_ecc_8	378	388	11	WTTTAYRTTTW
az_r_ecc_80	1470	1480	11	WTTTAYRTTTW
az_r_ecc_800	2190	2200	11	WTTTAYRTTTW
az_r_ecc_800	1917	1927	11	WTTTAYRTTTW
az_r_ecc_802	2227	2237	11	WTTTAYRTTTW
az_r_ecc_811	4629	4639	11	WTTTAYRTTTW
az_r_ecc_824	2953	2963	11	WTTTAYRTTTW
az_r_ecc_824	2850	2860	11	WTTTAYRTTTW
az_r_ecc_825	986	996	11	WTTTAYRTTTW
az_r_ecc_826	52	62	11	WTTTAYRTTTW
az_r_ecc_826	2395	2405	11	WTTTAYRTTTW
az_r_ecc_829	6070	6080	11	WTTTAYRTTTW
az_r_ecc_830	1616	1626	11	WTTTAYRTTTW
az_r_ecc_832	725	735	11	WTTTAYRTTTW
az_r_ecc_835	171	181	11	WTTTAYRTTTW
az_r_ecc_835	5297	5307	11	WTTTAYRTTTW
az_r_ecc_841	3194	3204	11	WTTTAYRTTTW
az_r_ecc_843	3304	3314	11	WTTTAYRTTTW
az_r_ecc_844	40	50	11	WTTTAYRTTTW
az_r_ecc_845	4892	4902	11	WTTTAYRTTTW
az_r_ecc_845	4961	4971	11	WTTTAYRTTTW
az_r_ecc_845	2506	2516	11	WTTTAYRTTTW
az_r_ecc_848	809	819	11	WTTTAYRTTTW
az_r_ecc_849	1259	1269	11	WTTTAYRTTTW
az_r_ecc_852	1495	1505	11	WTTTAYRTTTW
az_r_ecc_852	1503	1513	11	WTTTAYRTTTW
az_r_ecc_852	2085	2095	11	WTTTAYRTTTW
az_r_ecc_854	694	704	11	WTTTAYRTTTW
az_r_ecc_861	2865	2875	11	WTTTAYRTTTW
az_r_ecc_865	3142	3152	11	WTTTAYRTTTW
az_r_ecc_866	3145	3155	11	WTTTAYRTTTW
az_r_ecc_87	1077	1087	11	WTTTAYRTTTW
az_r_ecc_878	1477	1487	11	WTTTAYRTTTW
az_r_ecc_878	988	998	11	WTTTAYRTTTW
az_r_ecc_879	763	773	11	WTTTAYRTTTW
az_r_ecc_879	331	341	11	WTTTAYRTTTW
az_r_ecc_880	757	767	11	WTTTAYRTTTW
az_r_ecc_880	967	977	11	WTTTAYRTTTW
az_r_ecc_880	3460	3470	11	WTTTAYRTTTW
az_r_ecc_880	1173	1183	11	WTTTAYRTTTW
az_r_ecc_886	2056	2066	11	WTTTAYRTTTW
az_r_ecc_893	2535	2545	11	WTTTAYRTTTW
az_r_ecc_894	1488	1498	11	WTTTAYRTTTW
az_r_ecc_895	1979	1989	11	WTTTAYRTTTW
az_r_ecc_896	3552	3562	11	WTTTAYRTTTW
az_r_ecc_897	1638	1648	11	WTTTAYRTTTW
az_r_ecc_897	3008	3018	11	WTTTAYRTTTW
az_r_ecc_899	3693	3703	11	WTTTAYRTTTW
az_r_ecc_9	4841	4851	11	WTTTAYRTTTW
az_r_ecc_90	13	23	11	WTTTAYRTTTW
az_r_ecc_901	1178	1188	11	WTTTAYRTTTW
az_r_ecc_901	2011	2021	11	WTTTAYRTTTW
az_r_ecc_905	365	375	11	WTTTAYRTTTW
az_r_ecc_908	760	770	11	WTTTAYRTTTW
az_r_ecc_909	3067	3077	11	WTTTAYRTTTW
az_r_ecc_912	5172	5182	11	WTTTAYRTTTW
az_r_ecc_912	5295	5305	11	WTTTAYRTTTW
az_r_ecc_912	6274	6284	11	WTTTAYRTTTW
az_r_ecc_913	2105	2115	11	WTTTAYRTTTW
az_r_ecc_914	4664	4674	11	WTTTAYRTTTW
az_r_ecc_914	857	867	11	WTTTAYRTTTW
az_r_ecc_915	7	17	11	WTTTAYRTTTW
az_r_ecc_916	1471	1481	11	WTTTAYRTTTW
az_r_ecc_917	2402	2412	11	WTTTAYRTTTW
az_r_ecc_917	943	953	11	WTTTAYRTTTW
az_r_ecc_922	637	647	11	WTTTAYRTTTW
az_r_ecc_928	1127	1137	11	WTTTAYRTTTW
az_r_ecc_929	1225	1235	11	WTTTAYRTTTW
az_r_ecc_937	1640	1650	11	WTTTAYRTTTW
az_r_ecc_937	5328	5338	11	WTTTAYRTTTW
az_r_ecc_942	6329	6339	11	WTTTAYRTTTW
az_r_ecc_944	2660	2670	11	WTTTAYRTTTW
az_r_ecc_944	2675	2685	11	WTTTAYRTTTW
az_r_ecc_947	5870	5880	11	WTTTAYRTTTW
az_r_ecc_95	1316	1326	11	WTTTAYRTTTW
az_r_ecc_95	2563	2573	11	WTTTAYRTTTW
az_r_ecc_95	2660	2670	11	WTTTAYRTTTW
az_r_ecc_95	1863	1873	11	WTTTAYRTTTW
az_r_ecc_951	124	134	11	WTTTAYRTTTW
az_r_ecc_952	4000	4010	11	WTTTAYRTTTW
az_r_ecc_952	5704	5714	11	WTTTAYRTTTW
az_r_ecc_952	5941	5951	11	WTTTAYRTTTW
az_r_ecc_954	683	693	11	WTTTAYRTTTW
az_r_ecc_954	1682	1692	11	WTTTAYRTTTW
az_r_ecc_958	4009	4019	11	WTTTAYRTTTW
az_r_ecc_959	2977	2987	11	WTTTAYRTTTW
az_r_ecc_96	4759	4769	11	WTTTAYRTTTW
az_r_ecc_96	701	711	11	WTTTAYRTTTW
az_r_ecc_960	4851	4861	11	WTTTAYRTTTW
az_r_ecc_966	91	101	11	WTTTAYRTTTW
az_r_ecc_968	6332	6342	11	WTTTAYRTTTW
az_r_ecc_968	687	697	11	WTTTAYRTTTW
az_r_ecc_97	1872	1882	11	WTTTAYRTTTW
az_r_ecc_97	2127	2137	11	WTTTAYRTTTW
az_r_ecc_97	4145	4155	11	WTTTAYRTTTW
az_r_ecc_973	6604	6614	11	WTTTAYRTTTW
az_r_ecc_974	2191	2201	11	WTTTAYRTTTW
az_r_ecc_976	1851	1861	11	WTTTAYRTTTW
az_r_ecc_985	1474	1484	11	WTTTAYRTTTW
az_r_ecc_985	4912	4922	11	WTTTAYRTTTW
az_r_ecc_985	2238	2248	11	WTTTAYRTTTW
az_r_ecc_985	2161	2171	11	WTTTAYRTTTW
az_r_ecc_985	1905	1915	11	WTTTAYRTTTW
az_r_ecc_986	5280	5290	11	WTTTAYRTTTW
az_r_ecc_987	604	614	11	WTTTAYRTTTW
az_r_ecc_988	2328	2338	11	WTTTAYRTTTW
az_r_ecc_989	5496	5506	11	WTTTAYRTTTW
az_r_ecc_992	5306	5316	11	WTTTAYRTTTW
az_r_ecc_992	6236	6246	11	WTTTAYRTTTW
az_r_ecc_992	6096	6106	11	WTTTAYRTTTW
az_r_ecc_992	5813	5823	11	WTTTAYRTTTW
az_r_ecc_992	1459	1469	11	WTTTAYRTTTW
az_r_ecc_993	5893	5903	11	WTTTAYRTTTW
az_r_ecc_995	3329	3339	11	WTTTAYRTTTW
az_r_ecc_995	7440	7450	11	WTTTAYRTTTW
az_r_ecc_995	6571	6581	11	WTTTAYRTTTW
az_r_ecc_995	4259	4269	11	WTTTAYRTTTW
az_r_ecc_995	848	858	11	WTTTAYRTTTW
az_r_ecc_999	1211	1221	11	WTTTAYRTTTW
az_s_ecc_10	6502	6512	11	WTTTAYRTTTW
az_s_ecc_1000	822	832	11	WTTTAYRTTTW
az_s_ecc_1000	828	838	11	WTTTAYRTTTW
az_s_ecc_1000	1599	1609	11	WTTTAYRTTTW
az_s_ecc_1004	1357	1367	11	WTTTAYRTTTW
az_s_ecc_1005	91	101	11	WTTTAYRTTTW
az_s_ecc_1010	1379	1389	11	WTTTAYRTTTW
az_s_ecc_1012	496	506	11	WTTTAYRTTTW
az_s_ecc_1013	467	477	11	WTTTAYRTTTW
az_s_ecc_1013	3918	3928	11	WTTTAYRTTTW
az_s_ecc_1019	2205	2215	11	WTTTAYRTTTW
az_s_ecc_1019	3945	3955	11	WTTTAYRTTTW
az_s_ecc_1019	4443	4453	11	WTTTAYRTTTW
az_s_ecc_1019	4276	4286	11	WTTTAYRTTTW
az_s_ecc_102	2437	2447	11	WTTTAYRTTTW
az_s_ecc_1022	144	154	11	WTTTAYRTTTW
az_s_ecc_1022	2760	2770	11	WTTTAYRTTTW
az_s_ecc_1023	202	212	11	WTTTAYRTTTW
az_s_ecc_1024	1719	1729	11	WTTTAYRTTTW
az_s_ecc_1029	2131	2141	11	WTTTAYRTTTW
az_s_ecc_1029	1067	1077	11	WTTTAYRTTTW
az_s_ecc_1030	7177	7187	11	WTTTAYRTTTW
az_s_ecc_1032	1680	1690	11	WTTTAYRTTTW
az_s_ecc_1035	1274	1284	11	WTTTAYRTTTW
az_s_ecc_1039	892	902	11	WTTTAYRTTTW
az_s_ecc_1039	3999	4009	11	WTTTAYRTTTW
az_s_ecc_1041	2934	2944	11	WTTTAYRTTTW
az_s_ecc_1042	2165	2175	11	WTTTAYRTTTW
az_s_ecc_1051	7	17	11	WTTTAYRTTTW
az_s_ecc_1052	3576	3586	11	WTTTAYRTTTW
az_s_ecc_1052	2178	2188	11	WTTTAYRTTTW
az_s_ecc_1053	434	444	11	WTTTAYRTTTW
az_s_ecc_1054	5982	5992	11	WTTTAYRTTTW
az_s_ecc_1054	4273	4283	11	WTTTAYRTTTW
az_s_ecc_1059	645	655	11	WTTTAYRTTTW
az_s_ecc_106	1261	1271	11	WTTTAYRTTTW
az_s_ecc_106	1542	1552	11	WTTTAYRTTTW
az_s_ecc_1061	1280	1290	11	WTTTAYRTTTW
az_s_ecc_1064	1090	1100	11	WTTTAYRTTTW
az_s_ecc_1065	172	182	11	WTTTAYRTTTW
az_s_ecc_1066	3022	3032	11	WTTTAYRTTTW
az_s_ecc_1066	6235	6245	11	WTTTAYRTTTW
az_s_ecc_1066	7398	7408	11	WTTTAYRTTTW
az_s_ecc_1066	8497	8507	11	WTTTAYRTTTW
az_s_ecc_107	2056	2066	11	WTTTAYRTTTW
az_s_ecc_107	2084	2094	11	WTTTAYRTTTW
az_s_ecc_107	3219	3229	11	WTTTAYRTTTW
az_s_ecc_107	4291	4301	11	WTTTAYRTTTW
az_s_ecc_107	1777	1787	11	WTTTAYRTTTW
az_s_ecc_1070	468	478	11	WTTTAYRTTTW
az_s_ecc_1075	1692	1702	11	WTTTAYRTTTW
az_s_ecc_1077	796	806	11	WTTTAYRTTTW
az_s_ecc_1078	4064	4074	11	WTTTAYRTTTW
az_s_ecc_1080	1489	1499	11	WTTTAYRTTTW
az_s_ecc_1084	7255	7265	11	WTTTAYRTTTW
az_s_ecc_1086	592	602	11	WTTTAYRTTTW
az_s_ecc_1086	113	123	11	WTTTAYRTTTW
az_s_ecc_1087	546	556	11	WTTTAYRTTTW
az_s_ecc_1088	1163	1173	11	WTTTAYRTTTW
az_s_ecc_1090	4956	4966	11	WTTTAYRTTTW
az_s_ecc_1091	4146	4156	11	WTTTAYRTTTW
az_s_ecc_1091	3605	3615	11	WTTTAYRTTTW
az_s_ecc_1092	1685	1695	11	WTTTAYRTTTW
az_s_ecc_1093	4113	4123	11	WTTTAYRTTTW
az_s_ecc_1095	3814	3824	11	WTTTAYRTTTW
az_s_ecc_1096	483	493	11	WTTTAYRTTTW
az_s_ecc_1096	3637	3647	11	WTTTAYRTTTW
az_s_ecc_1096	761	771	11	WTTTAYRTTTW
az_s_ecc_11	3205	3215	11	WTTTAYRTTTW
az_s_ecc_11	4448	4458	11	WTTTAYRTTTW
az_s_ecc_11	1330	1340	11	WTTTAYRTTTW
az_s_ecc_1100	2526	2536	11	WTTTAYRTTTW
az_s_ecc_1105	2612	2622	11	WTTTAYRTTTW
az_s_ecc_1108	3669	3679	11	WTTTAYRTTTW
az_s_ecc_111	3408	3418	11	WTTTAYRTTTW
az_s_ecc_111	2226	2236	11	WTTTAYRTTTW
az_s_ecc_111	485	495	11	WTTTAYRTTTW
az_s_ecc_1111	976	986	11	WTTTAYRTTTW
az_s_ecc_1115	1311	1321	11	WTTTAYRTTTW
az_s_ecc_1118	1178	1188	11	WTTTAYRTTTW
az_s_ecc_112	6233	6243	11	WTTTAYRTTTW
az_s_ecc_112	6161	6171	11	WTTTAYRTTTW
az_s_ecc_1122	829	839	11	WTTTAYRTTTW
az_s_ecc_1125	4549	4559	11	WTTTAYRTTTW
az_s_ecc_1125	4113	4123	11	WTTTAYRTTTW
az_s_ecc_1125	1950	1960	11	WTTTAYRTTTW
az_s_ecc_1129	3755	3765	11	WTTTAYRTTTW
az_s_ecc_1129	5358	5368	11	WTTTAYRTTTW
az_s_ecc_1131	4354	4364	11	WTTTAYRTTTW
az_s_ecc_1132	2304	2314	11	WTTTAYRTTTW
az_s_ecc_1132	660	670	11	WTTTAYRTTTW
az_s_ecc_1133	1852	1862	11	WTTTAYRTTTW
az_s_ecc_1135	1430	1440	11	WTTTAYRTTTW
az_s_ecc_1139	4303	4313	11	WTTTAYRTTTW
az_s_ecc_1139	3670	3680	11	WTTTAYRTTTW
az_s_ecc_1139	3197	3207	11	WTTTAYRTTTW
az_s_ecc_114	6425	6435	11	WTTTAYRTTTW
az_s_ecc_1146	1509	1519	11	WTTTAYRTTTW
az_s_ecc_1146	8028	8038	11	WTTTAYRTTTW
az_s_ecc_1146	8231	8241	11	WTTTAYRTTTW
az_s_ecc_1146	7549	7559	11	WTTTAYRTTTW
az_s_ecc_1146	1981	1991	11	WTTTAYRTTTW
az_s_ecc_1149	633	643	11	WTTTAYRTTTW
az_s_ecc_1149	586	596	11	WTTTAYRTTTW
az_s_ecc_1152	2465	2475	11	WTTTAYRTTTW
az_s_ecc_1156	1161	1171	11	WTTTAYRTTTW
az_s_ecc_1156	2742	2752	11	WTTTAYRTTTW
az_s_ecc_1158	127	137	11	WTTTAYRTTTW
az_s_ecc_1162	1542	1552	11	WTTTAYRTTTW
az_s_ecc_1162	2882	2892	11	WTTTAYRTTTW
az_s_ecc_1164	4177	4187	11	WTTTAYRTTTW
az_s_ecc_1165	309	319	11	WTTTAYRTTTW
az_s_ecc_1165	1121	1131	11	WTTTAYRTTTW
az_s_ecc_1168	865	875	11	WTTTAYRTTTW
az_s_ecc_1169	1797	1807	11	WTTTAYRTTTW
az_s_ecc_117	3217	3227	11	WTTTAYRTTTW
az_s_ecc_1170	3288	3298	11	WTTTAYRTTTW
az_s_ecc_1170	1700	1710	11	WTTTAYRTTTW
az_s_ecc_1173	755	765	11	WTTTAYRTTTW
az_s_ecc_1173	1194	1204	11	WTTTAYRTTTW
az_s_ecc_1173	1174	1184	11	WTTTAYRTTTW
az_s_ecc_1174	2938	2948	11	WTTTAYRTTTW
az_s_ecc_1174	3087	3097	11	WTTTAYRTTTW
az_s_ecc_1180	128	138	11	WTTTAYRTTTW
az_s_ecc_1180	479	489	11	WTTTAYRTTTW
az_s_ecc_1180	790	800	11	WTTTAYRTTTW
az_s_ecc_1182	2109	2119	11	WTTTAYRTTTW
az_s_ecc_1185	244	254	11	WTTTAYRTTTW
az_s_ecc_1185	259	269	11	WTTTAYRTTTW
az_s_ecc_1186	779	789	11	WTTTAYRTTTW
az_s_ecc_1187	2020	2030	11	WTTTAYRTTTW
az_s_ecc_1188	4493	4503	11	WTTTAYRTTTW
az_s_ecc_1192	236	246	11	WTTTAYRTTTW
az_s_ecc_1193	1984	1994	11	WTTTAYRTTTW
az_s_ecc_1193	1961	1971	11	WTTTAYRTTTW
az_s_ecc_1193	1185	1195	11	WTTTAYRTTTW
az_s_ecc_1194	768	778	11	WTTTAYRTTTW
az_s_ecc_1197	538	548	11	WTTTAYRTTTW
az_s_ecc_1199	1907	1917	11	WTTTAYRTTTW
az_s_ecc_1201	2577	2587	11	WTTTAYRTTTW
az_s_ecc_1202	3193	3203	11	WTTTAYRTTTW
az_s_ecc_1202	1997	2007	11	WTTTAYRTTTW
az_s_ecc_1203	4562	4572	11	WTTTAYRTTTW
az_s_ecc_1207	2772	2782	11	WTTTAYRTTTW
az_s_ecc_1210	1788	1798	11	WTTTAYRTTTW
az_s_ecc_1212	443	453	11	WTTTAYRTTTW
az_s_ecc_1213	3658	3668	11	WTTTAYRTTTW
az_s_ecc_1214	2232	2242	11	WTTTAYRTTTW
az_s_ecc_1215	2819	2829	11	WTTTAYRTTTW
az_s_ecc_1224	820	830	11	WTTTAYRTTTW
az_s_ecc_1224	477	487	11	WTTTAYRTTTW
az_s_ecc_1225	833	843	11	WTTTAYRTTTW
az_s_ecc_123	1815	1825	11	WTTTAYRTTTW
az_s_ecc_1230	1616	1626	11	WTTTAYRTTTW
az_s_ecc_1239	4719	4729	11	WTTTAYRTTTW
az_s_ecc_124	523	533	11	WTTTAYRTTTW
az_s_ecc_124	460	470	11	WTTTAYRTTTW
az_s_ecc_1240	200	210	11	WTTTAYRTTTW
az_s_ecc_1241	731	741	11	WTTTAYRTTTW
az_s_ecc_1242	1285	1295	11	WTTTAYRTTTW
az_s_ecc_1242	2514	2524	11	WTTTAYRTTTW
az_s_ecc_1244	7059	7069	11	WTTTAYRTTTW
az_s_ecc_1244	1313	1323	11	WTTTAYRTTTW
az_s_ecc_1245	2716	2726	11	WTTTAYRTTTW
az_s_ecc_1247	2389	2399	11	WTTTAYRTTTW
az_s_ecc_1248	1218	1228	11	WTTTAYRTTTW
az_s_ecc_125	282	292	11	WTTTAYRTTTW
az_s_ecc_125	3753	3763	11	WTTTAYRTTTW
az_s_ecc_1252	52	62	11	WTTTAYRTTTW
az_s_ecc_1253	557	567	11	WTTTAYRTTTW
az_s_ecc_1254	2435	2445	11	WTTTAYRTTTW
az_s_ecc_1256	88	98	11	WTTTAYRTTTW
az_s_ecc_126	2056	2066	11	WTTTAYRTTTW
az_s_ecc_126	1516	1526	11	WTTTAYRTTTW
az_s_ecc_1263	2861	2871	11	WTTTAYRTTTW
az_s_ecc_1263	2546	2556	11	WTTTAYRTTTW
az_s_ecc_1264	7403	7413	11	WTTTAYRTTTW
az_s_ecc_1266	1114	1124	11	WTTTAYRTTTW
az_s_ecc_1271	4776	4786	11	WTTTAYRTTTW
az_s_ecc_1271	5027	5037	11	WTTTAYRTTTW
az_s_ecc_1276	1657	1667	11	WTTTAYRTTTW
az_s_ecc_1276	2114	2124	11	WTTTAYRTTTW
az_s_ecc_128	211	221	11	WTTTAYRTTTW
az_s_ecc_1280	2944	2954	11	WTTTAYRTTTW
az_s_ecc_1281	61	71	11	WTTTAYRTTTW
az_s_ecc_1281	3222	3232	11	WTTTAYRTTTW
az_s_ecc_1281	1838	1848	11	WTTTAYRTTTW
az_s_ecc_1282	289	299	11	WTTTAYRTTTW
az_s_ecc_1283	3307	3317	11	WTTTAYRTTTW
az_s_ecc_1284	2086	2096	11	WTTTAYRTTTW
az_s_ecc_1286	1253	1263	11	WTTTAYRTTTW
az_s_ecc_1290	88	98	11	WTTTAYRTTTW
az_s_ecc_1292	1494	1504	11	WTTTAYRTTTW
az_s_ecc_1294	83	93	11	WTTTAYRTTTW
az_s_ecc_1294	1426	1436	11	WTTTAYRTTTW
az_s_ecc_1294	1172	1182	11	WTTTAYRTTTW
az_s_ecc_1296	3181	3191	11	WTTTAYRTTTW
az_s_ecc_1296	2525	2535	11	WTTTAYRTTTW
az_s_ecc_13	2957	2967	11	WTTTAYRTTTW
az_s_ecc_13	4995	5005	11	WTTTAYRTTTW
az_s_ecc_1300	4657	4667	11	WTTTAYRTTTW
az_s_ecc_1300	1098	1108	11	WTTTAYRTTTW
az_s_ecc_1303	602	612	11	WTTTAYRTTTW
az_s_ecc_1307	4392	4402	11	WTTTAYRTTTW
az_s_ecc_1307	100	110	11	WTTTAYRTTTW
az_s_ecc_1308	583	593	11	WTTTAYRTTTW
az_s_ecc_1308	2333	2343	11	WTTTAYRTTTW
az_s_ecc_131	2076	2086	11	WTTTAYRTTTW
az_s_ecc_1310	440	450	11	WTTTAYRTTTW
az_s_ecc_1310	158	168	11	WTTTAYRTTTW
az_s_ecc_1319	1042	1052	11	WTTTAYRTTTW
az_s_ecc_1320	2482	2492	11	WTTTAYRTTTW
az_s_ecc_1320	1358	1368	11	WTTTAYRTTTW
az_s_ecc_1326	6061	6071	11	WTTTAYRTTTW
az_s_ecc_1326	3577	3587	11	WTTTAYRTTTW
az_s_ecc_1327	6059	6069	11	WTTTAYRTTTW
az_s_ecc_1327	7571	7581	11	WTTTAYRTTTW
az_s_ecc_1333	4687	4697	11	WTTTAYRTTTW
az_s_ecc_1335	4025	4035	11	WTTTAYRTTTW
az_s_ecc_1337	1324	1334	11	WTTTAYRTTTW
az_s_ecc_134	344	354	11	WTTTAYRTTTW
az_s_ecc_1340	1790	1800	11	WTTTAYRTTTW
az_s_ecc_1343	3893	3903	11	WTTTAYRTTTW
az_s_ecc_1343	2563	2573	11	WTTTAYRTTTW
az_s_ecc_1344	1821	1831	11	WTTTAYRTTTW
az_s_ecc_1345	4	14	11	WTTTAYRTTTW
az_s_ecc_1349	3280	3290	11	WTTTAYRTTTW
az_s_ecc_1350	2915	2925	11	WTTTAYRTTTW
az_s_ecc_1350	2666	2676	11	WTTTAYRTTTW
az_s_ecc_1354	3438	3448	11	WTTTAYRTTTW
az_s_ecc_1354	3913	3923	11	WTTTAYRTTTW
az_s_ecc_1355	5277	5287	11	WTTTAYRTTTW
az_s_ecc_1355	5283	5293	11	WTTTAYRTTTW
az_s_ecc_1356	3277	3287	11	WTTTAYRTTTW
az_s_ecc_1368	739	749	11	WTTTAYRTTTW
az_s_ecc_1369	570	580	11	WTTTAYRTTTW
az_s_ecc_137	5256	5266	11	WTTTAYRTTTW
az_s_ecc_1372	7858	7868	11	WTTTAYRTTTW
az_s_ecc_1376	2239	2249	11	WTTTAYRTTTW
az_s_ecc_138	1679	1689	11	WTTTAYRTTTW
az_s_ecc_1391	4616	4626	11	WTTTAYRTTTW
az_s_ecc_1393	354	364	11	WTTTAYRTTTW
az_s_ecc_1394	258	268	11	WTTTAYRTTTW
az_s_ecc_1394	115	125	11	WTTTAYRTTTW
az_s_ecc_1397	3069	3079	11	WTTTAYRTTTW
az_s_ecc_1397	3346	3356	11	WTTTAYRTTTW
az_s_ecc_1397	3788	3798	11	WTTTAYRTTTW
az_s_ecc_14	4114	4124	11	WTTTAYRTTTW
az_s_ecc_14	3574	3584	11	WTTTAYRTTTW
az_s_ecc_140	6005	6015	11	WTTTAYRTTTW
az_s_ecc_1400	2979	2989	11	WTTTAYRTTTW
az_s_ecc_1402	4883	4893	11	WTTTAYRTTTW
az_s_ecc_1405	409	419	11	WTTTAYRTTTW
az_s_ecc_1405	2691	2701	11	WTTTAYRTTTW
az_s_ecc_1405	2056	2066	11	WTTTAYRTTTW
az_s_ecc_1406	3593	3603	11	WTTTAYRTTTW
az_s_ecc_1412	5292	5302	11	WTTTAYRTTTW
az_s_ecc_1414	753	763	11	WTTTAYRTTTW
az_s_ecc_1414	725	735	11	WTTTAYRTTTW
az_s_ecc_1414	404	414	11	WTTTAYRTTTW
az_s_ecc_1418	3709	3719	11	WTTTAYRTTTW
az_s_ecc_1419	2103	2113	11	WTTTAYRTTTW
az_s_ecc_142	2309	2319	11	WTTTAYRTTTW
az_s_ecc_142	2238	2248	11	WTTTAYRTTTW
az_s_ecc_1423	2255	2265	11	WTTTAYRTTTW
az_s_ecc_1423	4085	4095	11	WTTTAYRTTTW
az_s_ecc_1426	3784	3794	11	WTTTAYRTTTW
az_s_ecc_1429	542	552	11	WTTTAYRTTTW
az_s_ecc_1429	3040	3050	11	WTTTAYRTTTW
az_s_ecc_143	651	661	11	WTTTAYRTTTW
az_s_ecc_143	7377	7387	11	WTTTAYRTTTW
az_s_ecc_143	661	671	11	WTTTAYRTTTW
az_s_ecc_1430	1869	1879	11	WTTTAYRTTTW
az_s_ecc_1430	2030	2040	11	WTTTAYRTTTW
az_s_ecc_1430	1316	1326	11	WTTTAYRTTTW
az_s_ecc_1430	53	63	11	WTTTAYRTTTW
az_s_ecc_1434	2039	2049	11	WTTTAYRTTTW
az_s_ecc_1436	192	202	11	WTTTAYRTTTW
az_s_ecc_1440	2000	2010	11	WTTTAYRTTTW
az_s_ecc_1442	347	357	11	WTTTAYRTTTW
az_s_ecc_1443	2658	2668	11	WTTTAYRTTTW
az_s_ecc_1443	2450	2460	11	WTTTAYRTTTW
az_s_ecc_1443	1762	1772	11	WTTTAYRTTTW
az_s_ecc_1444	1455	1465	11	WTTTAYRTTTW
az_s_ecc_1446	5136	5146	11	WTTTAYRTTTW
az_s_ecc_1450	1195	1205	11	WTTTAYRTTTW
az_s_ecc_1451	24	34	11	WTTTAYRTTTW
az_s_ecc_1452	987	997	11	WTTTAYRTTTW
az_s_ecc_1452	1021	1031	11	WTTTAYRTTTW
az_s_ecc_1452	1675	1685	11	WTTTAYRTTTW
az_s_ecc_1452	2614	2624	11	WTTTAYRTTTW
az_s_ecc_1456	1539	1549	11	WTTTAYRTTTW
az_s_ecc_1456	3980	3990	11	WTTTAYRTTTW
az_s_ecc_1457	2126	2136	11	WTTTAYRTTTW
az_s_ecc_1457	299	309	11	WTTTAYRTTTW
az_s_ecc_146	3880	3890	11	WTTTAYRTTTW
az_s_ecc_1461	1170	1180	11	WTTTAYRTTTW
az_s_ecc_1462	1993	2003	11	WTTTAYRTTTW
az_s_ecc_147	2187	2197	11	WTTTAYRTTTW
az_s_ecc_147	767	777	11	WTTTAYRTTTW
az_s_ecc_147	534	544	11	WTTTAYRTTTW
az_s_ecc_1473	2256	2266	11	WTTTAYRTTTW
az_s_ecc_1473	1157	1167	11	WTTTAYRTTTW
az_s_ecc_1474	1417	1427	11	WTTTAYRTTTW
az_s_ecc_1474	4661	4671	11	WTTTAYRTTTW
az_s_ecc_1476	1711	1721	11	WTTTAYRTTTW
az_s_ecc_1477	2513	2523	11	WTTTAYRTTTW
az_s_ecc_1479	2130	2140	11	WTTTAYRTTTW
az_s_ecc_1479	6418	6428	11	WTTTAYRTTTW
az_s_ecc_1479	5792	5802	11	WTTTAYRTTTW
az_s_ecc_1479	5601	5611	11	WTTTAYRTTTW
az_s_ecc_1479	143	153	11	WTTTAYRTTTW
az_s_ecc_1486	2098	2108	11	WTTTAYRTTTW
az_s_ecc_1488	3553	3563	11	WTTTAYRTTTW
az_s_ecc_1489	2014	2024	11	WTTTAYRTTTW
az_s_ecc_1489	2221	2231	11	WTTTAYRTTTW
az_s_ecc_1493	3495	3505	11	WTTTAYRTTTW
az_s_ecc_1494	1360	1370	11	WTTTAYRTTTW
az_s_ecc_1496	7103	7113	11	WTTTAYRTTTW
az_s_ecc_1496	6896	6906	11	WTTTAYRTTTW
az_s_ecc_1496	1919	1929	11	WTTTAYRTTTW
az_s_ecc_1497	4088	4098	11	WTTTAYRTTTW
az_s_ecc_1497	3274	3284	11	WTTTAYRTTTW
az_s_ecc_1498	17	27	11	WTTTAYRTTTW
az_s_ecc_1498	628	638	11	WTTTAYRTTTW
az_s_ecc_150	3306	3316	11	WTTTAYRTTTW
az_s_ecc_1501	1108	1118	11	WTTTAYRTTTW
az_s_ecc_1506	1082	1092	11	WTTTAYRTTTW
az_s_ecc_1509	2512	2522	11	WTTTAYRTTTW
az_s_ecc_1509	2817	2827	11	WTTTAYRTTTW
az_s_ecc_1510	1317	1327	11	WTTTAYRTTTW
az_s_ecc_1510	791	801	11	WTTTAYRTTTW
az_s_ecc_1512	4954	4964	11	WTTTAYRTTTW
az_s_ecc_1517	3371	3381	11	WTTTAYRTTTW
az_s_ecc_152	3579	3589	11	WTTTAYRTTTW
az_s_ecc_1521	2012	2022	11	WTTTAYRTTTW
az_s_ecc_1521	2006	2016	11	WTTTAYRTTTW
az_s_ecc_1521	2000	2010	11	WTTTAYRTTTW
az_s_ecc_1523	2958	2968	11	WTTTAYRTTTW
az_s_ecc_1527	3431	3441	11	WTTTAYRTTTW
az_s_ecc_1529	2160	2170	11	WTTTAYRTTTW
az_s_ecc_153	97	107	11	WTTTAYRTTTW
az_s_ecc_1531	139	149	11	WTTTAYRTTTW
az_s_ecc_1537	3244	3254	11	WTTTAYRTTTW
az_s_ecc_1541	3644	3654	11	WTTTAYRTTTW
az_s_ecc_1542	1706	1716	11	WTTTAYRTTTW
az_s_ecc_1546	1199	1209	11	WTTTAYRTTTW
az_s_ecc_1547	1054	1064	11	WTTTAYRTTTW
az_s_ecc_1547	1342	1352	11	WTTTAYRTTTW
az_s_ecc_1547	2436	2446	11	WTTTAYRTTTW
az_s_ecc_1548	4433	4443	11	WTTTAYRTTTW
az_s_ecc_1549	2339	2349	11	WTTTAYRTTTW
az_s_ecc_1552	356	366	11	WTTTAYRTTTW
az_s_ecc_1552	3545	3555	11	WTTTAYRTTTW
az_s_ecc_1552	1585	1595	11	WTTTAYRTTTW
az_s_ecc_1552	926	936	11	WTTTAYRTTTW
az_s_ecc_1554	1515	1525	11	WTTTAYRTTTW
az_s_ecc_1554	3364	3374	11	WTTTAYRTTTW
az_s_ecc_1555	2352	2362	11	WTTTAYRTTTW
az_s_ecc_1558	2308	2318	11	WTTTAYRTTTW
az_s_ecc_1561	2380	2390	11	WTTTAYRTTTW
az_s_ecc_1561	1302	1312	11	WTTTAYRTTTW
az_s_ecc_1562	463	473	11	WTTTAYRTTTW
az_s_ecc_1563	1707	1717	11	WTTTAYRTTTW
az_s_ecc_1564	3186	3196	11	WTTTAYRTTTW
az_s_ecc_1564	3240	3250	11	WTTTAYRTTTW
az_s_ecc_1567	929	939	11	WTTTAYRTTTW
az_s_ecc_1574	50	60	11	WTTTAYRTTTW
az_s_ecc_1574	3566	3576	11	WTTTAYRTTTW
az_s_ecc_1575	848	858	11	WTTTAYRTTTW
az_s_ecc_1578	3036	3046	11	WTTTAYRTTTW
az_s_ecc_1578	1076	1086	11	WTTTAYRTTTW
az_s_ecc_1582	638	648	11	WTTTAYRTTTW
az_s_ecc_1584	6846	6856	11	WTTTAYRTTTW
az_s_ecc_1588	7380	7390	11	WTTTAYRTTTW
az_s_ecc_1588	8789	8799	11	WTTTAYRTTTW
az_s_ecc_1588	7289	7299	11	WTTTAYRTTTW
az_s_ecc_1590	452	462	11	WTTTAYRTTTW
az_s_ecc_1594	2026	2036	11	WTTTAYRTTTW
az_s_ecc_1595	1716	1726	11	WTTTAYRTTTW
az_s_ecc_1596	3140	3150	11	WTTTAYRTTTW
az_s_ecc_1596	3125	3135	11	WTTTAYRTTTW
az_s_ecc_1599	862	872	11	WTTTAYRTTTW
az_s_ecc_1599	1824	1834	11	WTTTAYRTTTW
az_s_ecc_1599	1624	1634	11	WTTTAYRTTTW
az_s_ecc_16	5062	5072	11	WTTTAYRTTTW
az_s_ecc_1600	2823	2833	11	WTTTAYRTTTW
az_s_ecc_1600	1000	1010	11	WTTTAYRTTTW
az_s_ecc_1602	442	452	11	WTTTAYRTTTW
[truncated: 34,239 more rows]
