# Supplementary material for: Sequence characterization of eccDNA content in glyphosate sensitive and resistant Palmer amaranth from geographically distant populations
Source: PLoS One. 2022 Sep 14;17(9):e0260906. doi: 10.1371/journal.pone.0260906 (PMC9473621; doi:10.1371/journal.pone.0260906)
Supplement: S10 Table — (XLSX) [file pone.0260906.s010.xlsx]

## Sheet: Sheet1
Supplementary Table 10. Counts of eccDNA mapping to the A. palmeri genome.
Location			Counts per 500kb window
Chr	Start	End	Sensitive	%total(GS)	Resistant	%total(GR)	Region (Fig. 9)
4	8000000	8500000	51	0.479143	487	1.82452	1
2	50000000	50500000	285	2.67756	469	1.75708	2
2	500000	1000000	46	0.432168	467	1.74959
3	17500000	18000000	225	2.11387	449	1.68215	3
11	2500000	3000000	55	0.516723	445	1.66717	4
5	22000000	22500000	41	0.385194	346	1.29627	5
4	35000000	35500000	50	0.469748	280	1.049
8	10000000	10500000	55	0.516723	279	1.04526
1	4000000	4500000	57	0.535513	272	1.01903
16	1000000	1500000	56	0.526118	267	1.0003
4	31000000	31500000	51	0.479143	265	0.992807
6	2000000	2500000	48	0.450958	259	0.970328
8	0	500000	23	0.216084	258	0.966582
2	50500000	50689968	168	1.57835	257	0.962835
5	26500000	27000000	45	0.422773	242	0.906639
2	11000000	11500000	40	0.375799	236	0.88416
12	26000000	26298281	180	1.69109	232	0.869174
9	6000000	6500000	146	1.37166	232	0.869174
10	0	500000	145	1.36227	232	0.869174
11	8000000	8500000	49	0.460353	228	0.854189
14	8000000	8500000	52	0.488538	227	0.850442
3	27000000	27500000	121	1.13679	222	0.83171
1	18500000	19000000	56	0.526118	222	0.83171
3	18500000	19000000	71	0.667042	215	0.805485
13	6000000	6500000	49	0.460353	215	0.805485
10	8500000	9000000	60	0.563698	214	0.801738
14	12000000	12500000	36	0.338219	209	0.783006
2	10000000	10500000	32	0.300639	208	0.77926
15	8500000	9000000	67	0.629463	207	0.775513
15	6000000	6500000	53	0.497933	207	0.775513
9	8500000	9000000	60	0.563698	205	0.76802
4	14500000	15000000	42	0.394589	205	0.76802
14	8500000	9000000	53	0.497933	200	0.749288
1	11000000	11500000	57	0.535513	199	0.745542
11	7000000	7500000	52	0.488538	198	0.741795
11	1000000	1500000	85	0.798572	197	0.738049
1	15000000	15500000	65	0.610673	197	0.738049
1	17000000	17500000	75	0.704622	196	0.734302
11	6000000	6500000	67	0.629463	196	0.734302
13	500000	1000000	84	0.789177	195	0.730556
12	23500000	24000000	46	0.432168	194	0.72681
3	6000000	6500000	27	0.253664	194	0.72681
6	5500000	6000000	30	0.281849	190	0.711824
1	7000000	7500000	51	0.479143	189	0.708077
13	11000000	11500000	51	0.479143	187	0.700584
4	24000000	24500000	88	0.826757	186	0.696838
12	24500000	25000000	62	0.582488	184	0.689345
5	25000000	25500000	48	0.450958	183	0.685599
4	500000	1000000	39	0.366404	183	0.685599
4	29000000	29500000	61	0.573093	182	0.681852
11	2000000	2500000	57	0.535513	181	0.678106
11	4500000	5000000	51	0.479143	181	0.678106
16	11000000	11500000	45	0.422773	181	0.678106
4	30000000	30500000	57	0.535513	180	0.674359
10	4000000	4500000	36	0.338219	180	0.674359
4	22500000	23000000	70	0.657648	179	0.670613
3	25500000	26000000	43	0.403983	179	0.670613
4	29500000	30000000	59	0.554303	178	0.666866
4	32000000	32500000	63	0.591883	176	0.659374
2	44000000	44500000	36	0.338219	176	0.659374
1	11500000	12000000	51	0.479143	175	0.655627
1	16500000	17000000	55	0.516723	173	0.648134
16	4000000	4500000	59	0.554303	172	0.644388
5	33000000	33500000	40	0.375799	171	0.640641
5	29000000	29500000	27	0.253664	171	0.640641
13	13000000	13500000	43	0.403983	170	0.636895
3	15000000	15500000	70	0.657648	169	0.633149
1	13000000	13500000	60	0.563698	167	0.625656
10	6500000	7000000	57	0.535513	167	0.625656
2	15000000	15500000	47	0.441563	167	0.625656
9	4000000	4500000	69	0.648253	166	0.621909
3	12500000	13000000	36	0.338219	166	0.621909
10	7500000	8000000	78	0.732807	165	0.618163
12	20500000	21000000	74	0.695227	165	0.618163
2	49500000	50000000	70	0.657648	165	0.618163
2	16000000	16500000	61	0.573093	165	0.618163
8	22500000	23000000	52	0.488538	165	0.618163
5	25500000	26000000	66	0.620068	164	0.614416
16	1500000	2000000	54	0.507328	164	0.614416
15	9000000	9500000	51	0.479143	164	0.614416
2	13500000	14000000	48	0.450958	164	0.614416
16	500000	1000000	47	0.441563	164	0.614416
13	7500000	8000000	51	0.479143	163	0.61067
14	3000000	3500000	68	0.638858	162	0.606923
2	14500000	15000000	52	0.488538	162	0.606923
15	10500000	11000000	50	0.469748	162	0.606923
10	2000000	2500000	42	0.394589	162	0.606923
14	6500000	7000000	32	0.300639	162	0.606923
4	2500000	3000000	53	0.497933	161	0.603177
9	1500000	2000000	45	0.422773	161	0.603177
1	3000000	3500000	33	0.310034	161	0.603177
8	16000000	16500000	61	0.573093	160	0.599431
4	28500000	29000000	52	0.488538	160	0.599431
1	16000000	16500000	48	0.450958	160	0.599431
3	10500000	11000000	61	0.573093	159	0.595684
11	6500000	7000000	53	0.497933	159	0.595684
14	3500000	4000000	45	0.422773	159	0.595684
3	23500000	24000000	44	0.413378	159	0.595684
13	8000000	8500000	44	0.413378	159	0.595684
2	44500000	45000000	63	0.591883	157	0.588191
14	17000000	17500000	38	0.357009	157	0.588191
8	17500000	18000000	68	0.638858	156	0.584445
16	3500000	4000000	56	0.526118	156	0.584445
6	8500000	9000000	50	0.469748	156	0.584445
11	7500000	8000000	48	0.450958	156	0.584445
9	11500000	12000000	47	0.441563	156	0.584445
9	17500000	18000000	38	0.357009	155	0.580698
12	14500000	15000000	66	0.620068	153	0.573205
4	4000000	4500000	46	0.432168	153	0.573205
4	20000000	20500000	39	0.366404	153	0.573205
9	10500000	11000000	90	0.845547	152	0.569459
1	13500000	14000000	55	0.516723	152	0.569459
16	3000000	3500000	54	0.507328	152	0.569459
8	14500000	15000000	48	0.450958	152	0.569459
5	24500000	25000000	44	0.413378	152	0.569459
9	10000000	10500000	43	0.403983	152	0.569459
4	21500000	22000000	50	0.469748	151	0.565713
4	27500000	28000000	37	0.347614	151	0.565713
11	3000000	3500000	71	0.667042	150	0.561966
5	23000000	23500000	67	0.629463	150	0.561966
5	27000000	27500000	45	0.422773	150	0.561966
2	9500000	10000000	44	0.413378	150	0.561966
6	11000000	11500000	36	0.338219	150	0.561966
4	18500000	19000000	61	0.573093	149	0.55822
13	10000000	10500000	48	0.450958	149	0.55822
12	25500000	26000000	44	0.413378	149	0.55822
12	15500000	16000000	61	0.573093	148	0.554473
4	13500000	14000000	45	0.422773	148	0.554473
10	7000000	7500000	67	0.629463	147	0.550727
11	9000000	9500000	59	0.554303	147	0.550727
3	15500000	16000000	53	0.497933	147	0.550727
14	11500000	12000000	34	0.319429	147	0.550727
12	21500000	22000000	53	0.497933	146	0.54698
4	21000000	21500000	46	0.432168	146	0.54698
9	7500000	8000000	46	0.432168	146	0.54698
4	27000000	27500000	33	0.310034	146	0.54698
11	13500000	14000000	72	0.676437	145	0.543234
6	9500000	10000000	68	0.638858	145	0.543234
8	12500000	13000000	65	0.610673	145	0.543234
3	22500000	23000000	56	0.526118	145	0.543234
4	19000000	19500000	56	0.526118	145	0.543234
5	23500000	24000000	64	0.601278	144	0.539487
13	6500000	7000000	62	0.582488	144	0.539487
9	7000000	7500000	51	0.479143	144	0.539487
13	8500000	9000000	47	0.441563	144	0.539487
15	10000000	10500000	46	0.432168	144	0.539487
9	5000000	5500000	45	0.422773	144	0.539487
12	25000000	25500000	45	0.422773	144	0.539487
4	30500000	31000000	44	0.413378	144	0.539487
14	4000000	4500000	43	0.403983	144	0.539487
4	32500000	33000000	39	0.366404	144	0.539487
9	9000000	9500000	71	0.667042	143	0.535741
12	20000000	20500000	58	0.544908	143	0.535741
9	1000000	1500000	56	0.526118	143	0.535741
8	13000000	13500000	52	0.488538	143	0.535741
9	6500000	7000000	45	0.422773	143	0.535741
4	18000000	18500000	42	0.394589	143	0.535741
1	1500000	2000000	35	0.328824	143	0.535741
15	7000000	7500000	31	0.291244	143	0.535741
6	6500000	7000000	81	0.760992	142	0.531995
2	8500000	9000000	62	0.582488	142	0.531995
8	18500000	19000000	53	0.497933	142	0.531995
2	23000000	23500000	48	0.450958	142	0.531995
3	21500000	22000000	43	0.403983	142	0.531995
8	15000000	15500000	43	0.403983	142	0.531995
11	11500000	12000000	75	0.704622	141	0.528248
4	4500000	5000000	56	0.526118	141	0.528248
3	14500000	15000000	47	0.441563	141	0.528248
8	23000000	23383702	43	0.403983	141	0.528248
6	7500000	8000000	32	0.300639	141	0.528248
4	0	500000	93	0.873732	140	0.524502
6	5000000	5500000	61	0.573093	140	0.524502
4	2000000	2500000	51	0.479143	140	0.524502
12	12500000	13000000	49	0.460353	139	0.520755
14	10500000	11000000	49	0.460353	139	0.520755
13	9000000	9500000	38	0.357009	139	0.520755
15	1500000	2000000	34	0.319429	139	0.520755
9	5500000	6000000	54	0.507328	138	0.517009
11	5500000	6000000	54	0.507328	138	0.517009
1	10500000	11000000	48	0.450958	138	0.517009
2	7500000	8000000	48	0.450958	138	0.517009
14	6000000	6500000	27	0.253664	138	0.517009
5	21500000	22000000	66	0.620068	137	0.513262
16	2000000	2500000	60	0.563698	137	0.513262
12	21000000	21500000	58	0.544908	137	0.513262
1	21000000	21500000	45	0.422773	137	0.513262
1	9500000	10000000	61	0.573093	136	0.509516
9	3000000	3500000	52	0.488538	136	0.509516
3	19500000	20000000	50	0.469748	136	0.509516
3	21000000	21500000	31	0.291244	136	0.509516
9	9500000	10000000	66	0.620068	135	0.50577
11	3500000	4000000	45	0.422773	135	0.50577
14	500000	1000000	41	0.385194	135	0.50577
3	24000000	24500000	62	0.582488	134	0.502023
12	24000000	24500000	57	0.535513	134	0.502023
2	12000000	12500000	55	0.516723	134	0.502023
1	19000000	19500000	46	0.432168	134	0.502023
5	20500000	21000000	44	0.413378	134	0.502023
2	18500000	19000000	36	0.338219	134	0.502023
12	19000000	19500000	73	0.685832	133	0.498277
14	5000000	5500000	59	0.554303	133	0.498277
16	7000000	7500000	39	0.366404	133	0.498277
13	10500000	11000000	35	0.328824	133	0.498277
4	31500000	32000000	34	0.319429	133	0.498277
8	5000000	5500000	29	0.272454	133	0.498277
2	12500000	13000000	67	0.629463	132	0.49453
2	15500000	16000000	44	0.413378	132	0.49453
4	33000000	33500000	44	0.413378	132	0.49453
13	7000000	7500000	43	0.403983	132	0.49453
5	31500000	32000000	39	0.366404	132	0.49453
4	7000000	7500000	38	0.357009	132	0.49453
16	8000000	8500000	61	0.573093	131	0.490784
2	13000000	13500000	32	0.300639	131	0.490784
5	32000000	32500000	77	0.723412	130	0.487037
14	11000000	11500000	62	0.582488	130	0.487037
11	8500000	9000000	59	0.554303	130	0.487037
8	12000000	12500000	57	0.535513	130	0.487037
5	24000000	24500000	46	0.432168	130	0.487037
2	9000000	9500000	44	0.413378	130	0.487037
4	1000000	1500000	41	0.385194	130	0.487037
6	10500000	11000000	39	0.366404	130	0.487037
3	25000000	25500000	36	0.338219	130	0.487037
10	5500000	6000000	35	0.328824	130	0.487037
12	10500000	11000000	33	0.310034	130	0.487037
6	4500000	5000000	30	0.281849	130	0.487037
8	15500000	16000000	29	0.272454	130	0.487037
4	33500000	34000000	46	0.432168	129	0.483291
9	2000000	2500000	38	0.357009	129	0.483291
14	5500000	6000000	68	0.638858	128	0.479544
12	12000000	12500000	65	0.610673	128	0.479544
3	16000000	16500000	57	0.535513	128	0.479544
1	12000000	12500000	55	0.516723	128	0.479544
10	5000000	5500000	46	0.432168	128	0.479544
4	3000000	3500000	43	0.403983	128	0.479544
10	3000000	3500000	41	0.385194	128	0.479544
15	13500000	14000000	40	0.375799	128	0.479544
16	4500000	5000000	60	0.563698	127	0.475798
3	13000000	13500000	56	0.526118	127	0.475798
3	14000000	14500000	49	0.460353	127	0.475798
9	0	500000	47	0.441563	127	0.475798
3	3000000	3500000	33	0.310034	127	0.475798
4	3500000	4000000	30	0.281849	127	0.475798
2	11500000	12000000	29	0.272454	127	0.475798
1	20000000	20500000	59	0.554303	126	0.472052
13	12500000	13000000	58	0.544908	126	0.472052
10	4500000	5000000	57	0.535513	126	0.472052
12	22500000	23000000	41	0.385194	126	0.472052
14	2000000	2500000	41	0.385194	126	0.472052
1	17500000	18000000	38	0.357009	126	0.472052
6	16000000	16500000	61	0.573093	125	0.468305
8	11500000	12000000	61	0.573093	125	0.468305
11	1500000	2000000	45	0.422773	125	0.468305
6	6000000	6500000	44	0.413378	125	0.468305
9	4500000	5000000	42	0.394589	125	0.468305
3	19000000	19500000	39	0.366404	125	0.468305
2	8000000	8500000	34	0.319429	125	0.468305
15	14500000	15000000	63	0.591883	124	0.464559
16	5000000	5500000	55	0.516723	124	0.464559
9	13000000	13500000	46	0.432168	124	0.464559
9	11000000	11500000	44	0.413378	124	0.464559
2	25500000	26000000	39	0.366404	124	0.464559
11	10000000	10500000	36	0.338219	124	0.464559
14	7000000	7500000	75	0.704622	123	0.460812
4	17000000	17500000	64	0.601278	123	0.460812
6	9000000	9500000	56	0.526118	123	0.460812
10	9500000	10000000	54	0.507328	123	0.460812
14	7500000	8000000	51	0.479143	123	0.460812
4	16000000	16500000	40	0.375799	123	0.460812
1	21500000	22000000	35	0.328824	123	0.460812
12	16000000	16500000	35	0.328824	123	0.460812
15	15000000	15500000	40	0.375799	122	0.457066
16	7500000	8000000	31	0.291244	122	0.457066
4	34000000	34500000	28	0.263059	122	0.457066
16	8500000	9000000	26	0.244269	122	0.457066
4	23500000	24000000	55	0.516723	121	0.453319
2	46000000	46500000	47	0.441563	121	0.453319
15	9500000	10000000	31	0.291244	121	0.453319
13	14000000	14500000	29	0.272454	121	0.453319
3	23000000	23500000	51	0.479143	120	0.449573
6	12000000	12500000	45	0.422773	120	0.449573
2	45000000	45500000	42	0.394589	120	0.449573
2	46500000	47000000	41	0.385194	120	0.449573
2	7000000	7500000	38	0.357009	120	0.449573
6	2500000	3000000	32	0.300639	120	0.449573
1	15500000	16000000	69	0.648253	119	0.445826
8	16500000	17000000	36	0.338219	119	0.445826
2	23500000	24000000	30	0.281849	119	0.445826
3	20000000	20500000	62	0.582488	118	0.44208
2	41500000	42000000	54	0.507328	118	0.44208
10	8000000	8500000	45	0.422773	118	0.44208
4	1500000	2000000	42	0.394589	118	0.44208
13	12000000	12500000	42	0.394589	118	0.44208
10	2500000	3000000	37	0.347614	118	0.44208
8	10500000	11000000	36	0.338219	118	0.44208
10	3500000	4000000	36	0.338219	118	0.44208
2	17000000	17500000	34	0.319429	118	0.44208
8	8000000	8500000	34	0.319429	118	0.44208
16	6500000	7000000	29	0.272454	118	0.44208
10	10000000	10500000	56	0.526118	117	0.438334
4	36000000	36500000	47	0.441563	117	0.438334
1	12500000	13000000	32	0.300639	117	0.438334
3	28500000	29000000	67	0.629463	116	0.434587
6	4000000	4500000	51	0.479143	116	0.434587
1	19500000	20000000	47	0.441563	116	0.434587
15	12000000	12500000	44	0.413378	116	0.434587
4	20500000	21000000	38	0.357009	116	0.434587
2	10500000	11000000	36	0.338219	116	0.434587
4	19500000	20000000	30	0.281849	116	0.434587
1	24000000	24500000	26	0.244269	116	0.434587
12	18500000	19000000	23	0.216084	116	0.434587
3	28000000	28500000	55	0.516723	115	0.430841
13	4500000	5000000	53	0.497933	115	0.430841
3	12000000	12500000	46	0.432168	115	0.430841
8	18000000	18500000	40	0.375799	115	0.430841
10	1500000	2000000	39	0.366404	115	0.430841
6	13500000	14000000	36	0.338219	115	0.430841
8	21500000	22000000	35	0.328824	115	0.430841
6	3000000	3500000	60	0.563698	114	0.427094
1	14500000	15000000	56	0.526118	114	0.427094
9	12500000	13000000	54	0.507328	114	0.427094
12	22000000	22500000	52	0.488538	114	0.427094
4	23000000	23500000	43	0.403983	114	0.427094
6	19500000	20000000	42	0.394589	114	0.427094
16	6000000	6500000	42	0.394589	114	0.427094
12	17500000	18000000	29	0.272454	114	0.427094
14	1500000	2000000	71	0.667042	113	0.423348
11	9500000	10000000	47	0.441563	113	0.423348
2	20500000	21000000	46	0.432168	113	0.423348
5	28000000	28500000	41	0.385194	113	0.423348
2	25000000	25500000	40	0.375799	113	0.423348
9	8000000	8500000	37	0.347614	113	0.423348
11	4000000	4500000	36	0.338219	113	0.423348
8	19000000	19500000	35	0.328824	113	0.423348
15	11000000	11500000	60	0.563698	112	0.419601
12	23000000	23500000	56	0.526118	112	0.419601
2	6000000	6500000	50	0.469748	112	0.419601
6	11500000	12000000	47	0.441563	112	0.419601
13	1500000	2000000	43	0.403983	112	0.419601
4	28000000	28500000	42	0.394589	112	0.419601
1	22000000	22500000	39	0.366404	112	0.419601
2	24500000	25000000	38	0.357009	112	0.419601
10	17000000	17500000	38	0.357009	112	0.419601
1	23500000	24000000	34	0.319429	112	0.419601
4	35500000	36000000	33	0.310034	112	0.419601
13	5500000	6000000	33	0.310034	112	0.419601
8	17000000	17500000	32	0.300639	112	0.419601
8	14000000	14500000	55	0.516723	111	0.415855
1	8000000	8500000	47	0.441563	111	0.415855
16	2500000	3000000	45	0.422773	111	0.415855
6	13000000	13500000	43	0.403983	111	0.415855
7	1000000	1500000	40	0.375799	111	0.415855
2	43500000	44000000	37	0.347614	111	0.415855
8	11000000	11500000	34	0.319429	111	0.415855
13	1000000	1500000	31	0.291244	111	0.415855
14	4500000	5000000	43	0.403983	110	0.412108
13	9500000	10000000	42	0.394589	110	0.412108
3	13500000	14000000	36	0.338219	110	0.412108
15	5000000	5500000	34	0.319429	110	0.412108
5	19500000	20000000	29	0.272454	110	0.412108
11	16500000	17000000	16	0.150319	110	0.412108
5	35000000	35500000	48	0.450958	109	0.408362
1	10000000	10500000	46	0.432168	109	0.408362
6	3500000	4000000	46	0.432168	109	0.408362
11	5000000	5500000	41	0.385194	109	0.408362
13	3000000	3500000	33	0.310034	109	0.408362
15	14000000	14500000	33	0.310034	109	0.408362
2	14000000	14500000	30	0.281849	109	0.408362
3	6500000	7000000	41	0.385194	108	0.404616
6	23500000	24000000	41	0.385194	108	0.404616
6	1500000	2000000	39	0.366404	108	0.404616
5	30500000	31000000	38	0.357009	108	0.404616
5	4500000	5000000	31	0.291244	108	0.404616
8	21000000	21500000	49	0.460353	107	0.400869
1	14000000	14500000	44	0.413378	107	0.400869
11	10500000	11000000	32	0.300639	107	0.400869
16	9000000	9500000	26	0.244269	107	0.400869
3	11000000	11500000	61	0.573093	106	0.397123
3	17000000	17500000	49	0.460353	106	0.397123
15	16000000	16500000	42	0.394589	106	0.397123
3	20500000	21000000	41	0.385194	106	0.397123
3	9500000	10000000	35	0.328824	106	0.397123
4	34500000	35000000	30	0.281849	106	0.397123
5	28500000	29000000	27	0.253664	106	0.397123
6	10000000	10500000	49	0.460353	105	0.393376
9	14000000	14500000	47	0.441563	105	0.393376
2	42000000	42500000	42	0.394589	105	0.393376
6	15500000	16000000	38	0.357009	105	0.393376
4	36500000	37000000	35	0.328824	105	0.393376
2	21000000	21500000	24	0.225479	105	0.393376
11	12000000	12500000	42	0.394589	104	0.38963
4	6000000	6500000	37	0.347614	104	0.38963
10	10500000	11000000	35	0.328824	104	0.38963
16	5500000	6000000	35	0.328824	104	0.38963
8	13500000	14000000	30	0.281849	104	0.38963
12	11500000	12000000	20	0.187899	104	0.38963
5	27500000	28000000	50	0.469748	103	0.385883
12	11000000	11500000	46	0.432168	103	0.385883
2	31500000	32000000	40	0.375799	103	0.385883
3	22000000	22500000	36	0.338219	103	0.385883
16	0	500000	36	0.338219	103	0.385883
4	25000000	25500000	32	0.300639	103	0.385883
4	8500000	9000000	30	0.281849	103	0.385883
1	29000000	29500000	18	0.169109	103	0.385883
5	9000000	9500000	18	0.169109	103	0.385883
5	26000000	26500000	39	0.366404	102	0.382137
1	20500000	21000000	35	0.328824	102	0.382137
4	13000000	13500000	31	0.291244	102	0.382137
3	24500000	25000000	27	0.253664	102	0.382137
2	27500000	28000000	15	0.140924	102	0.382137
15	15500000	16000000	47	0.441563	101	0.378391
9	3500000	4000000	44	0.413378	101	0.378391
5	17500000	18000000	37	0.347614	101	0.378391
6	12500000	13000000	37	0.347614	101	0.378391
14	0	500000	34	0.319429	101	0.378391
5	19000000	19500000	33	0.310034	101	0.378391
2	18000000	18500000	27	0.253664	101	0.378391
8	5500000	6000000	25	0.234874	101	0.378391
5	21000000	21500000	56	0.526118	100	0.374644
4	6500000	7000000	44	0.413378	100	0.374644
11	13000000	13500000	42	0.394589	100	0.374644
11	11000000	11500000	41	0.385194	100	0.374644
12	7500000	8000000	24	0.225479	100	0.374644
15	4000000	4500000	20	0.187899	100	0.374644
2	45500000	46000000	46	0.432168	99	0.370898
6	16500000	17000000	43	0.403983	99	0.370898
1	22500000	23000000	41	0.385194	99	0.370898
2	22500000	23000000	39	0.366404	99	0.370898
3	18000000	18500000	36	0.338219	99	0.370898
2	47500000	48000000	33	0.310034	99	0.370898
15	4500000	5000000	31	0.291244	99	0.370898
16	11500000	12000000	31	0.291244	99	0.370898
4	15500000	16000000	25	0.234874	99	0.370898
6	15000000	15500000	21	0.197294	99	0.370898
9	19000000	19500000	41	0.385194	98	0.367151
13	0	500000	41	0.385194	98	0.367151
2	19500000	20000000	40	0.375799	98	0.367151
11	17500000	18000000	35	0.328824	98	0.367151
6	24000000	24500000	33	0.310034	98	0.367151
12	8000000	8500000	23	0.216084	98	0.367151
6	17500000	18000000	18	0.169109	98	0.367151
1	9000000	9500000	50	0.469748	97	0.363405
10	6000000	6500000	45	0.422773	97	0.363405
14	2500000	3000000	42	0.394589	97	0.363405
3	7000000	7500000	40	0.375799	97	0.363405
3	27500000	28000000	40	0.375799	97	0.363405
15	12500000	13000000	40	0.375799	97	0.363405
4	40500000	41000000	38	0.357009	97	0.363405
3	16500000	17000000	34	0.319429	97	0.363405
15	3500000	4000000	26	0.244269	97	0.363405
14	10000000	10500000	20	0.187899	97	0.363405
9	14500000	15000000	53	0.497933	96	0.359658
13	4000000	4500000	49	0.460353	96	0.359658
6	0	500000	47	0.441563	96	0.359658
12	15000000	15500000	47	0.441563	96	0.359658
13	5000000	5500000	46	0.432168	96	0.359658
6	20500000	21000000	45	0.422773	96	0.359658
5	500000	1000000	44	0.413378	96	0.359658
2	6500000	7000000	36	0.338219	96	0.359658
2	30000000	30500000	36	0.338219	96	0.359658
6	8000000	8500000	33	0.310034	96	0.359658
12	10000000	10500000	31	0.291244	96	0.359658
13	11500000	12000000	31	0.291244	96	0.359658
3	8000000	8500000	26	0.244269	96	0.359658
3	11500000	12000000	25	0.234874	96	0.359658
1	0	500000	48	0.450958	95	0.355912
9	12000000	12500000	38	0.357009	95	0.355912
8	19500000	20000000	30	0.281849	95	0.355912
6	22000000	22500000	23	0.216084	95	0.355912
5	29500000	30000000	42	0.394589	94	0.352165
10	9000000	9500000	42	0.394589	94	0.352165
2	31000000	31500000	33	0.310034	94	0.352165
6	20000000	20500000	31	0.291244	94	0.352165
11	20500000	21000000	25	0.234874	94	0.352165
6	1000000	1500000	24	0.225479	94	0.352165
6	14500000	15000000	54	0.507328	93	0.348419
2	19000000	19500000	41	0.385194	93	0.348419
13	3500000	4000000	40	0.375799	93	0.348419
5	34000000	34500000	38	0.357009	93	0.348419
9	15000000	15500000	38	0.357009	93	0.348419
13	16500000	17000000	35	0.328824	93	0.348419
4	15000000	15500000	33	0.310034	93	0.348419
14	16500000	17000000	31	0.291244	93	0.348419
9	16000000	16500000	29	0.272454	93	0.348419
1	26000000	26500000	28	0.263059	93	0.348419
3	1000000	1500000	28	0.263059	93	0.348419
5	16000000	16500000	17	0.159714	93	0.348419
4	22000000	22500000	55	0.516723	92	0.344673
3	1500000	2000000	40	0.375799	92	0.344673
3	9000000	9500000	40	0.375799	92	0.344673
2	41000000	41500000	39	0.366404	92	0.344673
8	9500000	10000000	33	0.310034	92	0.344673
4	37000000	37500000	27	0.253664	92	0.344673
5	22500000	23000000	53	0.497933	91	0.340926
13	13500000	14000000	50	0.469748	91	0.340926
4	7500000	8000000	46	0.432168	91	0.340926
12	6000000	6500000	43	0.403983	91	0.340926
2	1000000	1500000	36	0.338219	91	0.340926
2	47000000	47500000	36	0.338219	91	0.340926
3	29000000	29500000	36	0.338219	91	0.340926
6	23000000	23500000	33	0.310034	91	0.340926
10	11500000	12000000	33	0.310034	91	0.340926
2	20000000	20500000	31	0.291244	91	0.340926
8	6000000	6500000	30	0.281849	91	0.340926
5	20000000	20500000	29	0.272454	91	0.340926
6	17000000	17500000	29	0.272454	91	0.340926
5	33500000	34000000	24	0.225479	91	0.340926
8	9000000	9500000	21	0.197294	91	0.340926
10	500000	1000000	19	0.178504	91	0.340926
15	5500000	6000000	58	0.544908	90	0.33718
3	8500000	9000000	42	0.394589	90	0.33718
2	22000000	22500000	25	0.234874	90	0.33718
10	16500000	17000000	25	0.234874	90	0.33718
1	27500000	28000000	19	0.178504	90	0.33718
5	34500000	35000000	40	0.375799	89	0.333433
9	2500000	3000000	40	0.375799	89	0.333433
13	15000000	15500000	38	0.357009	89	0.333433
3	2000000	2500000	34	0.319429	89	0.333433
6	14000000	14500000	30	0.281849	89	0.333433
5	30000000	30500000	28	0.263059	89	0.333433
1	18000000	18500000	24	0.225479	89	0.333433
4	9000000	9500000	24	0.225479	89	0.333433
1	25500000	26000000	15	0.140924	89	0.333433
4	10000000	10500000	57	0.535513	88	0.329687
14	9000000	9500000	40	0.375799	88	0.329687
12	14000000	14500000	35	0.328824	88	0.329687
11	19500000	20000000	34	0.319429	88	0.329687
16	12000000	12500000	30	0.281849	88	0.329687
11	14000000	14500000	29	0.272454	88	0.329687
5	6500000	7000000	20	0.187899	88	0.329687
3	7500000	8000000	19	0.178504	88	0.329687
8	3500000	4000000	18	0.169109	88	0.329687
3	5500000	6000000	15	0.140924	88	0.329687
12	19500000	20000000	54	0.507328	87	0.32594
4	24500000	25000000	50	0.469748	87	0.32594
2	48500000	49000000	48	0.450958	87	0.32594
6	18000000	18500000	45	0.422773	87	0.32594
4	5000000	5500000	40	0.375799	87	0.32594
1	27000000	27500000	36	0.338219	87	0.32594
1	26500000	27000000	33	0.310034	87	0.32594
9	13500000	14000000	29	0.272454	87	0.32594
7	500000	1000000	24	0.225479	87	0.32594
1	2500000	3000000	47	0.441563	86	0.322194
9	20000000	20500000	44	0.413378	86	0.322194
10	14000000	14500000	40	0.375799	86	0.322194
2	49000000	49500000	39	0.366404	86	0.322194
4	37500000	38000000	39	0.366404	86	0.322194
15	13000000	13500000	36	0.338219	86	0.322194
2	5500000	6000000	33	0.310034	86	0.322194
9	18500000	19000000	33	0.310034	86	0.322194
7	0	500000	30	0.281849	86	0.322194
14	16000000	16500000	30	0.281849	86	0.322194
5	7000000	7500000	26	0.244269	86	0.322194
12	9000000	9500000	25	0.234874	86	0.322194
5	7500000	8000000	24	0.225479	86	0.322194
13	20500000	21000000	18	0.169109	86	0.322194
12	6500000	7000000	46	0.432168	85	0.318447
15	6500000	7000000	37	0.347614	85	0.318447
4	14000000	14500000	35	0.328824	85	0.318447
14	12500000	13000000	33	0.310034	85	0.318447
9	17000000	17500000	24	0.225479	85	0.318447
15	17000000	17500000	42	0.394589	84	0.314701
2	42500000	43000000	40	0.375799	84	0.314701
2	27000000	27500000	36	0.338219	84	0.314701
8	500000	1000000	34	0.319429	84	0.314701
4	5500000	6000000	33	0.310034	84	0.314701
10	14500000	15000000	30	0.281849	84	0.314701
3	4500000	5000000	29	0.272454	84	0.314701
4	38500000	39000000	24	0.225479	84	0.314701
2	38500000	39000000	22	0.206689	84	0.314701
10	1000000	1500000	55	0.516723	83	0.310955
1	33500000	34000000	42	0.394589	83	0.310955
10	13500000	14000000	39	0.366404	83	0.310955
3	10000000	10500000	34	0.319429	83	0.310955
12	1500000	2000000	28	0.263059	83	0.310955
2	30500000	31000000	26	0.244269	83	0.310955
5	2500000	3000000	26	0.244269	83	0.310955
10	12000000	12500000	23	0.216084	83	0.310955
1	28000000	28500000	21	0.197294	83	0.310955
13	19500000	20000000	17	0.159714	83	0.310955
5	32500000	33000000	38	0.357009	82	0.307208
2	43000000	43500000	33	0.310034	82	0.307208
2	36000000	36500000	29	0.272454	82	0.307208
2	40500000	41000000	29	0.272454	82	0.307208
11	15500000	16000000	26	0.244269	82	0.307208
1	8500000	9000000	44	0.413378	81	0.303462
12	7000000	7500000	41	0.385194	81	0.303462
13	15500000	16000000	27	0.253664	81	0.303462
11	18000000	18500000	20	0.187899	81	0.303462
11	18500000	19000000	52	0.488538	80	0.299715
15	16500000	17000000	34	0.319429	80	0.299715
5	18000000	18500000	33	0.310034	80	0.299715
8	6500000	7000000	33	0.310034	80	0.299715
9	20500000	21000000	33	0.310034	80	0.299715
16	9500000	10000000	28	0.263059	80	0.299715
5	16500000	17000000	27	0.253664	80	0.299715
14	15000000	15500000	22	0.206689	80	0.299715
1	25000000	25500000	48	0.450958	79	0.295969
2	16500000	17000000	38	0.357009	79	0.295969
4	16500000	17000000	34	0.319429	79	0.295969
2	2500000	3000000	31	0.291244	79	0.295969
8	8500000	9000000	30	0.281849	79	0.295969
12	16500000	17000000	28	0.263059	79	0.295969
12	8500000	9000000	24	0.225479	79	0.295969
2	48000000	48500000	20	0.187899	79	0.295969
8	7000000	7500000	46	0.432168	78	0.292222
13	19000000	19500000	35	0.328824	78	0.292222
1	7500000	8000000	31	0.291244	78	0.292222
6	24500000	25000000	29	0.272454	78	0.292222
12	13000000	13500000	28	0.263059	78	0.292222
13	2500000	3000000	28	0.263059	78	0.292222
3	26000000	26500000	26	0.244269	78	0.292222
6	19000000	19500000	26	0.244269	78	0.292222
16	10500000	11000000	22	0.206689	78	0.292222
4	26500000	27000000	34	0.319429	77	0.288476
2	21500000	22000000	29	0.272454	77	0.288476
14	13500000	14000000	27	0.253664	77	0.288476
1	24500000	25000000	26	0.244269	77	0.288476
15	2500000	3000000	23	0.216084	77	0.288476
2	17500000	18000000	22	0.206689	77	0.288476
2	33000000	33500000	21	0.197294	77	0.288476
14	14500000	15000000	20	0.187899	77	0.288476
5	14000000	14500000	14	0.13153	77	0.288476
14	14000000	14500000	14	0.13153	77	0.288476
14	1000000	1500000	41	0.385194	76	0.28473
2	5000000	5500000	39	0.366404	76	0.28473
4	9500000	10000000	38	0.357009	76	0.28473
1	34500000	35000000	36	0.338219	76	0.28473
12	5000000	5500000	33	0.310034	76	0.28473
8	1000000	1500000	32	0.300639	76	0.28473
6	22500000	23000000	31	0.291244	76	0.28473
9	500000	1000000	31	0.291244	76	0.28473
2	26000000	26500000	30	0.281849	76	0.28473
2	40000000	40500000	30	0.281849	76	0.28473
15	3000000	3500000	30	0.281849	76	0.28473
16	12500000	13000000	30	0.281849	76	0.28473
5	18500000	19000000	28	0.263059	76	0.28473
1	6500000	7000000	24	0.225479	76	0.28473
2	4000000	4500000	23	0.216084	76	0.28473
8	4500000	5000000	20	0.187899	76	0.28473
8	4000000	4500000	18	0.169109	76	0.28473
10	11000000	11500000	39	0.366404	75	0.280983
12	5500000	6000000	33	0.310034	75	0.280983
4	41500000	42000000	31	0.291244	75	0.280983
13	18500000	19000000	27	0.253664	75	0.280983
14	15500000	16000000	27	0.253664	75	0.280983
4	42000000	42500000	22	0.206689	75	0.280983
4	12000000	12500000	18	0.169109	75	0.280983
1	6000000	6500000	41	0.385194	74	0.277237
2	1500000	2000000	36	0.338219	74	0.277237
12	1000000	1500000	36	0.338219	74	0.277237
12	18000000	18500000	34	0.319429	74	0.277237
13	18000000	18500000	26	0.244269	74	0.277237
1	34000000	34500000	25	0.234874	74	0.277237
15	0	500000	25	0.234874	74	0.277237
6	21500000	22000000	23	0.216084	74	0.277237
2	0	500000	21	0.197294	74	0.277237
2	2000000	2500000	21	0.197294	74	0.277237
3	29500000	29945456	41	0.385194	73	0.27349
8	20500000	21000000	36	0.338219	73	0.27349
9	16500000	17000000	35	0.328824	73	0.27349
11	16000000	16500000	34	0.319429	73	0.27349
1	23000000	23500000	32	0.300639	73	0.27349
3	0	500000	32	0.300639	73	0.27349
10	12500000	13000000	23	0.216084	73	0.27349
10	17500000	18000000	19	0.178504	73	0.27349
13	16000000	16500000	26	0.244269	72	0.269744
12	17000000	17500000	45	0.422773	71	0.265997
15	500000	1000000	37	0.347614	71	0.265997
9	19500000	20000000	35	0.328824	71	0.265997
2	26500000	27000000	33	0.310034	71	0.265997
3	3500000	4000000	27	0.253664	71	0.265997
3	4000000	4500000	22	0.206689	71	0.265997
5	11500000	12000000	16	0.150319	71	0.265997
16	13000000	13500000	29	0.272454	70	0.262251
5	13000000	13500000	27	0.253664	70	0.262251
8	1500000	2000000	26	0.244269	70	0.262251
16	10000000	10500000	22	0.206689	70	0.262251
8	3000000	3500000	20	0.187899	70	0.262251
2	29000000	29500000	18	0.169109	70	0.262251
3	26500000	27000000	44	0.413378	69	0.258504
13	17500000	18000000	30	0.281849	69	0.258504
1	3500000	4000000	27	0.253664	69	0.258504
1	5500000	6000000	26	0.244269	69	0.258504
4	41000000	41500000	26	0.244269	69	0.258504
14	9500000	10000000	23	0.216084	69	0.258504
1	4500000	5000000	21	0.197294	69	0.258504
5	1000000	1500000	21	0.197294	69	0.258504
8	7500000	8000000	20	0.187899	69	0.258504
16	13500000	14000000	42	0.394589	68	0.254758
11	15000000	15500000	40	0.375799	68	0.254758
2	24000000	24500000	36	0.338219	68	0.254758
6	21000000	21500000	36	0.338219	68	0.254758
12	4500000	5000000	34	0.319429	68	0.254758
2	4500000	5000000	31	0.291244	68	0.254758
10	15500000	16000000	29	0.272454	68	0.254758
1	28500000	29000000	25	0.234874	68	0.254758
4	10500000	11000000	25	0.234874	68	0.254758
4	12500000	13000000	25	0.234874	68	0.254758
13	17000000	17500000	25	0.234874	68	0.254758
8	2500000	3000000	24	0.225479	68	0.254758
13	20000000	20500000	20	0.187899	68	0.254758
1	32000000	32500000	22	0.206689	67	0.251012
9	18000000	18500000	19	0.178504	67	0.251012
5	10000000	10500000	18	0.169109	67	0.251012
2	28000000	28500000	17	0.159714	67	0.251012
2	39000000	39500000	14	0.13153	67	0.251012
4	17500000	18000000	43	0.403983	66	0.247265
3	500000	1000000	30	0.281849	66	0.247265
11	19000000	19500000	30	0.281849	66	0.247265
15	8000000	8500000	29	0.272454	66	0.247265
2	28500000	29000000	22	0.206689	66	0.247265
14	17500000	18000000	22	0.206689	66	0.247265
1	36500000	37000000	33	0.310034	65	0.243519
15	7500000	8000000	31	0.291244	65	0.243519
1	30000000	30500000	16	0.150319	65	0.243519
1	2000000	2500000	42	0.394589	64	0.239772
14	13000000	13500000	35	0.328824	64	0.239772
11	21000000	21500000	32	0.300639	64	0.239772
3	5000000	5500000	27	0.253664	64	0.239772
5	1500000	2000000	27	0.253664	64	0.239772
4	11000000	11500000	26	0.244269	64	0.239772
2	36500000	37000000	12	0.11274	64	0.239772
11	0	500000	44	0.413378	63	0.236026
4	26000000	26500000	30	0.281849	63	0.236026
11	20000000	20500000	29	0.272454	63	0.236026
2	32500000	33000000	24	0.225479	63	0.236026
2	35000000	35500000	23	0.216084	63	0.236026
5	12500000	13000000	21	0.197294	63	0.236026
6	500000	1000000	19	0.178504	63	0.236026
1	39500000	40000000	13	0.122135	63	0.236026
11	14500000	15000000	39	0.366404	62	0.232279
9	21000000	21500000	36	0.338219	62	0.232279
9	15500000	16000000	34	0.319429	62	0.232279
2	3000000	3500000	32	0.300639	62	0.232279
12	0	500000	26	0.244269	62	0.232279
4	11500000	12000000	25	0.234874	62	0.232279
1	5000000	5500000	24	0.225479	62	0.232279
5	2000000	2500000	23	0.216084	62	0.232279
4	39000000	39500000	21	0.197294	62	0.232279
13	2000000	2500000	31	0.291244	61	0.228533
4	39500000	40000000	26	0.244269	61	0.228533
13	14500000	15000000	24	0.225479	61	0.228533
2	38000000	38500000	23	0.216084	61	0.228533
5	8000000	8500000	16	0.150319	61	0.228533
6	18500000	19000000	25	0.234874	60	0.224786
5	14500000	15000000	24	0.225479	60	0.224786
11	17000000	17500000	31	0.291244	59	0.22104
12	9500000	10000000	27	0.253664	59	0.22104
8	22000000	22500000	24	0.225479	59	0.22104
5	12000000	12500000	23	0.216084	59	0.22104
8	2000000	2500000	23	0.216084	59	0.22104
1	32500000	33000000	21	0.197294	59	0.22104
7	1500000	1901485	16	0.150319	59	0.22104
15	11500000	12000000	36	0.338219	58	0.217294
10	16000000	16500000	33	0.310034	58	0.217294
15	1000000	1500000	22	0.206689	58	0.217294
2	35500000	36000000	20	0.187899	58	0.217294
1	33000000	33500000	19	0.178504	58	0.217294
5	5000000	5500000	18	0.169109	58	0.217294
5	5500000	6000000	12	0.11274	58	0.217294
2	32000000	32500000	32	0.300639	57	0.213547
5	15500000	16000000	29	0.272454	57	0.213547
5	3500000	4000000	28	0.263059	57	0.213547
9	22000000	22500000	27	0.253664	57	0.213547
16	14000000	14500000	21	0.197294	57	0.213547
10	18000000	18500000	19	0.178504	57	0.213547
3	2500000	3000000	18	0.169109	57	0.213547
2	37500000	38000000	14	0.13153	57	0.213547
1	37000000	37500000	13	0.122135	57	0.213547
15	2000000	2500000	31	0.291244	56	0.209801
2	29500000	30000000	27	0.253664	56	0.209801
12	3000000	3500000	24	0.225479	56	0.209801
12	4000000	4500000	22	0.206689	56	0.209801
1	30500000	31000000	15	0.140924	56	0.209801
5	17000000	17500000	13	0.122135	56	0.209801
1	1000000	1500000	32	0.300639	55	0.206054
12	2500000	3000000	27	0.253664	55	0.206054
12	500000	1000000	26	0.244269	55	0.206054
5	6000000	6500000	22	0.206689	55	0.206054
4	40000000	40500000	19	0.178504	55	0.206054
5	11000000	11500000	17	0.159714	55	0.206054
5	10500000	11000000	16	0.150319	55	0.206054
12	3500000	4000000	16	0.150319	55	0.206054
2	3500000	4000000	32	0.300639	54	0.202308
2	33500000	34000000	27	0.253664	54	0.202308
1	38500000	39000000	23	0.216084	54	0.202308
6	7000000	7500000	18	0.169109	54	0.202308
5	31000000	31500000	17	0.159714	54	0.202308
5	15000000	15500000	26	0.244269	52	0.194815
10	13000000	13500000	40	0.375799	51	0.191068
1	500000	1000000	37	0.347614	51	0.191068
1	36000000	36500000	25	0.234874	51	0.191068
10	15000000	15500000	23	0.216084	51	0.191068
5	8500000	9000000	16	0.150319	51	0.191068
5	3000000	3500000	12	0.11274	51	0.191068
4	38000000	38500000	27	0.253664	50	0.187322
2	39500000	40000000	27	0.253664	49	0.183576
11	21500000	21980275	11	0.103345	49	0.183576
5	13500000	14000000	20	0.187899	48	0.179829
1	31000000	31500000	16	0.150319	48	0.179829
12	13500000	14000000	14	0.13153	47	0.176083
5	0	500000	34	0.319429	46	0.172336
1	39000000	39500000	23	0.216084	46	0.172336
5	4000000	4500000	20	0.187899	46	0.172336
2	34500000	35000000	15	0.140924	46	0.172336
1	35500000	36000000	11	0.103345	44	0.164843
10	18500000	19000000	27	0.253664	42	0.157351
1	38000000	38500000	20	0.187899	42	0.157351
11	12500000	13000000	18	0.169109	40	0.149858
1	40000000	40293306	6	0.0563698	40	0.149858
9	21500000	22000000	20	0.187899	39	0.146111
12	2000000	2500000	19	0.178504	39	0.146111
11	500000	1000000	14	0.13153	37	0.138618
2	34000000	34500000	18	0.169109	36	0.134872
1	37500000	38000000	16	0.150319	36	0.134872
1	31500000	32000000	18	0.169109	35	0.131125
14	18000000	18271626	8	0.0751597	35	0.131125
1	35000000	35500000	19	0.178504	34	0.127379
2	37000000	37500000	16	0.150319	34	0.127379
5	9500000	10000000	11	0.103345	33	0.123633
4	25500000	26000000	26	0.244269	32	0.119886
1	29500000	30000000	16	0.150319	32	0.119886
5	35500000	35714682	13	0.122135	29	0.108647
13	21000000	21202313	2	0.0187899	29	0.108647
8	20000000	20500000	17	0.159714	27	0.101154
4	42500000	42670723	9	0.0845547	27	0.101154
9	22500000	22775637	10	0.0939496	25	0.093661
16	14500000	14770215	13	0.122135	24	0.0899146
6	25000000	25248170	6	0.0563698	19	0.0711824
10	19000000	19207333	10	0.0939496	17	0.0636895
15	17500000	17574223	7	0.0657648	17	0.0636895
